# Supplementary material for: Lipidomic analyses reveal the dysregulation of oxidized fatty acids (OxFAs) and acyl-carnitines (CARs) in major depressive disorder: a case-control study
Source: BMC Psychiatry. 2025 Aug 1;25:752. doi: 10.1186/s12888-025-07191-7 (PMC12317606; doi:10.1186/s12888-025-07191-7)
Supplement: Supplementary file 1 — Supplementary Material 1. [file 12888_2025_7191_MOESM1_ESM.txt]

Alignment ID	Average Rt(min)	Average Mz	Metabolite name	Adduct type	Post curation result	Fill %	MS/MS assigned	Reference RT	Reference m/z	Formula	Ontology	INCHIKEY	SMILES	Annotation tag (VS1.0)	RT matched	m/z matched	MS/MS matched	Comment	Manually modified for quantification	Manually modified for annotation	Isotope tracking parent ID	Isotope tracking weight number	Total score	RT similarity	Dot product	Reverse dot product	Fragment presence %	S/N average	Spectrum reference file name	MS1 isotopic spectrum	MS/MS spectrum
324	6.076	101.06087	FA 5:0	[M-H]-	similar chromatogram in higher mz_2072; similar chromatogram in higher mz_2122; similar chromatogram in higher mz_2156; similar chromatogram in higher mz_5694; similar chromatogram in higher mz_6822; similar chromatogram in higher mz_9763; similar chromatogram in higher mz_24958; similar chromatogram in higher mz_25870; found in higher mz's MsMs_5694; found in higher mz's MsMs_2122; found in high…	0.076	TRUE	1.26	101.0608	C5H10O2	FA	NQPDZGIKBAWPEJ-UHFFFAOYSA-N	O=C(O)CCCC	410	TRUE	TRUE	TRUE		FALSE	FALSE	null	null	100	99.9	66.2	75	100	15.76	146	101.06124:1571977 102.06459:157561 103.06795:16744	53.77702:1309 57.50291:1525 61.51262:1407 80.45668:1374 101.06073:26536
1394	0.775	132.10081	NAE 4:0	[M+H]+	adduct linked to 2118_[M+Na]+	0.756	TRUE	1.86	132.1019	C6H13NO2	NAE	ZWHVMTQUUANYQJ-UHFFFAOYSA-N	O=C(NCCO)CCC	410	TRUE	TRUE	TRUE		FALSE	FALSE	null	null	100	100	17	75	100	606.85	79	132.10138:16563743 133.10473:1945201 134.10809:81625	68.04984:19574 69.07018:28023 86.06034:49798 86.09721:360601 87.05549:22213 90.05482:448185 90.90391:6882 114.06662:7872 115.04997:4360 132.07564:175928 132.10158:6468
1395	1.079	132.101	NAE 4:0	[M+H]+	adduct linked to 2117_[M+Na]+; found in higher mz's MsMs_14363	1	TRUE	1.86	132.1019	C6H13NO2	NAE	ZWHVMTQUUANYQJ-UHFFFAOYSA-N	O=C(NCCO)CCC	410	TRUE	TRUE	TRUE		FALSE	FALSE	null	null	100	100	8.1	75	100	1181.54	85	132.10115:32807682 133.1045:2668693 134.10786:150523	62.30523:1928 65.82133:1946 68.04985:3753 69.07008:28994 77.75816:1848 86.06026:9217 86.09709:245974 87.05536:3219 90.05563:54026 90.90385:11777 106.15368:1833 126.75793:1844 132.07184:4483 132.07674:20895 132.10152:2581
1396	3.275	132.10104	NAE 4:0	[M+H]+	adduct linked to 2680_[M+K]+; found in higher mz's MsMs_2278	0.018	TRUE	1.86	132.1019	C6H13NO2	NAE	ZWHVMTQUUANYQJ-UHFFFAOYSA-N	O=C(NCCO)CCC	410	TRUE	TRUE	TRUE		FALSE	FALSE	null	null	100	100	27.5	75	100	1.71	192	132.10104:294541 133.10439:29632 134.10775:0	50.06829:1340 68.208:1439 75.17769:1439 86.0962:4533 117.05646:3034 132.08028:4460
1540	9.154	143.1078	FA 8:0	[M-H]-	found in higher mz's MsMs_7817	0.027	TRUE	2.35	143.1078	C8H16O2	FA	WWZKQHOCKIZLMA-UHFFFAOYSA-N	O=C(O)CCCCCCC	410	TRUE	TRUE	TRUE		FALSE	FALSE	null	null	100	99.8	60.4	75	100	33.03	20	143.1078:848506 144.11115:80367 145.11451:0	62.83766:1460 66.34781:1564 81.70196:1533 101.59708:1361 110.6162:1294 143.10707:17473
1541	9.731	143.10785	FA 8:0	[M-H]-		0.658	TRUE	2.35	143.1078	C8H16O2	FA	WWZKQHOCKIZLMA-UHFFFAOYSA-N	O=C(O)CCCCCCC	410	TRUE	TRUE	TRUE		FALSE	FALSE	null	null	100	99.7	75	75	100	36.18	38	143.10785:3671558 144.1112:311851 145.11456:22070	143.10706:22615
1542	6.444	143.10806	FA 8:0	[M-H]-	adduct linked to 951_[M-H2O-H]-; similar chromatogram in higher mz_11017	0.378	TRUE	2.35	143.1078	C8H16O2	FA	WWZKQHOCKIZLMA-UHFFFAOYSA-N	O=C(O)CCCCCCC	410	TRUE	TRUE	TRUE		FALSE	FALSE	null	null	100	99.9	38.5	75	100	20.82	126	143.10814:166240 144.11149:31110 145.11485:0	51.35156:1335 69.20275:1427 79.49632:1342 116.95157:1394 132.63773:1345 143.10887:4544
1544	7.694	143.10822	FA 8:0	[M-H]-	similar chromatogram in higher mz_16812; similar chromatogram in higher mz_13103; similar chromatogram in higher mz_19914; similar chromatogram in higher mz_24757	0.738	TRUE	2.35	143.1078	C8H16O2	FA	WWZKQHOCKIZLMA-UHFFFAOYSA-N	O=C(O)CCCCCCC	410	TRUE	TRUE	TRUE		FALSE	FALSE	null	null	100	99.9	66.1	75	100	28.83	65	143.10822:586366 144.11157:209653 145.11493:0	51.84126:1452 71.77304:1322 92.99608:1625 143.10699:16585
1865	0.751	146.11655	NAE 5:0	[M+H]+		0.88	TRUE	2.08	146.1176	C7H15NO2	NAE	NURPOXDFZKXLRW-UHFFFAOYSA-N	O=C(NCCO)CCCC	410	TRUE	TRUE	TRUE		FALSE	FALSE	null	null	100	100	31.3	75	100	62.38	78	146.1167:1330964 147.12005:481939 148.12341:0	53.7884:1331 60.08142:21935 62.56638:1492 72.08141:27393 86.06028:1719 87.04416:41311 100.07635:1585 103.56361:1469 107.11129:1485 118.08581:1916 134.40863:1751 137.84766:1358 146.11688:40703
2321	4.531	160.13202	NAE 6:0	[M+H]+	similar chromatogram in higher mz_3628; similar chromatogram in higher mz_3688; similar chromatogram in higher mz_3634	0.831	TRUE	2.14	160.13319	C8H17NO2	NAE	HVVJCLNYMSTOMR-UHFFFAOYSA-N	O=C(NCCO)CCCCC	410	TRUE	TRUE	TRUE		FALSE	FALSE	null	null	100	100	1.8	75	100	20.28	41	160.1331:472859 161.13645:77846 162.13981:0	52.01121:1456 55.05463:5401 56.72725:1420 61.1345:1482 67.49696:1443 72.93784:1862 90.5985:1431 96.21886:1667 97.1014:2354 114.12831:82933 131.97447:3571 133.06197:1511 140.35208:1621 160.13344:1753
2322	0.767	160.13216	NAE 6:0	[M+H]+		0.898	TRUE	2.14	160.13319	C8H17NO2	NAE	HVVJCLNYMSTOMR-UHFFFAOYSA-N	O=C(NCCO)CCCCC	410	TRUE	TRUE	TRUE		FALSE	FALSE	null	null	100	100	50	75	100	147.02	212	160.13165:2982915 161.135:342825 162.13836:0	51.32458:1673 55.05461:40475 59.04985:3614 60.08136:79000 63.66994:1674 83.04913:11077 101.05951:100309 160.03334:3049 160.0984:11867 160.13123:222671
2396	0.758	162.11151	Carnitine	[M+H]+		1	TRUE	0.393	162.11247	C7H15NO3	Others	PHIQHXFUZVPYII-ZCFIWIBFSA-N	C[N+](C)(C)C[C@H](O)CC([O-])=O	430	TRUE	TRUE	TRUE		FALSE	FALSE	null	null	71.9	100	48.2	53	100	637.53	195	162.11089:11347925 163.11424:894802 164.1176:53520	51.63985:1602 57.03395:6525 58.95932:1522 60.08124:201917 60.21556:1550 61.70291:1521 66.90842:1652 69.75861:1611 73.02884:1822 85.02808:60277 102.09127:61948 103.03812:206621 106.65324:1495 117.96315:1591 129.09409:1435 162.04964:4708 162.1115:572666
2528	1.728	166.08469	Phenylalanine	[M+H]+	adduct linked to 1351_[M+H-H2O]+; adduct linked to 1952_[M+H]+; adduct linked to 3378_[M+Na]+; adduct linked to 4052_[M+K]+; found in higher mz's MsMs_21130; found in higher mz's MsMs_19154	1	TRUE	0.467	166.08626	C9H11NO2	Others	COLNVLDHVKWLRT-UHFFFAOYNA-N	NC(CC1=CC=CC=C1)C(O)=O	430	TRUE	TRUE	TRUE		FALSE	FALSE	null	null	74.9	100	62	44	100	4189.6	11	166.08585:19995248 167.0892:2920457 168.09256:88380	77.03951:5073 79.05489:15804 91.05476:7985 93.07004:31063 103.05394:140413 107.0493:69017 120.08071:3160374 131.04979:92929 149.05998:24171 166.08566:70776
2532	0.814	166.08548	Phenylalanine	[M+H]+	adduct linked to 1954_[M+H]+	0.804	TRUE	0.467	166.08626	C9H11NO2	Others	COLNVLDHVKWLRT-UHFFFAOYNA-N	NC(CC1=CC=CC=C1)C(O)=O	430	TRUE	TRUE	TRUE		FALSE	FALSE	null	null	74.7	100	61.6	44.6	100	912.24	75	166.08527:37830696 167.08862:4138858 168.09198:111597	77.03955:10041 79.05434:18655 91.05481:13267 93.0703:30924 103.05413:169800 107.04947:79553 120.08078:3794248 131.04836:126370 149.06026:29635 166.08575:96903
2651	9.374	171.13931	FA 10:0	[M-H]-	adduct linked to 5105_[M+FA-H]-; similar chromatogram in higher mz_22574; similar chromatogram in higher mz_21635; similar chromatogram in higher mz_16106; similar chromatogram in higher mz_18580; similar chromatogram in higher mz_18668; similar chromatogram in higher mz_8397; similar chromatogram in higher mz_23659	0.92	TRUE	3.13	171.1391	C10H20O2	FA	GHVNFZFCNZKVNT-UHFFFAOYSA-N	O=C(O)CCCCCCCCC	410	TRUE	TRUE	TRUE		FALSE	FALSE	null	null	100	99.8	65.7	75	100	27.16	65	171.13931:928696 172.14266:182725 173.14602:10744	52.75674:1328 59.94257:1292 63.68665:1643 88.67004:1399 92.99608:2277 104.99645:2452 126.88139:4337 142.99307:4551 170.98882:4833 171.14009:118301
2844	5.232	174.14769	NAE 7:0	[M+H]+	ion correlated with 3714; adduct linked to 2181_[M+H-H2O]+; adduct linked to 3714_[M+Na]+	0.102	TRUE	2.78	174.1489	C9H19NO2	NAE	GZNSXQUYLMMDLX-UHFFFAOYSA-N	O=C(NCCO)CCCCCC	410	TRUE	TRUE	TRUE		FALSE	FALSE	null	null	100	100	5.4	75	100	16.88	71	174.14835:512668 175.1517:89950 176.15506:0	51.3732:1259 57.07055:1914 58.06561:3267 69.0701:1652 86.09626:5389 97.92537:1731 100.07524:5549 102.3656:1367 103.27789:1373 111.11679:3338 114.09145:2720 144.87891:1562 156.13763:19687 174.12703:2651
3035	0.649	179.05627	beta-D-Allose	[M-H]-	adduct linked to 2195_[M-H2O-H]-; adduct linked to 5556_[M+FA-H]-	0.951	TRUE	0.439	179.05611	C6H12O6	Others	WQZGKKKJIJFFOK-QZABAPFNSA-N	OC[C@H]1O[C@@H](O)[C@H](O)[C@H](O)[C@@H]1O	430	TRUE	TRUE	TRUE		FALSE	FALSE	null	null	74.9	100	47	79.2	75	118.59	1	179.05577:1052572 180.05912:205643 181.06248:367513	59.01398:15716 69.96973:1522 71.0142:13524 72.99327:2331 74.71548:1748 85.02984:1808 85.35989:1466 89.02431:9087 101.02456:3431 113.02384:1776 119.03438:2402 179.0567:3245
3338	9.824	185.15573	FA 11:0	[M-H]-		0.036	TRUE	3.69	185.15469	C11H22O2	FA	ZDPHROOEEOARMN-UHFFFAOYSA-N	O=C(O)CCCCCCCCCC	410	TRUE	TRUE	TRUE		FALSE	FALSE	null	null	100	99.8	71.4	75	100	10.59	151	185.15573:419841 186.15908:60820 187.16244:0	68.33287:1439 75.01373:1459 141.09238:2340 167.11026:1506 185.15451:85442
4603	7.897	216.1944	NAE 10:0	[M+H]+	adduct linked to 3797_[M+H-H2O]+; adduct linked to 5685_[M+Na]+; adduct linked to 3835_[M+H]+	1	TRUE	3.83	216.1958	C12H25NO2	NAE	LMVSBYPDMNAXPF-UHFFFAOYSA-N	O=C(NCCO)CCCCCCCCC	410	TRUE	TRUE	TRUE		FALSE	FALSE	null	null	100	99.9	9.6	75	100	92.07	26	216.19556:261586 217.19891:58461 218.20227:0	50.1403:1385 55.05509:2414 57.07056:2069 57.42258:1336 58.00249:1568 69.07073:2516 81.07001:1719 83.08565:3612 84.8299:1435 88.55704:1757 97.10144:3702 109.74509:1468 111.08161:1683 163.14723:3901 181.15904:2585 182.11578:1486 196.43974:1730 198.54939:1435 216.23276:2789
4833	11.349	213.1869	FA 13:0	[M-H]-	similar chromatogram in higher mz_15221	0.022	TRUE	4.7	213.186	C13H26O2	FA	SZHOJFHSIKHZHA-UHFFFAOYSA-N	O=C(O)CCCCCCCCCCCC	410	TRUE	TRUE	TRUE		FALSE	FALSE	null	null	100	99.8	48.1	75	100	19.61	151	213.1869:236762 214.19025:67238 215.19361:0	66.44011:1532 74.70021:1355 83.68173:1576 134.93318:1424 140.04581:1374 180.24828:1508 193.55981:1584 194.36885:1657 213.18864:13573
5374	5.109	232.15295	CAR 4:0	[M+H]+	adduct linked to 4515_[M+H-H2O]+	0.4	TRUE	0.7	232.1543	C11H21NO4	CAR	QWYFHHGCZUCMBN-UHFFFAOYSA-N	O=C([O-])CC(OC(=O)CCC)C[N+](C)(C)C	410	TRUE	TRUE	TRUE		FALSE	FALSE	null	null	100	99.9	51.4	84.9	100	99.14	110	232.15309:443904 233.15644:81780 234.1598:0	69.07008:1654 70.0731:1545 85.02901:3218 159.16966:1397 232.12689:1763
5375	1.288	232.15297	CAR 4:0	[M+H]+		0.093	TRUE	0.7	232.1543	C11H21NO4	CAR	QWYFHHGCZUCMBN-UHFFFAOYSA-N	O=C([O-])CC(OC(=O)CCC)C[N+](C)(C)C	410	TRUE	TRUE	TRUE		FALSE	FALSE	null	null	100	100	65.1	82.4	100	199.08	92	232.15306:894302 233.15641:102144 234.15977:15788	60.08138:8208 66.40363:1430 75.59089:1437 85.02902:57521 92.31109:1777 102.93613:1531 173.08055:10354 232.15353:24231
5376	1.66	232.15298	CAR 4:0	[M+H]+		0.302	TRUE	0.7	232.1543	C11H21NO4	CAR	QWYFHHGCZUCMBN-UHFFFAOYSA-N	O=C([O-])CC(OC(=O)CCC)C[N+](C)(C)C	410	TRUE	TRUE	TRUE		FALSE	FALSE	null	null	100	100	66.4	85.7	100	202.04	16	232.15388:1185871 233.15723:111813 234.16059:0	53.7689:1565 54.46601:1356 60.08151:10360 85.02923:78075 109.99853:1370 128.85515:1377 144.10132:2602 173.08107:18425 214.47166:2142 232.15431:47464
5377	2.937	232.153	CAR 4:0	[M+H]+		0.533	TRUE	0.7	232.1543	C11H21NO4	CAR	QWYFHHGCZUCMBN-UHFFFAOYSA-N	O=C([O-])CC(OC(=O)CCC)C[N+](C)(C)C	410	TRUE	TRUE	TRUE		FALSE	FALSE	null	null	100	100	69.9	86.8	100	466.77	163	232.15323:2291239 233.15658:347185 234.15994:0	60.081:9320 79.37676:1646 85.02835:69472 93.61889:1775 131.97444:1611 173.0809:18598 232.15344:50939
5380	2.828	232.15317	CAR 4:0	[M+H]+	adduct linked to 6480_[M+Na]+	0.898	TRUE	0.7	232.1543	C11H21NO4	CAR	QWYFHHGCZUCMBN-UHFFFAOYSA-N	O=C([O-])CC(OC(=O)CCC)C[N+](C)(C)C	410	TRUE	TRUE	TRUE		FALSE	FALSE	null	null	100	100	68.3	84.4	100	471.09	40	232.15407:1102579 233.15742:192399 234.16078:0	58.09935:1427 60.08138:3651 70.17841:1446 85.02921:37774 110.90079:1479 173.0808:7279 232.15414:19504
5381	2.277	232.15323	CAR 4:0	[M+H]+		0.622	TRUE	0.7	232.1543	C11H21NO4	CAR	QWYFHHGCZUCMBN-UHFFFAOYSA-N	O=C([O-])CC(OC(=O)CCC)C[N+](C)(C)C	410	TRUE	TRUE	TRUE		FALSE	FALSE	null	null	100	100	66.4	85.8	100	329.74	40	232.15401:493565 233.15736:67498 234.16072:0	60.08138:3341 70.6389:1490 85.02846:33104 148.22528:1544 173.08118:7723 217.97391:1610 232.15428:20580
5583	11.648	225.18683	FA 14:1	[M-H]-	similar chromatogram in higher mz_26560	0.818	TRUE	4.66	225.186	C14H26O2	FA	YWWVWXASSLXJHU-UHFFFAOYSA-N	O=C(O)CCCCCCCC=CCCCC	410	TRUE	TRUE	TRUE		FALSE	FALSE	null	null	100	99.8	63.3	75	100	10.48	82	225.18683:307649 226.19018:80657 227.19354:0	50.53391:1338 57.90429:1445 100.94508:1586 128.75999:1646 142.72372:1666 204.98949:1772 225.18736:26950
5715	16.522	227.20267	FA 14:0	[M-H]-	similar chromatogram in higher mz_14300; similar chromatogram in higher mz_25023	0.929	TRUE	5.3	227.20171	C14H28O2	FA	TUNFSRHWOTWDNC-UHFFFAOYSA-N	O=C(O)CCCCCCCCCCCCC	410	TRUE	TRUE	TRUE		FALSE	FALSE	null	null	100	99.4	66.2	75	100	11.14	82	227.20267:446999 228.20602:91408 229.20938:0	62.7458:1413 97.43163:1393 189.89824:1615 214.53174:2191 226.80266:1583 227.2027:45071
6065	4.345	246.16856	CAR 5:0	[M+H]+		1	TRUE	0.68	246.17	C12H23NO4	CAR	VSNFQQXVMPSASB-UHFFFAOYSA-N	O=C([O-])CC(OC(=O)CCCC)C[N+](C)(C)C	410	TRUE	TRUE	TRUE		FALSE	FALSE	null	null	100	99.9	70.3	86.2	100	848.15	7	246.16988:2343125 247.17323:306035 248.17659:21243	52.51419:1531 57.07053:4429 60.08152:22742 85.02919:178524 85.06533:7376 98.12019:1701 144.10129:3624 170.31038:1567 187.09694:44057 228.73582:1579 246.17125:122312
6129	13.44	233.15564	FA 15:4	[M-H]-	similar chromatogram in higher mz_15447; similar chromatogram in higher mz_20876; similar chromatogram in higher mz_23501; similar chromatogram in higher mz_23912; similar chromatogram in higher mz_24044; similar chromatogram in higher mz_24661; similar chromatogram in higher mz_25755; similar chromatogram in higher mz_26661; similar chromatogram in higher mz_26833; similar chromatogram in higher…	1	TRUE	4.33	233.15469	C15H22O2	FA	VYNPFWKAZJBFBM-UHFFFAOYSA-N	O=C(O)CC=CCC=CCC=CCC=CCC	410	TRUE	TRUE	TRUE		FALSE	FALSE	null	null	100	99.6	74.3	75	100	22.7	131	233.15567:361626 234.15902:59261 235.16238:0	53.37462:1554 90.30841:1390 233.15506:102017
6262	10.958	235.17126	FA 15:3	[M-H]-	similar chromatogram in higher mz_16821	0.249	TRUE	4.4	235.17039	C15H24O2	FA	FNXANHXUVRZQAC-UHFFFAOYSA-N	O=C(O)CCCCC=CCC=CCC=CCC	410	TRUE	TRUE	TRUE		FALSE	FALSE	null	null	100	99.8	67.4	75	100	63.51	131	235.17128:251563 236.17463:71002 237.17799:0	64.99909:1443 83.61936:1282 87.9034:1331 104.5728:1466 110.65244:1485 235.17082:24027
6599	11.328	256.22568	NAE 13:1	[M+H]+	adduct linked to 4843_[M+H-H2O]+; adduct linked to 6881_[M+Na]+; similar chromatogram in higher mz_19804; adduct linked to 5741_[M+H]+	1	TRUE	5.18	256.22711	C15H29NO2	NAE	VWSHYVNVDMSXHS-UHFFFAOYSA-N	O=C(NCCO)CCCCCCCC=CCCC	410	TRUE	TRUE	TRUE		FALSE	FALSE	null	null	100	99.8	15.3	75	100	29.98	QC1	256.22665:631797 257.23:124344 258.23336:0	55.05507:3703 57.07054:2027 57.43144:1330 67.05502:3144 69.0707:4502 81.06998:4181 83.08562:2290 95.08634:7850 97.10141:4240 102.68211:1512 109.10111:3594 111.11678:2003 122.01237:1411 123.11661:1561 131.23372:1460 135.11736:1470 138.15044:1447 203.17943:2488 212.43268:1632 214.46155:2036 214.48178:3213 219.76422:1369 221.18768:2465 255.84828:1607 256.23096:1739 256.26178:5841
6625	13.055	241.21828	FA 15:0	[M-H]-	similar chromatogram in higher mz_14119	0.013	TRUE	5.96	241.2173	C15H30O2	FA	WQEPLUUGTLDZJY-UHFFFAOYSA-N	O=C(O)CCCCCCCCCCCCCC	410	TRUE	TRUE	TRUE		FALSE	FALSE	null	null	100	99.8	36.4	75	100	7.01	33	241.21843:12549 242.22178:0 243.22514:0	57.45291:1478 59.01401:25358 70.61185:1435 70.77264:1384 72.43225:1466 79.67774:1445 81.28975:1540 81.88542:1400 94.01919:1412 98.18342:1430 119.65586:1578 120.90193:1398 181.16109:2899 241.18015:13295
6763	12.345	243.19785	FA 14:0;(2OH)	[M-H]-	similar chromatogram in higher mz_9305; similar chromatogram in higher mz_15383; similar chromatogram in higher mz_23661; similar chromatogram in higher mz_13173; similar chromatogram in higher mz_7679	0.822	TRUE	4.31	243.19659	C14H28O3	OxFA	OVASNIDFAGGBHJ-UHFFFAOYSA-N	O=C(O)CCCCCCC(O)CCCCCC	410	TRUE	TRUE	TRUE		FALSE	FALSE	null	null	100	99.7	53.8	75	100	16.11	42	243.19681:329099 244.20016:95203 245.20352:0	71.05014:1852 120.43372:1522 139.71198:1680 169.16035:2941 174.95673:2178 197.1916:7449 214.53168:1622 225.18698:2565 228.72485:1774 241.17923:2178 243.19794:49484
6821	5.219	260.1839	CAR 6:0	[M+H]+		0.698	TRUE	0.81	260.18561	C13H25NO4	CAR	VVPRQWTYSNDTEA-UHFFFAOYSA-N	O=C([O-])CC(OC(=O)CCCCC)C[N+](C)(C)C	410	TRUE	TRUE	TRUE		FALSE	FALSE	null	null	100	99.9	66.3	87.9	100	22.77	117	260.18396:431370 261.18731:99847 262.19067:0	51.41988:1450 56.80393:1425 60.08138:1855 71.08592:1732 85.02844:18144 103.34891:1625 195.66751:1583 201.11198:6292 260.15057:8496 260.1821:10792
6822	5.671	260.18439	CAR 6:0	[M+H]+	similar chromatogram in higher mz_17170; similar chromatogram in higher mz_35641; similar chromatogram in higher mz_9829; similar chromatogram in higher mz_32863	0.996	TRUE	0.81	260.18561	C13H25NO4	CAR	VVPRQWTYSNDTEA-UHFFFAOYSA-N	O=C([O-])CC(OC(=O)CCCCC)C[N+](C)(C)C	410	TRUE	TRUE	TRUE		FALSE	FALSE	null	null	100	99.9	70.8	86.6	100	517.22	27	260.18515:2567880 261.1885:573962 262.19186:58240	57.03447:2431 60.08134:51467 71.08592:10984 85.02901:387059 99.08085:17087 144.10098:9449 201.11185:81138 260.18637:272835
6825	5.737	260.18491	CAR 6:0	[M+H]+		0.107	TRUE	0.81	260.18561	C13H25NO4	CAR	VVPRQWTYSNDTEA-UHFFFAOYSA-N	O=C([O-])CC(OC(=O)CCCCC)C[N+](C)(C)C	410	TRUE	TRUE	TRUE		FALSE	FALSE	null	null	100	99.9	66.9	83.9	100	17.28	139	260.18399:201532 261.18734:43416 262.1907:0	52.27842:1524 56.72403:1720 60.08137:4122 60.84863:1722 79.66914:1531 85.02829:38359 97.26288:1646 130.42558:1509 201.11195:5137 260.18265:18408
6826	1.039	260.19449	CAR 6:0	[M+H]+		0.031	TRUE	0.81	260.18561	C13H25NO4	CAR	VVPRQWTYSNDTEA-UHFFFAOYSA-N	O=C([O-])CC(OC(=O)CCCCC)C[N+](C)(C)C	410	TRUE	TRUE	TRUE		FALSE	FALSE	null	null	100	100	61.4	88	100	6.09	143	260.1947:10266 261.19805:0 262.20141:0	53.76633:1527 60.08105:8731 61.60054:1580 64.59071:1423 85.02821:46051 90.29279:1569 99.04389:33942 104.79646:1497 117.05374:4749 121.55923:1448 144.10124:2835 181.5417:2116 201.07463:9073 245.50084:1632 260.14603:57813
7193	7.103	249.18379	FA 16:3	[M-H]-	ion correlated with 3137; ion correlated with 606; adduct linked to 10192_[M+FA-H]-	0.04	TRUE	4.68	249.186	C16H26O2	FA	KBGYPXOSNDMZRV-UHFFFAOYSA-N	O=C(O)CCCCCC=CCC=CCC=CCC	410	TRUE	TRUE	TRUE		FALSE	FALSE	null	null	100	100	19.7	75	100	37.98	58	249.18379:808000 250.18714:247474 251.1905:16280	54.80061:1750 54.91183:1477 60.71922:1478 63.26326:1543 68.99615:3015 79.36025:1591 95.55148:1683 112.9862:7441 113.09727:183108 126.45596:1397 154.97426:3778 155.08664:7789 202.99413:3034 205.0085:16480 209.64487:1611 214.53499:1721 249.18498:39282
7194	11.712	249.18695	FA 16:3	[M-H]-	similar chromatogram in higher mz_8081; similar chromatogram in higher mz_8262; similar chromatogram in higher mz_31240	0.978	TRUE	4.68	249.186	C16H26O2	FA	KBGYPXOSNDMZRV-UHFFFAOYSA-N	O=C(O)CCCCCC=CCC=CCC=CCC	410	TRUE	TRUE	TRUE		FALSE	FALSE	null	null	100	99.7	44.1	75	100	29.81	35	249.18611:625754 250.18946:124399 251.19282:23559	59.01402:3641 79.2663:1517 96.64055:1541 112.98522:2251 205.19762:1699 248.9026:1670 249.15149:1606 249.18594:7025
7299	1.131	269.08578	Inosine	[M+H]+	adduct linked to 8574_[M+Na]+; similar chromatogram in higher mz_9964	0.342	TRUE	0.414	269.08804	C10H12N4O5	Others	UGQMRVRMYYASKQ-KQYNXXCUSA-N	OC[C@H]1O[C@H]([C@H](O)[C@@H]1O)N1C=NC2=C1N=CN=C2O	430	TRUE	TRUE	TRUE		FALSE	FALSE	null	null	85.9	100	94	74.3	50	48.32	179	269.08578:5068460 270.08913:767083 271.09249:112637	55.01823:1805 63.5512:1452 77.46597:1469 82.04015:1549 95.38826:1603 97.02744:1635 119.03371:1677 133.04874:2141 137.0448:481275 214.47495:3001
7429	16.877	253.21815	FA 16:1	[M-H]-	similar chromatogram in higher mz_11983; similar chromatogram in higher mz_13113; similar chromatogram in higher mz_14905; similar chromatogram in higher mz_22277; similar chromatogram in higher mz_13038; similar chromatogram in higher mz_17301; similar chromatogram in higher mz_17425; similar chromatogram in higher mz_23356; similar chromatogram in higher mz_26002; similar chromatogram in higher…	0.987	TRUE	5.71	253.2173	C16H30O2	FA	SECPZKHBENQXJG-UHFFFAOYSA-N	O=C(O)CCCCCCCC=CCCCCCC	410	TRUE	TRUE	TRUE		FALSE	FALSE	null	null	100	99.4	75	75	100	103.9	52	253.218:1664454 254.22135:429119 255.22471:73772	68.18332:1659 86.80868:1543 97.71606:1473 153.99518:1789 178.10875:1642 214.53828:2226 253.21925:286256
7510	10.531	272.25671	NAE 14:0	[M+H]+	adduct linked to 9757_[M+K]+; similar chromatogram in higher mz_8787; similar chromatogram in higher mz_10894; similar chromatogram in higher mz_21458; similar chromatogram in higher mz_16516	0.991	TRUE	6.02	272.25839	C16H33NO2	NAE	JHIXEZNTXMFXEK-UHFFFAOYSA-N	O=C(NCCO)CCCCCCCCCCCCC	410	TRUE	TRUE	TRUE		FALSE	FALSE	null	null	100	99.9	66.1	75	100	67.61	111	272.25671:9128249 273.26006:2570638 274.26342:386107	57.07018:25469 58.06567:62192 58.12644:1689 71.08602:10079 85.10144:6212 104.07021:60253 214.45815:2001 272.25656:343655
7554	23.162	255.23276	FA 16:0	[M-H]-	ion correlated with 9392	0.049	TRUE	6.14	255.233	C16H32O2	FA	IPCSVZSSVZVIGE-UHFFFAOYSA-N	O=C(O)CCCCCCCCCCCCCCC	410	TRUE	TRUE	TRUE		FALSE	FALSE	null	null	100	98.6	65.4	75	100	5.24	QC1	255.23276:440736 256.23611:95304 257.23947:11673	51.61047:1353 54.60996:1358 71.88154:1600 109.10941:1490 121.41435:1583 144.44868:1673 187.00188:1632 187.02109:1504 230.33372:1490 254.9848:1977 255.1991:5024 255.23407:56133
7556	18.194	255.23373	FA 16:0	[M-H]-	adduct linked to 10610_[M+FA-H]-; similar chromatogram in higher mz_19603; similar chromatogram in higher mz_16865; similar chromatogram in higher mz_25837; similar chromatogram in higher mz_25583; similar chromatogram in higher mz_26544	1	TRUE	6.14	255.233	C16H32O2	FA	IPCSVZSSVZVIGE-UHFFFAOYSA-N	O=C(O)CCCCCCCCCCCCCCC	410	TRUE	TRUE	TRUE		FALSE	FALSE	null	null	100	99.3	75	75	100	88.08	64	255.23349:1576876 256.23684:549030 257.2402:31680	55.54936:1531 57.66942:1573 141.53596:1592 214.54172:3394 255.23404:371593
7610	6.366	274.19913	CAR 7:0	[M+H]+	similar chromatogram in higher mz_9245	0.756	TRUE	1.05	274.20129	C14H27NO4	CAR	VDPCTFWULDLKHT-UHFFFAOYSA-N	O=C([O-])CC(OC(=O)CCCCCC)C[N+](C)(C)C	410	TRUE	TRUE	TRUE		FALSE	FALSE	null	null	100	99.9	70.3	87.6	100	46.49	33	274.2005:846187 275.20385:370504 276.20721:24121	60.08144:13569 67.965:1536 81.60637:1645 85.02914:105174 85.10161:9432 111.6127:1667 144.10138:1976 214.47516:3341 215.12741:25156 274.20117:93482
7686	10.46	257.17642	FA 14:1;2O	[M-H]-	similar chromatogram in higher mz_13380; similar chromatogram in higher mz_18587; similar chromatogram in higher mz_24611; similar chromatogram in higher mz_26959	0.964	TRUE	3.91	257.17581	C14H26O4	OxFA	IQMQCDUMEVIADX-UHFFFAOYSA-N	O=C(O)CCCCCCC(O)C=CCCCCO	410	TRUE	TRUE	TRUE		FALSE	FALSE	null	null	100	99.8	48	75	100	92.53	45	257.17624:3040440 258.17959:561754 259.18295:43267	57.2598:1736 66.40987:1813 75.51134:1867 78.51033:1426 93.81489:1499 97.50282:1529 98.18435:1467 180.26642:1856 195.17697:88762 216.98769:2394 220.00034:1475 236.99658:3733 239.16541:144714 257.17535:366087
7690	10.713	257.17746	FA 14:1;2O	[M-H]-		0.964	TRUE	3.91	257.17581	C14H26O4	OxFA	IQMQCDUMEVIADX-UHFFFAOYSA-N	O=C(O)CCCCCCC(O)C=CCCCCO	410	TRUE	TRUE	TRUE		FALSE	FALSE	null	null	100	99.8	45	75	100	45.66	34	257.17654:522406 258.17989:101798 259.18325:0	64.31657:1481 78.1443:1422 135.91101:1785 168.62093:1685 195.17413:10368 216.99135:1884 239.16574:14912 242.53589:1437 257.17575:41242
7823	11.338	278.20679	NAE 15:4	[M+H]+		1	TRUE	4.69	278.21149	C17H27NO2	NAE	XPXQAZTVJOQNRT-UHFFFAOYSA-N	O=C(NCCO)CC=CCC=CCC=CCC=CCC	410	TRUE	TRUE	TRUE		FALSE	FALSE	null	null	100	99.8	61.2	75	100	27.3	77	278.20776:336748 279.21111:81546 280.21447:0	59.66064:1336 66.8052:1641 70.9446:1730 76.60152:1537 106.00124:1539 115.5191:1538 123.20912:1846 278.20816:15955
7824	6.625	278.21011	NAE 15:4	[M+H]+	adduct linked to 6827_[M+H-H2O]+	0.107	TRUE	4.69	278.21149	C17H27NO2	NAE	XPXQAZTVJOQNRT-UHFFFAOYSA-N	O=C(NCCO)CC=CCC=CCC=CCC=CCC	410	TRUE	TRUE	TRUE		FALSE	FALSE	null	null	100	100	19.2	75	100	520.74	62	278.21039:20404158 279.21374:6042297 280.2171:582755	56.0503:7424 57.95266:4530 57.9555:6090 58.04228:8848 58.06556:2483478 58.17639:5969 67.05495:3628 69.07065:5430 79.05426:7942 81.06992:7469 91.05472:7093 107.08497:12650 121.06429:254244 135.08014:11355 147.07906:108662 152.14323:4320 159.07895:26239 173.095:40505 177.11519:6494 178.1216:7130 215.14099:149248 260.19995:554206 278.21249:468045
8083	12.981	263.20255	FA 17:3	[M-H]-	similar chromatogram in higher mz_20594	0.604	TRUE	5.16	263.20169	C17H28O2	FA	FAFSAZIEJFMBBY-UHFFFAOYSA-N	O=C(O)CCCCCCC=CCC=CCC=CCC	410	TRUE	TRUE	TRUE		FALSE	FALSE	null	null	100	99.7	36.6	75	100	30.85	74	263.20255:220613 264.2059:69417 265.20926:20900	50.6676:1449 54.7267:1490 55.09446:1427 59.93663:1621 81.93076:1617 87.43815:1565 118.72971:1723 129.93161:1711 135.4783:1455 214.54524:3754 242.98651:1878 263.17538:1871 263.20172:9240 263.6297:2226
8341	12.319	267.19751	FA 16:2;O	[M-H]-		0.204	TRUE	4.81	267.19659	C16H28O3	OxFA	UHMGSJDYHGEEEY-UHFFFAOYSA-N	O=C(O)CCCCCCC(O)C=CCC=CCCC	410	TRUE	TRUE	TRUE		FALSE	FALSE	null	null	100	99.7	58.2	75	100	8.81	110	267.19751:741082 268.20086:231204 269.20422:53687	60.96069:1529 71.05014:4620 101.02457:4112 102.16222:1556 126.23191:1660 172.81538:1487 208.06381:1562 249.18651:8136 265.1803:3553 266.98337:1608 267.19885:67430
8423	7.692	288.21466	CAR 8:0	[M+H]+	similar chromatogram in higher mz_24322	1	TRUE	1.37	288.21689	C15H29NO4	CAR	CXTATJFJDMJMIY-UHFFFAOYSA-N	O=C([O-])CC(OC(=O)CCCCCCC)C[N+](C)(C)C	410	TRUE	TRUE	TRUE		FALSE	FALSE	null	null	100	99.8	75.7	88	100	1248.22	39	288.21646:5933165 289.21981:1634853 290.22317:165071	57.03398:5130 57.07054:23639 60.08135:92698 65.89478:2490 66.11413:1753 68.37344:1920 70.68544:1943 84.82818:2029 85.02904:608033 85.22464:1941 109.1011:3027 114.47442:1913 127.11101:26958 139.55748:2046 144.10109:22223 145.12256:2482 180.59482:2353 214.46489:3038 229.1414:113977 279.20676:2115 288.21494:676184
8425	7.113	288.21542	CAR 8:0	[M+H]+		0.471	TRUE	1.37	288.21689	C15H29NO4	CAR	CXTATJFJDMJMIY-UHFFFAOYSA-N	O=C([O-])CC(OC(=O)CCCCCCC)C[N+](C)(C)C	410	TRUE	TRUE	TRUE		FALSE	FALSE	null	null	100	99.8	68.4	86.2	100	28.36	65	288.21628:277851 289.21963:91276 290.22299:0	83.61417:1353 85.02912:18468 127.15104:1527 149.89384:1623 154.35931:1408 229.14484:2330 288.21454:11877
8636	11.504	271.19275	FA 15:1;2O	[M-H]-		0.916	TRUE	4.61	271.1915	C15H28O4	OxFA	CKENXURZKTUXJB-UHFFFAOYSA-N	O=C(O)CCCCCCC(O)C=CCCCCCO	410	TRUE	TRUE	TRUE		FALSE	FALSE	null	null	100	99.8	38.5	75	100	10.58	99	271.19275:240240 272.1961:59762 273.19946:0	51.78801:1353 76.41533:1527 99.10881:1732 99.16497:1424 104.34701:1290 110.47764:1548 137.24213:1630 147.99957:1316 161.4472:1628 194.90517:1497 209.19261:9947 253.18045:5527 271.19186:20408
8637	11.161	271.19293	FA 15:1;2O	[M-H]-		0.267	TRUE	4.61	271.1915	C15H28O4	OxFA	CKENXURZKTUXJB-UHFFFAOYSA-N	O=C(O)CCCCCCC(O)C=CCCCCCO	410	TRUE	TRUE	TRUE		FALSE	FALSE	null	null	100	99.8	46.7	75	100	20.61	208	271.19278:628870 272.19613:167561 273.19949:14052	58.53175:1557 62.36812:1413 84.80049:1546 109.78288:1492 135.94148:1466 209.19218:13590 231.54666:1689 253.18083:13935 271.1908:45272
8640	16.356	271.2287	FA 16:0;(2OH)	[M-H]-	similar chromatogram in higher mz_23193	1	TRUE	5.89	271.22791	C16H32O3	OxFA	JGHSBPIZNUXPLA-UHFFFAOYSA-N	O=C(O)C(O)CCCCCCCCCCCCCC	410	TRUE	TRUE	TRUE		FALSE	FALSE	null	null	100	99.5	76	78.2	100	126.79	23	271.22775:1280942 272.2311:292929 273.23446:20479	60.08834:1622 156.0883:1594 214.53513:2039 223.20517:3072 225.22331:69581 253.21524:1599 271.22925:134214
8644	14.282	271.22894	FA 16:0;(2OH)	[M-H]-	similar chromatogram in higher mz_9912; similar chromatogram in higher mz_10069; similar chromatogram in higher mz_13619; similar chromatogram in higher mz_24328; similar chromatogram in higher mz_24880; similar chromatogram in higher mz_28420; similar chromatogram in higher mz_22114; similar chromatogram in higher mz_27063	0.778	TRUE	5.67	271.22791	C16H32O3	OxFA	KMEKMXBMYZGGDT-UHFFFAOYSA-N	O=C(O)CCCCCCC(O)CCCCCCCC	410	TRUE	TRUE	TRUE		FALSE	FALSE	null	null	100	99.6	54.5	75	100	22.67	86	271.22903:432605 272.23238:132170 273.23574:0	69.13172:1572 71.05079:3475 77.16805:1571 93.00574:1522 93.50164:1675 94.67824:1468 129.60468:1517 137.48413:1650 197.1918:4345 206.52919:1661 214.54181:1764 225.22386:9328 234.22104:1607 253.2195:1914 271.22925:57696
8787	10.325	294.23856	NAE 16:3	[M+H]+		0.053	TRUE	5.45	294.2428	C18H31NO2	NAE	RNAPVEPGLLMNHR-UHFFFAOYSA-N	O=C(NCCO)CCCCCC=CCC=CCC=CCC	410	TRUE	TRUE	TRUE		FALSE	FALSE	null	null	100	99.9	73	75	100	20.48	111	294.23856:1326109 295.24191:384129 296.24527:25923	50.13151:1589 50.19445:1536 54.59223:1632 73.1362:1575 94.9994:1801 126.05148:3052 149.64005:1533 182.07349:1618 214.47163:3685 228.26855:2475 263.60837:1673 294.23837:217742
8918	10.183	296.25543	NAE 16:2	[M+H]+		1	TRUE	5.9	296.25839	C18H33NO2	NAE	KULZUVXNSCAVNT-UHFFFAOYSA-N	O=C(NCCO)CCCCCCCC=CCC=CCCC	410	TRUE	TRUE	TRUE		FALSE	FALSE	null	null	100	99.9	70.8	75	100	57.73	21	296.25546:488747 297.25881:112604 298.26217:0	64.07664:1339 86.14774:1372 267.54398:1802 296.25439:39365
9012	16.305	277.21805	FA 18:3	[M-H]-	adduct linked to 12126_[M+FA-H]-	0.991	TRUE	5.58	277.21729	C18H30O2	FA	DTOSIQBPPRVQHS-UHFFFAOYSA-N	O=C(O)CCCCCCCC=CCC=CCC=CCC	410	TRUE	TRUE	TRUE		FALSE	FALSE	null	null	100	99.4	75	75	100	239.15	52	277.21774:1813098 278.22109:591990 279.22445:53737	54.58134:1617 75.65946:1533 136.479:1532 224.7088:1568 276.9866:1882 277.21927:206043
9124	12.089	279.19693	FA 17:3;O	[M-H]-	adduct linked to 7953_[M-H2O-H]-; similar chromatogram in higher mz_24383; similar chromatogram in higher mz_18779	0.862	TRUE	4.74	279.19659	C17H28O3	OxFA	RRGVHYPZQAHGKF-UHFFFAOYSA-N	O=C(O)CCCCCC(O)C=CCC=CCC=CCC	410	TRUE	TRUE	TRUE		FALSE	FALSE	null	null	100	99.7	39.2	75	100	57.27	14	279.19675:455312 280.2001:148150 281.20346:15515	59.01399:3778 87.24535:1432 123.9315:1668 135.1185:2573 165.8353:1637 179.10851:7044 214.54518:1819 217.19382:3667 261.1839:4612 279.19754:18928
9132	17.296	279.23416	FA 18:2	[M-H]-	adduct linked to 12254_[M+FA-H]-; found in higher mz's MsMs_13726; found in higher mz's MsMs_25622; found in higher mz's MsMs_24747; found in higher mz's MsMs_20090; similar chromatogram in higher mz_14780	1	TRUE	6.04	279.233	C18H32O2	FA	OYHQOLUKZRVURQ-UHFFFAOYSA-N	O=C(O)CCCCCCCC=CCC=CCCCCC	410	TRUE	TRUE	TRUE		FALSE	FALSE	null	null	100	99.4	75	75	100	1206.58	42	279.233:3280302 280.23635:1554360 281.23971:123046	56.73463:1417 68.67249:1532 79.60368:1597 92.07219:1844 214.53503:3029 261.58762:1522 279.23218:328772
9133	12.748	279.23428	FA 18:2	[M-H]-	found in higher mz's MsMs_32650; similar chromatogram in higher mz_24928; found in higher mz's MsMs_24928; similar chromatogram in higher mz_25909; found in higher mz's MsMs_32653; similar chromatogram in higher mz_29239; similar chromatogram in higher mz_32063; found in higher mz's MsMs_32063; similar chromatogram in higher mz_28014; similar chromatogram in higher mz_25900; similar chromatogram …	0.64	TRUE	6.04	279.233	C18H32O2	FA	OYHQOLUKZRVURQ-UHFFFAOYSA-N	O=C(O)CCCCCCCC=CCC=CCCCCC	410	TRUE	TRUE	TRUE		FALSE	FALSE	null	null	100	99.8	37.3	75	100	6.97	12	279.23236:33582 280.23571:0 281.23907:0	54.20759:1441 59.01399:5790 74.36456:1479 83.65711:1601 95.94979:1611 113.09741:3213 135.11681:5637 139.70135:1606 163.14961:2588 166.2142:2050 179.10834:14904 189.16435:2600 217.19382:2918 261.18454:7696 279.19794:30882
9250	10.958	281.17664	FA 16:3;2O	[M-H]-		0.836	TRUE	4.11	281.17581	C16H26O4	OxFA	MQVSLULFYBQWOI-UHFFFAOYSA-N	O=C(O)CCCCCC=CC(O)C=CCC=CCCO	410	TRUE	TRUE	TRUE		FALSE	FALSE	null	null	100	99.8	39.3	75	100	10.32	138	281.17664:952403 282.17999:257068 283.18335:58085	51.19037:1458 53.89449:1462 57.03492:1723 69.2151:1693 83.05101:1690 113.3198:1469 116.53315:1754 122.3082:1527 139.82729:1595 148.39276:1647 165.12691:1628 214.52156:1648 219.1769:10451 237.1848:4647 240.99039:3561 252.80476:1522 260.99823:1922 263.16574:13075 278.90683:1608 280.98843:2579 281.17584:46645
9260	18.389	281.24982	FA 18:1	[M-H]-	found in higher mz's MsMs_25821; adduct linked to 12394_[M+FA-H]-; found in higher mz's MsMs_24897; found in higher mz's MsMs_13862; similar chromatogram in higher mz_14900; similar chromatogram in higher mz_20977; similar chromatogram in higher mz_17667; similar chromatogram in higher mz_18680; similar chromatogram in higher mz_30699	1	TRUE	6.41	281.2486	C18H34O2	FA	ZQPPMHVWECSIRJ-UHFFFAOYSA-N	O=C(O)CCCCCCCC=CCCCCCCCC	410	TRUE	TRUE	TRUE		FALSE	FALSE	null	null	100	99.3	75	75	100	851.32	1	281.2486:995248 282.25195:262654 283.25531:331734	51.36655:1398 51.51825:1432 54.2556:1534 65.10326:1460 85.36919:1544 124.50809:1559 146.81238:1788 150.86818:1744 207.65524:1557 247.19981:1891 281.24643:201937
9282	8.56	302.23062	CAR 9:0	[M+H]+		0.778	TRUE	1.87	302.2326	C16H31NO4	CAR	MPSPNFAQQQMFLK-UHFFFAOYSA-N	O=C([O-])CC(OC(=O)CCCCCCCC)C[N+](C)(C)C	410	TRUE	TRUE	TRUE		FALSE	FALSE	null	null	100	99.8	66.1	86.9	100	13.16	151	302.23123:233439 303.23458:42571 304.23794:0	52.33364:1510 56.82276:1500 60.08136:2990 68.93959:1443 71.08589:1778 85.0284:25986 243.15553:3753 245.09663:1820 302.22842:19081 302.30655:1920
9283	8.05	302.23071	CAR 9:0	[M+H]+		0.551	TRUE	1.87	302.2326	C16H31NO4	CAR	MPSPNFAQQQMFLK-UHFFFAOYSA-N	O=C([O-])CC(OC(=O)CCCCCCCC)C[N+](C)(C)C	410	TRUE	TRUE	TRUE		FALSE	FALSE	null	null	100	99.8	72.2	87.4	100	23.06	165	302.23114:203744 303.23449:69280 304.23785:0	53.06265:1534 53.66827:1657 60.08136:2538 85.02818:25224 118.90971:1521 169.27232:1553 243.15961:4267 302.23373:21270
9284	8.187	302.2308	CAR 9:0	[M+H]+	adduct linked to 10535_[M+Na]+	0.813	TRUE	1.87	302.2326	C16H31NO4	CAR	MPSPNFAQQQMFLK-UHFFFAOYSA-N	O=C([O-])CC(OC(=O)CCCCCCCC)C[N+](C)(C)C	410	TRUE	TRUE	TRUE		FALSE	FALSE	null	null	100	99.8	70	87.9	100	47.3	5	302.23245:1031906 303.2358:207850 304.23916:17539	60.08137:6671 62.44485:1559 71.08656:3450 71.24059:1704 85.02908:70239 85.46758:1529 104.30755:1715 131.42276:1689 165.63637:1861 213.09238:1714 243.15848:15856 274.74777:1718 302.14304:2053 302.23325:71487
9381	11.597	283.19284	FA 16:2;2O	[M-H]-	similar chromatogram in higher mz_26706; similar chromatogram in higher mz_10868; similar chromatogram in higher mz_10808; similar chromatogram in higher mz_23184; similar chromatogram in higher mz_11748; similar chromatogram in higher mz_26752; similar chromatogram in higher mz_18547	0.973	TRUE	4.33	283.1915	C16H28O4	OxFA	UNTXXRVLWZCRET-UHFFFAOYSA-N	O=C(O)CCCCCCC(O)C=CCC=CCCCO	410	TRUE	TRUE	TRUE		FALSE	FALSE	null	null	100	99.7	43.8	75	100	29.58	28	283.19177:554161 284.19512:135145 285.19848:11566	179.17261:1504 214.60939:1562 221.1895:17062 265.18063:10366 283.1915:35411
9394	15.043	283.26456	FA 18:0	[M-H]-		0.124	TRUE	6.93	283.26431	C18H36O2	FA	QIQXTHQIDYTFRH-UHFFFAOYSA-N	O=C(O)CCCCCCCCCCCCCCCCC	410	TRUE	TRUE	TRUE		FALSE	FALSE	null	null	100	99.7	61.6	75	100	5	QC1	283.26456:526519 284.26791:76482 285.27127:0	70.1668:1717 72.36806:1560 80.35995:1473 83.10792:1555 107.04951:4670 163.11383:5308 214.54518:2170 265.1803:1790 283.17014:6889 283.24695:7443 283.2623:69406
9397	19.591	283.26569	FA 18:0	[M-H]-	similar chromatogram in higher mz_13988; similar chromatogram in higher mz_15034; similar chromatogram in higher mz_17772; similar chromatogram in higher mz_21096; similar chromatogram in higher mz_25092	0.956	TRUE	6.93	283.26431	C18H36O2	FA	QIQXTHQIDYTFRH-UHFFFAOYSA-N	O=C(O)CCCCCCCCCCCCCCCCC	410	TRUE	TRUE	TRUE		FALSE	FALSE	null	null	100	99.2	69.5	75	100	19.31	58	283.26447:468607 284.26782:134888 285.27118:17378	50.35236:1402 54.97697:1552 55.50851:1572 68.79053:1766 87.70375:1506 117.74431:1656 186.32562:1766 220.89281:1607 283.26718:61764
9506	12.304	285.20779	FA 16:1;2O	[M-H]-	similar chromatogram in higher mz_14936; similar chromatogram in higher mz_19040; similar chromatogram in higher mz_20423; similar chromatogram in higher mz_17555	1	TRUE	4.87	285.20709	C16H30O4	OxFA	NBLMLNIZQBPVPD-UHFFFAOYSA-N	O=C(O)CCCCCCC(O)C=CCCCCCCO	410	TRUE	TRUE	TRUE		FALSE	FALSE	null	null	100	99.7	50.9	75	100	66.79	9	285.20761:475051 286.21096:124051 287.21432:12610	50.82357:1754 56.97162:1618 58.00326:1461 58.24776:1355 58.27068:1552 65.33791:1524 94.15726:1647 147.36005:1594 150.89207:1449 170.62703:1642 223.20839:21276 267.19855:18293 285.20663:82121
9507	11.913	285.20782	FA 16:1;2O	[M-H]-	similar chromatogram in higher mz_29111	0.173	TRUE	4.87	285.20709	C16H30O4	OxFA	NBLMLNIZQBPVPD-UHFFFAOYSA-N	O=C(O)CCCCCCC(O)C=CCCCCCCO	410	TRUE	TRUE	TRUE		FALSE	FALSE	null	null	100	99.8	45.8	75	100	19.56	29	285.20782:1292052 286.21117:347960 287.21453:52098	67.54074:1825 104.02519:1591 116.12244:1483 124.21788:1623 143.86722:1459 151.619:1547 156.57504:1858 178.52817:1723 205.32706:1638 214.5318:2694 223.16942:1730 223.20862:27393 237.73878:1477 267.19897:65087 285.20679:146427
9517	12.981	285.24512	FA 17:0;O	[M-H]-	similar chromatogram in higher mz_9719	0.018	TRUE	5.94	285.2435	C17H34O3	OxFA	ULYFZLNMYPRCTJ-UHFFFAOYSA-N	O=C(O)CCCCCCCC(O)CCCCCCCC	410	TRUE	TRUE	TRUE		FALSE	FALSE	null	null	100	99.8	49	75	100	127.59	145	285.24503:11171 286.24838:0 287.25174:0	56.59726:1554 77.48257:1503 95.60464:1711 105.62989:1601 106.47044:1710 214.53838:1462 219.69595:1662 223.20891:10526 267.20044:8112 285.20709:39102
9640	11.278	308.25388	NAE 17:3	[M+H]+		0.373	TRUE	5.97	308.25839	C19H33NO2	NAE	YDKWDJKIAOMPSF-UHFFFAOYSA-N	O=C(NCCO)CCCCCCC=CCC=CCC=CCC	410	TRUE	TRUE	TRUE		FALSE	FALSE	null	null	100	99.9	73	75	100	46.31	161	308.25388:820951 309.25723:210601 310.26059:26655	58.89621:1428 75.67423:1634 114.0247:1435 188.2702:1571 236.74339:1779 308.25613:129039
10070	12.503	293.21313	FA 18:3;O	[M-H]-	similar chromatogram in higher mz_11228; similar chromatogram in higher mz_12379; similar chromatogram in higher mz_30932; similar chromatogram in higher mz_31334	0.316	TRUE	5.29	293.21219	C18H30O3	OxFA	NFIYYIXFARWVBH-UHFFFAOYSA-N	O=C(O)CCCCCCC(O)C=CCC=CCC=CCC	410	TRUE	TRUE	TRUE		FALSE	FALSE	null	null	100	99.7	25.6	75	100	274.43	157	293.2131:399653 294.21645:107814 295.21981:13013	56.10368:1427 76.19425:1595 96.29776:1759 123.34565:1794 127.7:1715 199.05069:1777 235.17024:9117 259.27768:1797 275.20441:12018 293.21469:12539
10101	9.023	316.24561	CAR 10:0	[M+H]+		0.418	TRUE	2.59	316.2482	C17H33NO4	CAR	LZOSYCMHQXPBFU-UHFFFAOYSA-N	O=C([O-])CC(OC(=O)CCCCCCCCC)C[N+](C)(C)C	410	TRUE	TRUE	TRUE		FALSE	FALSE	null	null	100	99.8	71.6	87.9	100	99.75	125	316.24597:740148 317.24932:249379 318.25268:33870	50.92431:1583 57.07008:1925 60.08139:6669 71.08593:3126 77.8429:1715 80.22171:1805 84.00549:1526 85.0284:79370 85.10147:2269 127.75359:1584 128.49474:1658 138.82761:2020 155.97592:1682 159.07919:1817 161.4953:1722 201.05383:2626 238.35904:2017 257.17191:12301 266.52731:1649 316.24707:83480
10102	9.373	316.24704	CAR 10:0	[M+H]+	adduct linked to 11329_[M+Na]+; similar chromatogram in higher mz_27136	0.996	TRUE	2.59	316.2482	C17H33NO4	CAR	LZOSYCMHQXPBFU-UHFFFAOYSA-N	O=C([O-])CC(OC(=O)CCCCCCCCC)C[N+](C)(C)C	410	TRUE	TRUE	TRUE		FALSE	FALSE	null	null	100	99.8	78.3	87.8	100	1020.82	25	316.24805:4729096 317.2514:1051878 318.25476:104239	57.03446:5251 57.07055:3740 60.08137:66866 67.05502:2083 71.08593:4970 81.07079:5886 85.02905:490041 85.10147:4106 95.08598:6014 112.69527:2291 137.13106:2394 144.10112:12102 155.14253:15369 163.62479:1923 201.05383:2429 214.48518:2404 257.17609:51129 316.24719:473385
10198	13.399	295.22812	FA 18:2;O	[M-H]-	similar chromatogram in higher mz_19413; similar chromatogram in higher mz_19414; similar chromatogram in higher mz_22735; similar chromatogram in higher mz_11580; similar chromatogram in higher mz_19875; similar chromatogram in higher mz_26643; similar chromatogram in higher mz_25548; similar chromatogram in higher mz_32005; similar chromatogram in higher mz_15703; similar chromatogram in higher…	0.987	TRUE	5.52	295.22791	C18H32O3	OxFA	UKRXAPMQXXXXTD-UHFFFAOYSA-N	O=C(O)CCCCCCC(O)C=CCC=CCCCCC	410	TRUE	TRUE	TRUE		FALSE	FALSE	null	null	100	99.7	63	75	100	33.74	QC1	295.22833:625611 296.23168:89185 297.23504:370182	95.07008:1574 99.49019:1765 103.54279:1457 128.07574:1647 180.70641:1720 195.13914:3552 205.42805:1923 277.21954:4849 295.22995:61060
10201	12.091	295.22833	FA 18:2;O	[M-H]-	similar chromatogram in higher mz_30025; similar chromatogram in higher mz_16222; similar chromatogram in higher mz_16324; similar chromatogram in higher mz_30267	0.098	TRUE	5.52	295.22791	C18H32O3	OxFA	UKRXAPMQXXXXTD-UHFFFAOYSA-N	O=C(O)CCCCCCC(O)C=CCC=CCCCCC	410	TRUE	TRUE	TRUE		FALSE	FALSE	null	null	100	99.8	53.1	75	100	10.7	QC1	295.22833:335800 296.23168:55531 297.23504:411798	59.01399:2322 83.05589:1533 89.22207:1610 143.20998:1887 233.18939:3564 251.20312:23896 277.1799:2897 295.19193:29503 295.23004:38989
10203	14.317	295.22836	FA 18:2;O	[M-H]-		0.129	TRUE	5.52	295.22791	C18H32O3	OxFA	UKRXAPMQXXXXTD-UHFFFAOYSA-N	O=C(O)CCCCCCC(O)C=CCC=CCCCCC	410	TRUE	TRUE	TRUE		FALSE	FALSE	null	null	100	99.7	53.4	75	100	14.1	47	295.22827:339001 296.23162:67601 297.23498:0	58.99935:1648 78.97234:1484 93.74078:1526 118.0755:1702 119.47467:2123 121.79718:1731 122.70403:1480 155.73915:1481 159.67603:1488 171.10402:4077 277.21933:6400 295.23035:34789
10204	12.794	295.22855	FA 18:2;O	[M-H]-		0.462	TRUE	5.52	295.22791	C18H32O3	OxFA	UKRXAPMQXXXXTD-UHFFFAOYSA-N	O=C(O)CCCCCCC(O)C=CCC=CCCCCC	410	TRUE	TRUE	TRUE		FALSE	FALSE	null	null	100	99.7	50.8	75	100	13.37	7	295.22839:409458 296.23174:113683 297.2351:122027	55.15507:1447 63.9845:1454 147.25641:1595 223.16896:17473 247.29167:1483 277.21817:8942 295.22995:50926
10217	5.878	318.24234	NAE 18:5	[M+H]+	ion correlated with 10098	0.009	TRUE	5.52	318.2428	C20H31NO2	NAE	WBNPIPVSMREONW-UHFFFAOYSA-N	O=C(NCCO)CC=CCC=CCC=CCC=CCC=CCC	410	TRUE	TRUE	TRUE		FALSE	FALSE	null	null	100	100	44.7	75	100	60.21	20	318.24234:523506 319.24569:235440 320.24905:30444	57.16602:1538 98.09634:112462 112.21004:1623 119.08677:1844 130.52322:1733 214.47507:1914 238.93297:1657 300.23508:2911 318.24292:62092
10219	5.5	318.24252	NAE 18:5	[M+H]+	similar chromatogram in higher mz_12257; similar chromatogram in higher mz_16576	0.013	TRUE	5.52	318.2428	C20H31NO2	NAE	WBNPIPVSMREONW-UHFFFAOYSA-N	O=C(NCCO)CC=CCC=CCC=CCC=CCC=CCC	410	TRUE	TRUE	TRUE		FALSE	FALSE	null	null	100	100	47.1	75	100	272.22	14	318.24231:419173 319.24566:120757 320.24902:0	70.06555:2237 79.50449:1769 98.09634:86735 109.09499:1748 187.85768:1530 214.46829:1611 300.23502:2177 318.24289:54573
10322	12.408	297.20813	FA 17:2;2O	[M-H]-		0.707	TRUE	4.84	297.20709	C17H30O4	OxFA	NSKMCRJOVFHTGC-UHFFFAOYSA-N	O=C(O)CCCCCCC(O)C=CCC=CCCCCO	410	TRUE	TRUE	TRUE		FALSE	FALSE	null	null	100	99.7	63.6	75	100	8.45	QC1	297.20685:123576 298.2102:30143 299.21356:84207	50.86716:1649 51.71171:1363 61.90809:1873 70.21225:1599 71.2505:1713 78.01688:1707 80.15008:1511 214.54857:1756 256.9852:1846 279.23215:3392 297.24515:48166
10328	23.362	297.24387	FA 18:1;O	[M-H]-		0.036	TRUE	6.07	297.2435	C18H34O3	OxFA	JEXIZLHRWZNJIX-UHFFFAOYSA-N	O=C(O)CCCCCCC(O)C=CCCCCCCCC	410	TRUE	TRUE	TRUE		FALSE	FALSE	null	null	100	98.6	62.2	75	100	5.83	QC1	297.24387:640478 298.24722:148871 299.25058:97638	53.43242:1437 63.89724:1506 81.23387:1547 89.08381:1529 108.10349:1630 209.28047:1703 261.89218:1718 272.6976:1787 279.23212:4381 282.49612:1828 297.15067:3195 297.2442:75322
10334	13.628	297.24527	FA 18:1;O	[M-H]-	similar chromatogram in higher mz_26269	0.92	TRUE	6.07	297.2435	C18H34O3	OxFA	JEXIZLHRWZNJIX-UHFFFAOYSA-N	O=C(O)CCCCCCC(O)C=CCCCCCCCC	410	TRUE	TRUE	TRUE		FALSE	FALSE	null	null	100	99.7	67.2	75	100	21.71	QC1	297.24387:634792 298.24722:142969 299.25058:47343	58.19912:1686 62.59188:1485 80.6585:1522 167.67059:1419 173.87128:1707 181.39679:1482 182.89288:1601 214.54181:2728 221.42245:1859 253.25412:1737 279.23215:3373 297.2442:109549
10335	13.874	297.24539	FA 18:1;O	[M-H]-	similar chromatogram in higher mz_23468	0.889	TRUE	6.07	297.2435	C18H34O3	OxFA	JEXIZLHRWZNJIX-UHFFFAOYSA-N	O=C(O)CCCCCCC(O)C=CCCCCCCCC	410	TRUE	TRUE	TRUE		FALSE	FALSE	null	null	100	99.7	63	75	100	17.32	51	297.24368:512488 298.24703:108871 299.25039:0	74.61432:1360 158.15565:1538 183.14012:13528 214.53154:1527 222.27003:1603 279.23193:2471 297.24393:73961
10466	12.999	299.22427	FA 17:1;2O	[M-H]-		0.933	TRUE	5.47	299.22281	C17H32O4	OxFA	AZANSJCEQIAFGI-UHFFFAOYSA-N	O=C(O)CCCCCCC(O)C=CCCCCCCCO	410	TRUE	TRUE	TRUE		FALSE	FALSE	null	null	100	99.7	41.5	75	100	10.66	163	299.22437:291466 300.22772:90122 301.23108:0	86.86865:1463 98.84036:1653 118.73381:1651 157.73596:1639 214.53502:2176 237.22398:5874 281.21671:7921 291.69012:1754 299.22342:22180
10467	12.502	299.2244	FA 17:1;2O	[M-H]-	similar chromatogram in higher mz_18025; similar chromatogram in higher mz_24396	0.12	TRUE	5.47	299.22281	C17H32O4	OxFA	AZANSJCEQIAFGI-UHFFFAOYSA-N	O=C(O)CCCCCCC(O)C=CCCCCCCCO	410	TRUE	TRUE	TRUE		FALSE	FALSE	null	null	100	99.8	39.4	75	100	8.33	145	299.2244:336951 300.22775:102735 301.23111:16249	51.72766:1889 60.6426:1582 72.75752:1553 92.35543:1631 125.11578:2095 150.40376:1605 201.83182:1919 204.44542:1545 236.09451:1692 237.22427:13044 281.21182:21354 294.70789:1536 298.99564:2347 299.22379:47630 299.28442:1836
10604	8.884	301.20386	FA 16:1;3O	[M-H]-		0.187	TRUE	4.71	301.202	C16H30O5	OxFA	DFQGAZSAPPTNJP-UHFFFAOYSA-N	O=C(O)CCCCCCC(OO)C=CCCCCCCO	410	TRUE	TRUE	TRUE		FALSE	FALSE	null	null	100	99.9	48.5	75	100	9.37	101	301.20386:453810 302.20721:108798 303.21057:20057	50.84184:1477 79.93403:1829 84.75525:1670 99.36456:1601 221.19266:7307 239.20117:2519 265.18018:5216 283.19046:6789 298.71829:1610 301.20081:39603
10606	16.141	301.21808	FA 20:5	[M-H]-	similar chromatogram in higher mz_22650	0.969	TRUE	5.69	301.21729	C20H30O2	FA	JAZBEHYOTPTENJ-UHFFFAOYSA-N	O=C(O)CCCC=CCC=CCC=CCC=CCC=CCC	410	TRUE	TRUE	TRUE		FALSE	FALSE	null	null	100	99.5	67.4	75	100	78.62	29	301.2182:327709 302.22155:81983 303.22491:20395	54.62429:1419 59.71214:1357 230.4352:1446 301.21854:14508
10608	16.488	301.21933	FA 20:5	[M-H]-		0.382	TRUE	5.69	301.21729	C20H30O2	FA	JAZBEHYOTPTENJ-UHFFFAOYSA-N	O=C(O)CCCC=CCC=CCC=CCC=CCC=CCC	410	TRUE	TRUE	TRUE		FALSE	FALSE	null	null	100	99.4	55.1	75	100	199.91	141	301.21933:1074617 302.22268:304952 303.22604:24337	57.90001:1497 59.01398:1722 91.47948:1458 111.09351:1544 162.95738:1632 214.53839:2406 257.22791:7553 301.21713:29588
10734	17.086	303.23404	FA 20:4	[M-H]-	similar chromatogram in higher mz_15217; similar chromatogram in higher mz_15764; adduct linked to 13865_[M+FA-H]-; found in higher mz's MsMs_15217	1	TRUE	5.96	303.233	C20H32O2	FA	HQPCSDADVLFHHO-UHFFFAOYSA-N	O=C(O)CCCCCCC=CCC=CCC=CCC=CCC	410	TRUE	TRUE	TRUE		FALSE	FALSE	null	null	100	99.4	69.6	75	100	6325.88	36	303.23315:1910434 304.2365:617171 305.23986:52200	59.01401:6703 73.98399:1638 205.1976:2439 259.24191:7438 303.23602:125785
10874	17.75	305.24954	FA 20:3	[M-H]-	similar chromatogram in higher mz_25152	0.933	TRUE	6.41	305.2486	C20H34O2	FA	AHANXAKGNAKFSK-UHFFFAOYSA-N	O=C(O)CCCCCCCCCC=CCC=CCC=CCC	410	TRUE	TRUE	TRUE		FALSE	FALSE	null	null	100	99.4	70.9	75	100	477.92	110	305.24951:374593 306.25286:146598 307.25622:18625	53.58494:1562 80.83218:1893 214.54179:2142 305.25238:39875
10887	10.156	330.26089	CAR 11:0	[M+H]+	similar chromatogram in higher mz_16287; similar chromatogram in higher mz_20786	0.573	TRUE	3.52	330.26389	C18H35NO4	CAR	FPUYBGZEWPJSDX-UHFFFAOYSA-N	O=C([O-])CC(OC(=O)CCCCCCCCCC)C[N+](C)(C)C	410	TRUE	TRUE	TRUE		FALSE	FALSE	null	null	100	99.8	74.9	88	100	15.38	65	330.26224:299970 331.26559:67228 332.26895:0	58.70789:1557 60.08135:5203 62.18078:1725 85.02914:32447 101.85155:1635 117.27432:1686 126.3071:1545 142.59401:1600 166.15477:1742 174.07761:1585 271.18896:2769 330.26428:36979
10888	9.808	330.2612	CAR 11:0	[M+H]+	adduct linked to 12102_[M+Na]+	0.964	TRUE	3.52	330.26389	C18H35NO4	CAR	FPUYBGZEWPJSDX-UHFFFAOYSA-N	O=C([O-])CC(OC(=O)CCCCCCCCCC)C[N+](C)(C)C	410	TRUE	TRUE	TRUE		FALSE	FALSE	null	null	100	99.8	76.8	88	100	100.85	57	330.26263:989262 331.26598:316006 332.26934:25293	57.03442:1972 57.07051:5789 60.08147:15433 64.74592:1875 71.08588:6078 72.31123:1568 85.02917:157697 85.10142:6625 87.93929:1553 99.11692:1588 103.61671:1666 128.17311:1626 135.23709:2249 144.1031:3883 171.88412:1789 187.16841:1915 271.1893:24436 308.48288:1917 330.26352:186863
11134	13.105	309.20749	FA 18:3;2O	[M-H]-		0.711	TRUE	4.66	309.20709	C18H30O4	OxFA	VWKNCZXDXPBMJN-UHFFFAOYSA-N	O=C(O)CCCCCC(O)C(O)C=CCC=CCC=CCC	410	TRUE	TRUE	TRUE		FALSE	FALSE	null	null	100	99.7	48	75	100	28.53	2	309.20749:723456 310.21084:302698 311.2142:80283	54.92844:1510 57.03444:1957 63.53961:1726 69.86182:1380 76.34727:1681 76.74915:1549 104.4226:1647 109.26615:1481 168.72897:1625 214.53165:4362 247.20863:13925 265.21735:4665 273.18643:1882 291.19858:13829 309.20642:65483
11138	12.366	309.20905	FA 18:3;2O	[M-H]-	similar chromatogram in higher mz_14700; similar chromatogram in higher mz_19629; similar chromatogram in higher mz_14536; similar chromatogram in higher mz_20206	1	TRUE	4.66	309.20709	C18H30O4	OxFA	VWKNCZXDXPBMJN-UHFFFAOYSA-N	O=C(O)CCCCCC(O)C(O)C=CCC=CCC=CCC	410	TRUE	TRUE	TRUE		FALSE	FALSE	null	null	100	99.7	55.3	75	100	254.63	28	309.20782:820728 310.21117:257045 311.21453:10623	52.32142:1512 57.24684:1537 146.29636:1713 169.48448:1630 214.53516:2314 247.2083:14868 265.21753:2377 273.18661:3735 291.19812:16091 309.20663:101913
11291	11.687	311.22351	FA 18:2;2O	[M-H]-		0.351	TRUE	5.23	311.22281	C18H32O4	OxFA	NMONGVDUESEHOK-UHFFFAOYSA-N	O=C(O)CCCCCC(O)C(O)C=CCC=CCCCCC	410	TRUE	TRUE	TRUE		FALSE	FALSE	null	null	100	99.8	55.2	75	100	10.64	47	311.22351:416627 312.22686:77554 313.23022:304646	61.75721:1431 74.62608:1459 81.10586:1759 135.21288:1640 171.10402:3241 293.21469:3625 311.22394:19575
11292	13.1	311.22354	FA 18:2;2O	[M-H]-	found in higher mz's MsMs_11298; similar chromatogram in higher mz_13815; similar chromatogram in higher mz_28419; similar chromatogram in higher mz_16771; similar chromatogram in higher mz_27502	0.996	TRUE	5.23	311.22281	C18H32O4	OxFA	NMONGVDUESEHOK-UHFFFAOYSA-N	O=C(O)CCCCCC(O)C(O)C=CCC=CCCCCC	410	TRUE	TRUE	TRUE		FALSE	FALSE	null	null	100	99.7	55.8	75	100	146.38	68	311.22366:3021041 312.22701:930385 313.23037:127595	51.07928:1460 54.01829:1437 129.44484:2008 135.80383:1677 173.11816:1736 234.39041:1825 249.22313:54861 264.74969:1540 267.23172:2437 293.21475:34797 311.22406:229215
11293	10.527	311.22369	FA 18:2;2O	[M-H]-	similar chromatogram in higher mz_22722; similar chromatogram in higher mz_32411	0.582	TRUE	5.23	311.22281	C18H32O4	OxFA	NMONGVDUESEHOK-UHFFFAOYSA-N	O=C(O)CCCCCC(O)C(O)C=CCC=CCCCCC	410	TRUE	TRUE	TRUE		FALSE	FALSE	null	null	100	99.9	49.6	75	100	10.48	QC2	311.22357:857886 312.22692:427976 313.23028:109626	57.03445:2426 57.73673:1610 66.35997:1512 68.08013:1702 69.40462:1689 77.60133:1440 85.09637:1584 87.04552:13214 104.87878:1652 135.78516:1544 142.59381:1681 158.22195:1623 164.04582:1934 223.12993:1726 223.16946:36057 232.19109:1865 235.17049:3595 275.20422:4372 293.21484:7842 311.01196:1958 311.22403:116066 311.29477:4749
11297	10.793	311.22379	FA 18:2;2O	[M-H]-	similar chromatogram in higher mz_26097	0.982	TRUE	5.23	311.22281	C18H32O4	OxFA	NMONGVDUESEHOK-UHFFFAOYSA-N	O=C(O)CCCCCC(O)C(O)C=CCC=CCCCCC	410	TRUE	TRUE	TRUE		FALSE	FALSE	null	null	100	99.8	56.9	75	100	52.96	12	311.22232:450223 312.22567:94773 313.22903:30248	57.03445:1681 87.04537:4836 151.75531:1681 223.16965:15671 279.71359:1510 293.2149:3698 311.01199:2864 311.22406:67345
11298	13.568	311.22385	FA 18:2;2O	[M-H]-		0.169	TRUE	5.23	311.22281	C18H32O4	OxFA	NMONGVDUESEHOK-UHFFFAOYSA-N	O=C(O)CCCCCC(O)C(O)C=CCC=CCCCCC	410	TRUE	TRUE	TRUE		FALSE	FALSE	null	null	100	99.7	46.2	75	100	41.65	128	311.22385:2402755 312.2272:792338 313.23056:119400	56.03251:1500 69.13976:1541 69.95032:1622 88.94319:1526 89.68886:1575 198.14648:1569 249.22325:73811 253.73073:1689 267.23648:3380 272.92499:1877 293.21494:58992 311.22409:188259
11336	19.921	338.33926	13-Docosenamide	[M+H]+	adduct linked to 10398_[M+H]+; found in higher mz's MsMs_27672	1	TRUE	8.059	338.34174	C22H43NO	Others	UAUDZVJPLUQNMU-KTKRTIGZSA-N	CCCCCCCC\C=C/CCCCCCCCCCCC(N)=O	430	TRUE	TRUE	TRUE		FALSE	FALSE	null	null	73.9	99.3	58	63.6	67.6	1814.08	28	338.34018:4973485 339.34353:1196388 340.34689:139728	55.05513:23804 57.07057:31852 67.05503:10372 69.07083:45735 71.08604:17150 72.08144:3841 79.05511:2327 80.2009:1570 81.07006:21502 83.04907:2021 83.08575:35522 85.10152:9181 86.06026:5921 86.09628:1993 93.07002:8490 95.08616:18837 97.0644:8015 97.1016:26222 100.07542:10435 107.08528:7979 109.10108:12908 111.08038:7957 111.11692:14469 114.09174:9592 121.102:11373 123.11665:5334 125.09524:4862 125.…
11337	18.122	338.33954	13-Docosenamide	[M+H]+	found in higher mz's MsMs_13790; similar chromatogram in higher mz_13790; similar chromatogram in higher mz_29482	1	TRUE	8.059	338.34174	C22H43NO	Others	UAUDZVJPLUQNMU-KTKRTIGZSA-N	CCCCCCCC\C=C/CCCCCCCCCCCC(N)=O	430	TRUE	TRUE	TRUE		FALSE	FALSE	null	null	71.7	99.5	63.5	56.5	47.1	32.41	18	338.33981:342585 339.34316:75898 340.34652:0	50.95358:1498 54.56238:1718 55.05508:3781 57.07055:5088 66.8791:1616 67.05502:2634 69.07072:6857 71.08593:3231 81.07:2565 83.08644:6522 85.10147:1617 86.0954:1503 93.0709:2096 95.08597:2644 97.10152:7788 99.54105:1569 100.07632:2635 109.10113:2010 111.11679:3306 114.09145:1829 121.10159:1942 135.11737:2538 149.13237:2451 165.57921:1572 303.30801:2488 321.31253:4159 338.3421:14330
11441	11.619	313.23886	FA 18:1;2O	[M-H]-		0.924	TRUE	5.69	313.2384	C18H34O4	OxFA	IPRLELFMTNDNMN-UHFFFAOYSA-N	O=C(O)CCCCCC(O)C=CC(O)CCCCCCCC	410	TRUE	TRUE	TRUE		FALSE	FALSE	null	null	100	99.8	59.4	75	100	25.07	23	313.23898:1035328 314.24233:406616 315.24569:49825	57.42252:1592 58.00565:1657 65.32319:1675 68.21785:1626 99.08135:6093 99.80199:1566 105.23368:1863 120.04456:1727 129.09163:9447 154.0343:1744 183.14029:19207 195.13919:2294 295.2301:5400 313.01172:1948 313.23776:111800
11444	14.247	313.24002	FA 18:1;2O	[M-H]-		0.178	TRUE	5.69	313.2384	C18H34O4	OxFA	IPRLELFMTNDNMN-UHFFFAOYSA-N	O=C(O)CCCCCC(O)C=CC(O)CCCCCCCC	410	TRUE	TRUE	TRUE		FALSE	FALSE	null	null	100	99.6	30.6	75	100	15.33	48	313.24002:301624 314.24337:86370 315.24673:0	94.98946:2122 95.39122:1521 122.80476:1495 131.24341:1581 172.42096:1451 224.90417:1792 234.72189:1804 235.61227:1518 241.68243:1728 245.49796:1630 251.23668:9133 295.22437:4739 313.23743:14703
11445	13.828	313.24017	FA 18:1;2O	[M-H]-	similar chromatogram in higher mz_23256; similar chromatogram in higher mz_18379	0.747	TRUE	5.69	313.2384	C18H34O4	OxFA	IPRLELFMTNDNMN-UHFFFAOYSA-N	O=C(O)CCCCCC(O)C=CC(O)CCCCCCCC	410	TRUE	TRUE	TRUE		FALSE	FALSE	null	null	100	99.7	47.4	75	100	20.01	99	313.24008:524845 314.24343:137190 315.24679:0	59.88183:1369 74.49755:1718 195.31473:1585 251.23758:7720 295.22989:2607 313.23822:17720
11447	11.35	313.24039	FA 18:1;2O	[M-H]-		0.369	TRUE	5.69	313.2384	C18H34O4	OxFA	IPRLELFMTNDNMN-UHFFFAOYSA-N	O=C(O)CCCCCC(O)C=CC(O)CCCCCCCC	410	TRUE	TRUE	TRUE		FALSE	FALSE	null	null	100	99.8	54	75	100	26.68	157	313.24023:724356 314.24358:161224 315.24694:22695	54.28434:1424 55.87433:1567 64.61822:1715 75.99332:1624 89.8038:1775 99.08236:4097 127.03497:1681 129.09306:5822 154.61043:1517 167.30058:1758 172.2195:1440 183.13976:13700 272.99747:1693 295.22995:2992 313.23764:53783
11451	14.002	313.24042	FA 18:1;2O	[M-H]-		0.391	TRUE	5.69	313.2384	C18H34O4	OxFA	IPRLELFMTNDNMN-UHFFFAOYSA-N	O=C(O)CCCCCC(O)C=CC(O)CCCCCCCC	410	TRUE	TRUE	TRUE		FALSE	FALSE	null	null	100	99.6	44.1	75	100	19.46	42	313.23883:252095 314.24218:80278 315.24554:0	66.25449:1664 66.7862:1484 79.03872:1475 81.73207:1490 214.53505:2119 251.23782:8124 295.23001:3324 313.23788:17915
11452	11.745	313.24054	FA 18:1;2O	[M-H]-	similar chromatogram in higher mz_14699	0.493	TRUE	5.69	313.2384	C18H34O4	OxFA	IPRLELFMTNDNMN-UHFFFAOYSA-N	O=C(O)CCCCCC(O)C=CC(O)CCCCCCCC	410	TRUE	TRUE	TRUE		FALSE	FALSE	null	null	100	99.8	51.3	75	100	29.04	45	313.23886:821379 314.24221:196494 315.24557:26775	65.15006:1535 85.93674:1621 86.87211:1452 201.11456:10247 277.21939:2072 295.22989:1693 313.23792:24165
11600	12.558	315.2543	FA 18:0;2O	[M-H]-	similar chromatogram in higher mz_23191; similar chromatogram in higher mz_19080; similar chromatogram in higher mz_12406; similar chromatogram in higher mz_24760	1	TRUE	6.05	315.25409	C18H36O4	OxFA	VACHUYIREGFMSP-UHFFFAOYSA-N	O=C(O)CCCCCCCC(O)C(O)CCCCCCCC	410	TRUE	TRUE	TRUE		FALSE	FALSE	null	null	100	99.8	69.3	75	100	55.22	133	315.25555:352728 316.2589:107952 317.26226:16157	56.91674:1811 195.48785:1632 297.2442:1840 315.25375:37471
11601	12.255	315.25552	FA 18:0;2O	[M-H]-	similar chromatogram in higher mz_20526; similar chromatogram in higher mz_19186; similar chromatogram in higher mz_24904; similar chromatogram in higher mz_21491	0.911	TRUE	6.05	315.25409	C18H36O4	OxFA	VACHUYIREGFMSP-UHFFFAOYSA-N	O=C(O)CCCCCCCC(O)C(O)CCCCCCCC	410	TRUE	TRUE	TRUE		FALSE	FALSE	null	null	100	99.8	66.4	75	100	243.39	43	315.25552:530388 316.25887:222695 317.26223:19128	70.18635:1630 75.0947:1558 116.95152:1519 290.01288:1798 297.24408:4329 313.23758:2948 315.25287:77360
11658	10.934	344.27664	CAR 12:0	[M+H]+	similar chromatogram in higher mz_20998; similar chromatogram in higher mz_37498	0.996	TRUE	4.39	344.27951	C19H37NO4	CAR	FUJLYHJROOYKRA-UHFFFAOYSA-N	O=C([O-])CC(OC(=O)CCCCCCCCCCC)C[N+](C)(C)C	410	TRUE	TRUE	TRUE		FALSE	FALSE	null	null	100	99.8	83.6	88	100	155.28	40	344.27905:250765 345.2824:101363 346.28576:0	52.99178:1466 60.08138:3401 85.02898:26501 88.67882:1491 164.55232:1489 344.27997:30282
11659	10.516	344.27676	CAR 12:0	[M+H]+	adduct linked to 12835_[M+Na]+	0.382	TRUE	4.39	344.27951	C19H37NO4	CAR	FUJLYHJROOYKRA-UHFFFAOYSA-N	O=C([O-])CC(OC(=O)CCCCCCCCCCC)C[N+](C)(C)C	410	TRUE	TRUE	TRUE		FALSE	FALSE	null	null	100	99.8	74.7	88	100	89.73	208	344.2771:301071 345.28045:99067 346.28381:0	58.77264:1418 60.08134:3093 65.45021:1430 66.48619:1607 85.02814:24139 269.21475:1779 285.20193:2331 312.36411:1688 344.2774:28826
11756	13.16	317.21426	FA 20:5;O	[M-H]-	similar chromatogram in higher mz_23190	0.591	TRUE	5.28	317.21219	C20H30O3	OxFA	KONMRYXTSAJFFW-UHFFFAOYSA-N	O=C(O)CCCC=CC(O)C=CCC=CCC=CCC=CCC	410	TRUE	TRUE	TRUE		FALSE	FALSE	null	null	100	99.7	37	75	100	20.35	144	317.21426:441867 318.21761:170417 319.22097:16355	50.97949:1518 54.98484:1553 91.48229:1611 130.00468:1686 179.10811:3275 186.692:1626 211.28033:1676 214.53836:1634 255.21214:1851 299.20108:2062 317.21387:9875
11869	14.14	319.21899	FA 20:4;O	[M-H]-	adduct linked to 10607_[M-H2O-H]-; found in higher mz's MsMs_16122; found in higher mz's MsMs_11875	0.013	TRUE	5.52	319.22791	C20H32O3	OxFA	GAVRLOGPHXQBDO-UHFFFAOYSA-N	O=C(O)CCCCCC(O)C=CCC=CCC=CCC=CCC	410	TRUE	TRUE	TRUE		FALSE	FALSE	null	null	100	99.6	44	75	100	359.23	140	319.21899:3352841 320.22234:2091812 321.2257:266320	52.45163:1654 57.3045:1474 59.01398:4759 97.46464:1616 107.08754:1988 109.14365:1634 135.11847:2186 139.11296:2408 141.3428:1797 163.1138:1664 168.51509:1578 179.10793:14755 207.10385:2073 214.54178:3026 223.49171:1940 257.22855:5428 267.12857:1836 301.21655:9498 319.23141:50349
11871	14.026	319.22964	FA 20:4;O	[M-H]-	found in higher mz's MsMs_16122; similar chromatogram in higher mz_22353	0.996	TRUE	5.52	319.22791	C20H32O3	OxFA	GAVRLOGPHXQBDO-UHFFFAOYSA-N	O=C(O)CCCCCC(O)C=CCC=CCC=CCC=CCC	410	TRUE	TRUE	TRUE		FALSE	FALSE	null	null	100	99.6	50.6	75	100	11162.11	55	319.22812:547805 320.23147:271945 321.23483:43767	52.17421:1604 77.66959:1349 179.10809:3764 214.53833:1765 226.78049:1625 301.21671:2053 319.22659:14450
11873	13.216	319.22971	FA 20:4;O	[M-H]-		0.244	TRUE	5.52	319.22791	C20H32O3	OxFA	GAVRLOGPHXQBDO-UHFFFAOYSA-N	O=C(O)CCCCCC(O)C=CCC=CCC=CCC=CCC	410	TRUE	TRUE	TRUE		FALSE	FALSE	null	null	100	99.7	29.3	75	100	622.04	214	319.23001:282311 320.23336:75671 321.23672:0	60.00391:1491 66.10481:1682 67.55144:1556 68.88987:1390 88.63155:1534 115.83545:1662 168.52921:1435 170.77786:1667 174.55501:1639 263.84109:1866 299.69623:1656 301.21686:1616 319.23157:6076
11875	14.108	319.2298	FA 20:4;O	[M-H]-	found in higher mz's MsMs_16122	0.027	TRUE	5.52	319.22791	C20H32O3	OxFA	GAVRLOGPHXQBDO-UHFFFAOYSA-N	O=C(O)CCCCCC(O)C=CCC=CCC=CCC=CCC	410	TRUE	TRUE	TRUE		FALSE	FALSE	null	null	100	99.6	44	75	100	25620.03	140	319.2298:7551488 320.23315:2414800 321.23651:266320	52.45163:1654 57.3045:1474 59.01398:4759 97.46464:1616 107.08754:1988 109.14365:1634 135.11847:2186 139.11296:2408 141.3428:1797 163.1138:1664 168.51509:1578 179.10793:14755 207.10385:2073 214.54178:3026 223.49171:1940 257.22855:5428 267.12857:1836 301.21655:9498 319.23141:50349
11877	15.207	319.26495	FA 21:3	[M-H]-	found in higher mz's MsMs_19981; found in higher mz's MsMs_14725	0.96	TRUE	6.75	319.26431	C21H36O2	FA	WHLKAPQFQWYTAL-UHFFFAOYSA-N	O=C(O)CCCCCCCC=CCC=CCC=CCCCCC	410	TRUE	TRUE	TRUE		FALSE	FALSE	null	null	100	99.6	64	75	100	1157.26	17	319.26517:301769 320.26852:104089 321.27188:0	52.84614:1719 57.69815:1625 85.17987:1537 108.24843:1582 319.2627:8881
11878	15.813	319.26514	FA 21:3	[M-H]-	similar chromatogram in higher mz_25978; similar chromatogram in higher mz_28628	0.738	TRUE	6.75	319.26431	C21H36O2	FA	WHLKAPQFQWYTAL-UHFFFAOYSA-N	O=C(O)CCCCCCCC=CCC=CCC=CCCCCC	410	TRUE	TRUE	TRUE		FALSE	FALSE	null	null	100	99.6	60.8	75	100	410.6	72	319.26514:305337 320.26849:83479 321.27185:9928	108.89931:1782 119.63896:1557 129.09471:1689 135.83446:1778 308.26318:1982 319.26202:19449
11879	14.46	319.26654	FA 21:3	[M-H]-	found in higher mz's MsMs_14727	0.449	TRUE	6.75	319.26431	C21H36O2	FA	WHLKAPQFQWYTAL-UHFFFAOYSA-N	O=C(O)CCCCCCCC=CCC=CCC=CCCCCC	410	TRUE	TRUE	TRUE		FALSE	FALSE	null	null	100	99.7	55.6	75	100	721.59	112	319.26505:273829 320.2684:56618 321.27176:9973	50.66061:1362 57.0229:1529 59.01399:3099 88.63871:1718 117.77453:1478 134.46001:1705 177.16599:1687 214.53506:1692 258.94196:1657 293.90601:1752 319.26248:22371
11990	14.417	321.24448	FA 20:3;O	[M-H]-	similar chromatogram in higher mz_20381; similar chromatogram in higher mz_21628; similar chromatogram in higher mz_24891	0.782	TRUE	5.9	321.2435	C20H34O3	OxFA	VLBAJURGRSJRSG-UHFFFAOYSA-N	O=C(O)CCCCCCCCC(O)C=CCC=CCC=CCC	410	TRUE	TRUE	TRUE		FALSE	FALSE	null	null	100	99.6	55.1	75	100	643.58	98	321.24448:537920 322.24783:180167 323.25119:20226	57.37766:1553 59.52482:1697 67.11312:1769 72.69093:1651 107.67878:1494 181.12425:3540 214.53496:2414 303.23584:2007 321.24277:20297
12115	16.161	352.31921	NAE 20:2	[M+H]+	similar chromatogram in higher mz_20680; adduct linked to 11191_[M+H]+; adduct linked to 14077_[M+K]+	1	TRUE	7.09	352.32101	C22H41NO2	NAE	MWQCBVWCBTUPDQ-UHFFFAOYSA-N	O=C(NCCO)CCCCCCCCCC=CCC=CCCCCC	410	TRUE	TRUE	TRUE		FALSE	FALSE	null	null	100	99.6	28.8	75	100	59.16	20	352.31934:328748 353.32269:99494 354.32605:13214	52.97978:1532 67.05502:3988 75.13297:1508 81.07:4181 95.08598:4513 126.29041:1471 179.50288:1606 229.68591:1614 335.29407:11375 352.31876:10439
12218	17.223	354.33325	NAE 20:1	[M+H]+	adduct linked to 11234_[M+H-H2O]+; similar chromatogram in higher mz_36359	0.996	TRUE	7.17	354.3367	C22H43NO2	NAE	YDKRGMXLBRWZJR-UHFFFAOYSA-N	O=C(NCCO)CCCCCCCCCC=CCCCCCCCC	410	TRUE	TRUE	TRUE		FALSE	FALSE	null	null	100	99.5	27.3	75	100	32.7	QC1	354.33527:448808 355.33862:88036 356.34198:0	55.05507:1631 57.07054:3157 59.32314:1495 69.0707:3691 69.5801:1470 81.06998:2547 83.08562:4650 88.07672:3346 95.08596:2266 97.10141:2139 102.47131:1608 111.11677:1994 135.07689:1678 169.99823:1658 192.70428:1526 307.58917:1676 354.33484:4172 354.37781:1868
12245	16.871	325.18484	Dodecylbenzenesulfonic acid	[M-H]-	similar chromatogram in higher mz_17301	1	TRUE	5.363	325.1843	C18H30O3S	Others	KWXICGTUELOLSQ-UHFFFAOYSA-N	CCCCCCCCCCCCC1=CC=C(C=C1)S(O)(=O)=O	430	TRUE	TRUE	TRUE		FALSE	FALSE	null	null	73.6	99.3	66.8	60.8	41.7	180.21	39	325.18506:3628928 326.18841:724719 327.19177:232317	50.52272:1513 170.0043:2048 183.01245:44329 212.08047:1811 214.53845:1780 225.06012:1748 239.07428:1829 325.18533:284936
12246	17.282	325.18607	Dodecylbenzenesulfonic acid	[M-H]-		0.649	TRUE	5.363	325.1843	C18H30O3S	Others	KWXICGTUELOLSQ-UHFFFAOYSA-N	CCCCCCCCCCCCC1=CC=C(C=C1)S(O)(=O)=O	430	TRUE	TRUE	TRUE		FALSE	FALSE	null	null	72.5	99.3	64.1	59.2	41.7	25.12	QC2	325.18478:447615 326.18813:196525 327.19149:79231	58.89882:1856 59.65867:1629 75.67293:1637 76.57911:1503 85.85473:1531 94.43247:1536 96.59258:1497 170.00427:2371 180.88643:1705 182.99379:3344 183.01198:30203 184.02115:2213 197.0284:3040 214.53841:2126 216.41249:1561 325.18524:282487
12252	10.457	325.20386	FA 18:3;3O	[M-H]-		0.28	TRUE	4.35	325.202	C18H30O5	OxFA	PAHHZUIGGXPZTO-UHFFFAOYSA-N	O=C(O)CCCCCC=CC(O)C=CC(O)C(O)CC=CCC	410	TRUE	TRUE	TRUE		FALSE	FALSE	null	null	100	99.8	50.4	75	100	5.7	107	325.20386:514910 326.20721:197616 327.21057:20721	70.53543:1483 74.57149:1440 137.09731:1854 162.20744:1478 214.54514:2001 216.82315:1681 263.20276:2049 279.19702:3380 285.47046:1819 307.19101:4975 325.20392:31774
12257	13.922	325.2402	FA 19:2;2O	[M-H]-		0.973	TRUE	5.9	325.2384	C19H34O4	OxFA	CGSBBEGXPGKSNX-UHFFFAOYSA-N	O=C(O)CCCCCCC(O)C=CCC=CCCCCCCO	410	TRUE	TRUE	TRUE		FALSE	FALSE	null	null	100	99.7	34.9	75	100	49.44	131	325.2402:372570 326.24355:99135 327.24691:0	81.70989:1597 87.49171:1472 116.27164:1577 117.36266:1559 127.4078:1561 155.97322:1583 169.31639:1631 183.87125:1565 214.52837:2512 214.5486:3033 238.23135:1934 263.23953:2002 307.22583:3461 325.24265:13019
12317	10.855	356.27655	CAR 13:1	[M+H]+	similar chromatogram in higher mz_14176	0.964	TRUE	4.3	356.27951	C20H37NO4	CAR	HPQYHPXAWCGFCS-UHFFFAOYSA-N	O=C([O-])CC(OC(=O)CCCCCCCC=CCCC)C[N+](C)(C)C	410	TRUE	TRUE	TRUE		FALSE	FALSE	null	null	100	99.8	78.9	87.9	100	31.54	3	356.27838:335944 357.28173:134542 358.28509:19057	55.463:1443 60.08137:3016 73.86617:1927 81.95567:1659 85.02901:30057 98.57883:1628 202.51242:1592 323.16309:1718 356.27646:31816
12391	16.83	327.23407	FA 22:6	[M-H]-	found in higher mz's MsMs_16522; similar chromatogram in higher mz_30280; similar chromatogram in higher mz_18733; similar chromatogram in higher mz_30973; similar chromatogram in higher mz_19178; similar chromatogram in higher mz_19070; similar chromatogram in higher mz_20868	1	TRUE	5.95	327.233	C22H32O2	FA	MBMBGCFOFBJSGT-UHFFFAOYSA-N	O=C(O)CCC=CCC=CCC=CCC=CCC=CCC=CCC	410	TRUE	TRUE	TRUE		FALSE	FALSE	null	null	100	99.4	67.3	75	100	396.59	QC2	327.23227:2375062 328.23562:1112755 329.23898:162233	50.16763:1431 57.58586:1443 59.01398:2455 97.59388:1477 113.02384:2669 134.60069:1618 214.54179:2679 255.22972:3209 283.24176:8216 327.1835:31985 327.23434:18521
12400	14.271	327.25616	FA 19:1;2O	[M-H]-		0.022	TRUE	6.17	327.25409	C19H36O4	OxFA	YJUJLYFUPHRQKT-UHFFFAOYSA-N	O=C(O)CCCCCCC(O)C=CCCCCCCCCCO	410	TRUE	TRUE	TRUE		FALSE	FALSE	null	null	100	99.7	41.9	75	100	13.12	145	327.25616:338896 328.25951:144002 329.26287:20558	51.28405:1675 54.84027:1618 57.96248:1479 64.81942:1446 66.89941:1515 78.90311:1627 91.5603:1630 118.52299:1705 127.54832:1531 265.25439:3150 305.42432:1731 309.2475:20457 327.25369:34208
12424	11.411	358.29276	CAR 13:0	[M+H]+	adduct linked to 13597_[M+Na]+; similar chromatogram in higher mz_14741	0.991	TRUE	5.17	358.2952	C20H39NO4	CAR	OLAOWMDKXPIITQ-UHFFFAOYSA-N	O=C([O-])CC(OC(=O)CCCCCCCCCCCC)C[N+](C)(C)C	410	TRUE	TRUE	TRUE		FALSE	FALSE	null	null	100	99.8	75.5	87.9	100	81.5	39	358.29446:323445 359.29781:84574 360.30117:0	51.36411:1802 57.07054:1790 58.80075:1626 60.08138:6683 69.70927:1819 85.02909:48152 197.18968:3005 214.4818:2331 299.2211:6196 358.29254:52274
12557	10.459	329.23532	FA 18:1;3O	[M-H]-	similar chromatogram in higher mz_26113	0.409	TRUE	4.79	329.23331	C18H34O5	OxFA	LGADJSRSYLFTSG-UHFFFAOYSA-N	O=C(O)CCCC(O)CCC(O)C=CCC(O)CCCCCC	410	TRUE	TRUE	TRUE		FALSE	FALSE	null	null	100	99.8	34.1	75	100	85.9	38	329.23376:100453 330.23711:28982 331.24047:0	55.17004:1577 57.03493:2095 57.86411:1597 72.57868:1686 94.22696:1701 113.75091:1599 125.09763:19815 126.54003:1527 159.10373:5295 173.08154:2111 187.09802:7183 214.5351:2827 311.18286:3351 329.20059:19310
12559	17.308	329.24936	FA 22:5	[M-H]-	similar chromatogram in higher mz_14780; similar chromatogram in higher mz_18069; similar chromatogram in higher mz_25757; similar chromatogram in higher mz_16322; similar chromatogram in higher mz_16275	0.884	TRUE	6.17	329.2486	C22H34O2	FA	YUFFSWGQGVEMMI-UHFFFAOYSA-N	O=C(O)CCCCCC=CCC=CCC=CCC=CCC=CCC	410	TRUE	TRUE	TRUE		FALSE	FALSE	null	null	100	99.4	69.6	75	100	54.75	58	329.24942:1295899 330.25277:719088 331.25613:80985	59.01397:5554 73.70602:1909 149.04092:1694 231.21046:2040 285.25824:7150 329.25143:126982
12560	17.706	329.24966	FA 22:5	[M-H]-		1	TRUE	6.17	329.2486	C22H34O2	FA	YUFFSWGQGVEMMI-UHFFFAOYSA-N	O=C(O)CCCCCC=CCC=CCC=CCC=CCC=CCC	410	TRUE	TRUE	TRUE		FALSE	FALSE	null	null	100	99.3	70.1	75	100	45.52	50	329.24954:271535 330.25289:75678 331.25625:0	52.90346:1576 71.9948:1598 329.24548:8698
12694	18.188	331.26602	FA 22:4	[M-H]-	similar chromatogram in higher mz_13323	0.889	TRUE	6.57	331.26431	C22H36O2	FA	IGFLWIHPPADNDL-UHFFFAOYSA-N	O=C(O)CCCCCCCCC=CCC=CCC=CCC=CCC	410	TRUE	TRUE	TRUE		FALSE	FALSE	null	null	100	99.3	69.6	75	100	253.76	74	331.26465:754941 332.268:545959 333.27136:60192	59.01401:3138 112.99423:1544 129.02074:1544 214.53175:3047 287.17642:1831 287.27573:2488 306.48727:1624 331.26822:114890
12793	12.449	333.20709	FA 20:5;2O	[M-H]-	similar chromatogram in higher mz_16518; similar chromatogram in higher mz_27097	0.947	TRUE	4.82	333.20709	C20H30O4	OxFA	RWHZIKMTLJOOEH-UHFFFAOYSA-N	O=C(O)CCCC=CCC=CCC(O)C=CC=CC=CC(O)CC	410	TRUE	TRUE	TRUE		FALSE	FALSE	null	null	100	99.7	49.7	75	100	34.81	28	333.20709:426734 334.21044:121770 335.2138:22077	61.29831:1610 159.73253:1743 180.20686:1678 205.80162:1706 209.81459:1662 214.54529:2863 315.19891:2306 333.20523:16049
12845	14.14	366.33429	NAE 21:2	[M+H]+	similar chromatogram in higher mz_19373; similar chromatogram in higher mz_24329	0.733	TRUE	7.19	366.3367	C23H43NO2	NAE	MEOHGYOFYYJDPV-UHFFFAOYSA-N	O=C(NCCO)CCCCCCCCCC=CCC=CCCCCCC	410	TRUE	TRUE	TRUE		FALSE	FALSE	null	null	100	99.7	47.5	75	100	49.77	45	366.33429:476519 367.33764:173387 368.341:14371	52.10474:1506 53.99094:1771 55.0546:3960 66.30671:1683 67.05514:7534 69.07066:6108 79.05504:1844 80.57691:1542 81.07022:11725 83.08557:3221 95.086:8355 100.60935:2035 109.10106:4180 194.8764:1521 214.47491:2324 218.51378:1714 307.26495:19308 366.33963:54109
12912	10.071	335.22366	FA 20:4;2O	[M-H]-	found in higher mz's MsMs_15760; similar chromatogram in higher mz_16076; similar chromatogram in higher mz_13394	0.716	TRUE	5.16	335.22281	C20H32O4	OxFA	WTTRVKVOOJHCSN-UHFFFAOYSA-N	O=C(O)CCCCC(O)C(O)C=CCC=CCC=CCC=CCC	410	TRUE	TRUE	TRUE		FALSE	FALSE	null	null	100	99.9	55.2	75	100	450.22	14	335.22348:423784 336.22683:179216 337.23019:21109	81.073:1534 90.00423:1694 158.78105:1643 179.10818:4868 214.54518:2575 273.13803:1717 317.21457:2317 335.2254:26392
13027	20.184	369.34888	ST 27:1;O	[M+H-H2O]+		0.667	TRUE	9	369.35159	C27H46O	ST	HVYWMOMLDIMFJA-UHFFFAOYSA-N	OC1CC2=CCC3C(CCC4(C)C(CCC34)C(C)CCCC(C)C)C2(C)CC1	410	TRUE	TRUE	TRUE		FALSE	FALSE	null	null	96.9	99.4	74.9	48.7	100	112.96	22	369.34952:409977 370.35287:160774 371.35623:0	67.05502:2242 69.07011:2383 79.7731:1747 81.07001:4192 81.84669:1666 83.08563:1912 93.07091:2083 95.08598:5412 97.10143:2736 105.07004:2366 107.08627:2081 109.10114:3674 119.08539:1646 121.10017:1960 123.11664:2034 135.11569:4649 147.11559:6087 149.13239:2407 150.08524:1608 161.13237:6138 175.14787:2596 215.17833:2328 229.19341:1537 243.21268:1698 369.34888:21641 369.43076:2052
13028	21.27	369.34912	ST 27:1;O	[M+H-H2O]+	similar chromatogram in higher mz_33561; similar chromatogram in higher mz_29065	0.098	TRUE	9	369.35159	C27H46O	ST	HVYWMOMLDIMFJA-UHFFFAOYSA-N	OC1CC2=CCC3C(CCC4(C)C(CCC34)C(C)CCCC(C)C)C2(C)CC1	410	TRUE	TRUE	TRUE		FALSE	FALSE	null	null	98.9	99.2	62.8	50.7	100	52.29	44	369.34912:770972 370.35247:268944 371.35583:39742	55.05505:2127 57.07051:1945 67.05498:3008 69.07067:2661 71.08588:2778 72.85496:1699 79.05429:2047 81.07015:7578 83.08558:2721 91.05476:1972 93.06988:1937 95.08582:7836 105.06996:2505 106.93764:1706 107.0862:2444 109.10107:6894 121.10152:3348 122.91733:1700 123.11655:2275 133.10147:2104 135.11729:6851 143.82121:1675 147.11732:12065 149.13228:2799 159.11572:1756 161.1319:10922 163.14932:1721 175.14…
13029	20.536	369.3493	ST 27:1;O	[M+H-H2O]+		0.347	TRUE	9	369.35159	C27H46O	ST	HVYWMOMLDIMFJA-UHFFFAOYSA-N	OC1CC2=CCC3C(CCC4(C)C(CCC34)C(C)CCCC(C)C)C2(C)CC1	410	TRUE	TRUE	TRUE		FALSE	FALSE	null	null	95.8	99.3	77.4	45.7	100	134.54	40	369.3493:637583 370.35265:217420 371.35601:34961	57.07054:3509 69.0707:1759 81.06998:6669 83.08562:2489 88.21532:1686 93.06992:2267 95.08596:5714 105.07001:3840 105.91337:1642 109.10111:6877 110.42087:1535 119.08536:2223 121.10014:1611 123.11661:2674 125.91335:1642 133.09988:2467 135.11566:5956 147.11586:10951 149.13235:3066 155.10536:1758 161.13272:8576 175.14783:2925 211.68341:1963 243.21262:1757 257.22461:2179 259.23846:1883 369.349:24299
13042	13.688	337.24026	FA 20:3;2O	[M-H]-		0.933	TRUE	5.55	337.2384	C20H34O4	OxFA	VCEZPJROPJUJSF-UHFFFAOYSA-N	O=C(O)CCCCCCCC(O)C(O)C=CCC=CCC=CCC	410	TRUE	TRUE	TRUE		FALSE	FALSE	null	null	100	99.7	54.6	75	100	156.29	167	337.24026:657994 338.24361:271317 339.24697:17542	64.8794:1935 80.91022:1714 112.81644:1670 275.24338:3263 319.23148:12724 337.23761:42999
13046	10.91	337.24051	FA 20:3;2O	[M-H]-	similar chromatogram in higher mz_13052	0.489	TRUE	5.55	337.2384	C20H34O4	OxFA	VCEZPJROPJUJSF-UHFFFAOYSA-N	O=C(O)CCCCCCCC(O)C(O)C=CCC=CCC=CCC	410	TRUE	TRUE	TRUE		FALSE	FALSE	null	null	100	99.9	61.4	75	100	1138.53	6	337.2388:806825 338.24215:330940 339.24551:41744	57.03445:2551 62.35494:1583 69.03495:2377 71.05079:1651 96.9687:1591 101.35017:1434 106.99007:1738 115.03958:13870 214.54181:2374 225.532:1521 319.22543:6127 337.23743:72566
13073	12.027	370.29214	CAR 14:1	[M+H]+	similar chromatogram in higher mz_15402; similar chromatogram in higher mz_16628	0.822	TRUE	4.8	370.2952	C21H39NO4	CAR	ABVVZYXTZLEOHP-UHFFFAOYSA-N	O=C([O-])CC(OC(=O)CCCCCCCC=CCCCC)C[N+](C)(C)C	410	TRUE	TRUE	TRUE		FALSE	FALSE	null	null	100	99.7	82.4	87.9	100	18.98	63	370.29379:431831 371.29714:183856 372.3005:0	56.72813:1585 60.0813:10101 85.02901:75500 140.41988:1780 306.96445:1741 311.21744:2989 370.29343:79734
13074	11.638	370.29224	CAR 14:1	[M+H]+	similar chromatogram in higher mz_16087; adduct linked to 14175_[M+Na]+; similar chromatogram in higher mz_13157; similar chromatogram in higher mz_16023; similar chromatogram in higher mz_33239; similar chromatogram in higher mz_22158	0.978	TRUE	4.8	370.2952	C21H39NO4	CAR	ABVVZYXTZLEOHP-UHFFFAOYSA-N	O=C([O-])CC(OC(=O)CCCCCCCC=CCCCC)C[N+](C)(C)C	410	TRUE	TRUE	TRUE		FALSE	FALSE	null	null	100	99.8	81	88	100	733.69	20	370.29456:737666 371.29791:255674 372.30127:48884	57.034:2106 60.08148:10403 85.02912:87391 135.11737:3280 144.10133:3364 191.17966:2617 209.18938:2135 308.67514:1751 311.22354:3823 370.29367:116244
13174	14.584	339.25531	FA 20:2;2O	[M-H]-		0.996	TRUE	5.87	339.25409	C20H36O4	OxFA	UQIVSVJQWOHWBI-UHFFFAOYSA-N	O=C(O)CCCCCCCC(O)C(O)C=CCC=CCCCCC	410	TRUE	TRUE	TRUE		FALSE	FALSE	null	null	100	99.6	49.8	75	100	112.31	157	339.25534:416322 340.25869:113720 341.26205:13768	50.01957:1523 88.29213:1543 100.91781:1705 277.25412:1753 321.24304:6220 339.25439:16694
13190	12.141	372.30832	CAR 14:0	[M+H]+	similar chromatogram in higher mz_16538; similar chromatogram in higher mz_41614	0.138	TRUE	5.58	372.31079	C21H41NO4	CAR	PSHXNVGSVNEJBD-UHFFFAOYSA-N	O=C([O-])CC(OC(=O)CCCCCCCCCCCCC)C[N+](C)(C)C	410	TRUE	TRUE	TRUE		FALSE	FALSE	null	null	100	99.7	77.6	88	100	22.5	137	372.3082:468132 373.31155:176881 374.31491:0	52.28045:1485 60.08144:8724 70.52557:1696 71.08591:1945 79.73484:1534 85.02832:75288 106.62848:1773 126.17618:1586 128.4353:1700 136.03935:1577 144.1013:2714 192.93425:1587 211.20476:1701 236.12283:1730 313.2374:3212 345.19894:1948 372.30627:82851
13192	12.49	372.30838	CAR 14:0	[M+H]+	similar chromatogram in higher mz_27800	0.987	TRUE	5.58	372.31079	C21H41NO4	CAR	PSHXNVGSVNEJBD-UHFFFAOYSA-N	O=C([O-])CC(OC(=O)CCCCCCCCCCCCC)C[N+](C)(C)C	410	TRUE	TRUE	TRUE		FALSE	FALSE	null	null	100	99.8	77.8	87.7	100	60.95	1	372.30945:440681 373.3128:175865 374.31616:18410	60.08148:9666 65.98445:1931 68.35461:1832 72.79626:1572 85.02916:65234 101.06052:2035 129.05478:2573 144.10127:3041 214.47162:3843 313.23737:2777 372.31366:61033
13306	16.159	374.3027	NAE 22:5	[M+H]+		1	TRUE	6.37	374.30539	C24H39NO2	NAE	XZURZCGSKALDLA-UHFFFAOYSA-N	O=C(NCCO)CCCCCC=CCC=CCC=CCC=CCC=CCC	410	TRUE	TRUE	TRUE		FALSE	FALSE	null	null	100	99.5	73.1	75	100	74.15	QC2	374.3027:2068010 375.30605:441195 376.30941:62458	58.72577:1526 60.86239:1535 75.34104:1544 111.35103:1464 113.65957:1799 113.95808:1684 134.64642:1733 141.77312:1550 145.05688:1924 168.10332:1797 201.13031:1707 214.48175:1777 226.53807:1699 314.97662:1886 374.30396:176854
13309	9.13	341.19873	FA 18:3;4O	[M-H]-		0.502	TRUE	3.81	341.19699	C18H30O6	OxFA	WUSKTOPRFFJAAC-UHFFFAOYSA-N	O=C(O)CCC(O)CCC=CC(O)C=CC(O)C(O)CC=CCC	410	TRUE	TRUE	TRUE		FALSE	FALSE	null	null	100	99.8	50.7	75	100	23.3	138	341.19873:370812 342.20208:76163 343.20544:0	60.06733:1644 60.54945:1422 66.9835:1746 69.1879:1733 92.84808:1517 214.54518:3005 220.85059:1647 323.18646:3843 341.2012:17207
13325	15.482	341.27148	FA 20:1;2O	[M-H]-	similar chromatogram in higher mz_29495; similar chromatogram in higher mz_27822	0.996	TRUE	6.33	341.26971	C20H38O4	OxFA	MHXCIVILQWGQNT-UHFFFAOYSA-N	O=C(O)CCCCCCCC(O)C(O)C=CCCCCCCCC	410	TRUE	TRUE	TRUE		FALSE	FALSE	null	null	100	99.6	45.2	75	100	45.31	16	341.26984:571788 342.27319:131384 343.27655:42217	61.03025:1717 62.10937:1358 82.6955:1548 106.8216:1507 279.26721:7587 323.26187:10611 341.2691:26830
13418	15.633	376.31619	NAE 22:4	[M+H]+		1	TRUE	6.67	376.32101	C24H41NO2	NAE	NCECEOHSWNHORM-UHFFFAOYSA-N	O=C(NCCO)CCCCCCCCC=CCC=CCC=CCC=CCC	410	TRUE	TRUE	TRUE		FALSE	FALSE	null	null	100	99.6	71.8	75	100	108.96	QC3	376.31717:429346 377.32052:74933 378.32388:15010	52.1173:1526 104.4129:1659 122.92035:1578 214.46498:1952 376.32013:51809
13419	17.242	376.31647	NAE 22:4	[M+H]+	similar chromatogram in higher mz_25319	0.991	TRUE	6.67	376.32101	C24H41NO2	NAE	NCECEOHSWNHORM-UHFFFAOYSA-N	O=C(NCCO)CCCCCCCCC=CCC=CCC=CCC=CCC	410	TRUE	TRUE	TRUE		FALSE	FALSE	null	null	100	99.4	71.3	75	100	74.3	QC2	376.31708:633847 377.32043:230970 378.32379:20744	65.26814:1723 70.36877:2158 85.86684:1570 106.30413:2029 276.96634:1719 376.3179:55377
13460	10.963	343.21176	FA 18:2;4O	[M-H]-	found in higher mz's MsMs_13465	0.6	TRUE	4.09	343.21259	C18H32O6	OxFA	JXJWERCLRRKFCB-UHFFFAOYSA-N	O=C(O)CCCC(O)CCCC(O)C=CC(O)C(O)CC=CCC	410	TRUE	TRUE	TRUE		FALSE	FALSE	null	null	100	99.8	51.6	75	100	80.41	6	343.21176:1152058 344.21511:362943 345.21847:33665	52.20783:1613 54.19988:1584 62.93668:1840 67.9026:1780 97.06615:2521 109.12041:1870 113.67538:1688 114.51263:1553 125.09785:41102 137.77704:1564 155.10693:3186 173.11818:6014 182.53496:1512 187.09784:26540 325.2041:4639 343.2121:95607
13465	11.364	343.21545	FA 18:2;4O	[M-H]-		0.178	TRUE	4.09	343.21259	C18H32O6	OxFA	JXJWERCLRRKFCB-UHFFFAOYSA-N	O=C(O)CCCC(O)CCCC(O)C=CC(O)C(O)CC=CCC	410	TRUE	TRUE	TRUE		FALSE	FALSE	null	null	100	99.8	46.8	75	100	18.63	QC1	343.21204:343491 344.21539:94533 345.21875:0	55.24048:1589 81.04323:1571 82.99093:1706 99.85872:1670 109.10452:1530 125.09664:21158 173.11819:5082 187.09842:21677 214.54857:1758 281.21106:1969 325.20413:3525 343.21292:49918
13467	14.205	343.22882	FA 22:6;O	[M-H]-		0.018	TRUE	5.61	343.22791	C22H32O3	OxFA	ZHBVYDMSPDDAKE-UHFFFAOYSA-N	O=C(O)CCC=CC=CC(O)CC=CCC=CCC=CCC=CCC	410	TRUE	TRUE	TRUE		FALSE	FALSE	null	null	100	99.6	26.2	75	100	169.43	45	343.22882:2716414 344.23217:810794 345.23553:120496	52.95142:1728 69.68662:1447 71.05007:16657 87.69845:1559 101.02447:40921 107.0875:2119 110.28344:1632 115.04028:9787 121.10183:2803 133.10291:5831 135.11842:1841 173.13521:2848 175.89195:1698 214.53833:1998 227.5302:1581 281.22528:11345 299.23993:1963 325.21655:3113 343.22562:23333
13469	13.905	343.22906	FA 22:6;O	[M-H]-	similar chromatogram in higher mz_20770	0.844	TRUE	5.61	343.22791	C22H32O3	OxFA	ZHBVYDMSPDDAKE-UHFFFAOYSA-N	O=C(O)CCC=CC=CC(O)CC=CCC=CCC=CCC=CCC	410	TRUE	TRUE	TRUE		FALSE	FALSE	null	null	100	99.7	40.1	75	100	271.12	26	343.22757:392126 344.23092:163199 345.23428:27298	63.44844:1558 64.02631:1550 101.37651:1529 105.89617:1904 116.64265:1528 120.86481:1584 122.82681:1447 127.44643:1463 128.52507:1857 214.53516:1800 325.21683:2396 343.228:9016
13615	8.563	345.22964	FA 18:1;4O	[M-H]-	similar chromatogram in higher mz_22994	0.458	TRUE	4.93	345.2283	C18H34O6	OxFA	QMAJONTWZZCXBH-UHFFFAOYSA-N	O=C(O)CCCC(O)CCC(O)C=CCC(O)CCCCCCO	410	TRUE	TRUE	TRUE		FALSE	FALSE	null	null	100	99.9	52	75	100	364.81	7	345.229:237881 346.23235:67039 347.23571:13062	68.1103:1944 71.50945:1613 73.36017:1558 81.55074:1725 105.40536:1527 198.04767:1635 214.54181:2151 309.20645:2578 327.2153:5735 345.22855:27051
13617	15.144	345.24454	FA 22:5;O	[M-H]-		0.053	TRUE	5.8	345.2435	C22H34O3	OxFA	HCZBYGSOSUWNJF-UHFFFAOYSA-N	O=C(O)CCCCC(O)C=CCC=CCC=CCC=CCC=CCC	410	TRUE	TRUE	TRUE		FALSE	FALSE	null	null	100	99.6	27.7	75	100	379.45	44	345.24463:322747 346.24798:143160 347.25134:11255	114.96247:1602 214.52486:2116 310.20096:1585 326.54272:1635 327.23425:2474 345.2413:4206
13619	14.245	345.245	FA 22:5;O	[M-H]-		0.72	TRUE	5.8	345.2435	C22H34O3	OxFA	HCZBYGSOSUWNJF-UHFFFAOYSA-N	O=C(O)CCCCC(O)C=CCC=CCC=CCC=CCC=CCC	410	TRUE	TRUE	TRUE		FALSE	FALSE	null	null	100	99.6	37	75	100	389.35	34	345.245:521636 346.24835:137051 347.25171:10980	52.09345:1761 127.85205:1584 156.11137:1649 173.82216:1511 207.13919:3109 212.00435:1608 214.5453:2037 260.40192:1888 327.23456:1912 333.20554:1592 345.24289:10977
13733	15.112	347.26044	FA 22:4;O	[M-H]-	found in higher mz's MsMs_14845	0.867	TRUE	6.15	347.25919	C22H36O3	OxFA	TWUAXYQWPNSBQW-UHFFFAOYSA-N	O=C(O)CCCCCCCC(O)C=CCC=CCC=CCC=CCC	410	TRUE	TRUE	TRUE		FALSE	FALSE	null	null	100	99.6	42.4	75	100	191.46	10	347.25897:473904 348.26232:211537 349.26568:28112	61.7781:1810 62.31849:1790 66.45408:1539 89.0387:1830 102.64165:1693 118.16791:1660 207.13908:6587 227.28368:1886 301.22247:1634 329.25092:8094 347.26193:21752
13792	18.42	384.38123	NAE 22:0	[M+H]+		0.031	TRUE	7.97	384.38361	C24H49NO2	NAE	XHFWUECSNJWBJU-UHFFFAOYSA-N	O=C(NCCO)CCCCCCCCCCCCCCCCCCCCC	410	TRUE	TRUE	TRUE		FALSE	FALSE	null	null	100	99.5	6.9	75	100	729.7	61	384.38101:21101 385.38436:0 386.38772:0	54.14161:1467 57.07051:2290 69.07067:2281 114.49279:1808 131.32571:1625 145.06622:1729 151.57669:1766 155.28587:1626 329.63287:1715 338.34311:11196 342.6106:1859 343.75732:1643 384.33615:1871
13888	12.956	386.3223	CAR 15:0	[M+H]+	adduct linked to 14979_[M+Na]+; similar chromatogram in higher mz_29486	0.818	TRUE	5.81	386.32651	C22H43NO4	CAR	MDDWQHVKSHTZTD-UHFFFAOYSA-N	O=C([O-])CC(OC(=O)CCCCCCCCCCCCCC)C[N+](C)(C)C	410	TRUE	TRUE	TRUE		FALSE	FALSE	null	null	100	99.7	77.4	87.7	100	97.96	33	386.32437:564648 387.32772:214052 388.33108:29016	57.07057:4682 60.08141:4759 71.08596:4973 81.17515:1711 82.32098:1816 85.02921:65900 214.46841:3305 327.25592:5877 386.32626:60031
13890	13.267	386.32404	CAR 15:0	[M+H]+		0.324	TRUE	5.81	386.32651	C22H43NO4	CAR	MDDWQHVKSHTZTD-UHFFFAOYSA-N	O=C([O-])CC(OC(=O)CCCCCCCCCCCCCC)C[N+](C)(C)C	410	TRUE	TRUE	TRUE		FALSE	FALSE	null	null	100	99.7	71.6	86.7	100	29.44	141	386.32404:774078 387.32739:253318 388.33075:34203	51.29145:1849 51.73723:1703 57.07006:3707 60.08156:7650 64.26979:1647 71.08591:2879 77.92036:1808 81.07938:1753 85.0284:66221 85.10144:2296 105.71235:1853 142.03082:1620 152.59564:1815 153.60851:1554 172.05608:1742 240.50687:1754 327.24933:4408 386.32745:44122
13931	9.899	387.24988	CoQ3	[M+H]+	adduct linked to 15024_[M+Na]+	0.849	TRUE	4.37	387.25299	C24H34O4	CoQ	XREILSQAXUAAHP-UHFFFAOYSA-N	O=C1C(OC)=C(OC)C(=O)C(=C1C)CC=C(C)CCC=C(C)CCC=C(C)C	410	TRUE	TRUE	TRUE		FALSE	FALSE	null	null	100	99.8	30.4	81.7	100	31.85	111	387.25:304892 388.25335:134641 389.25671:0	59.35111:1649 68.51205:1516 71.32265:1839 118.07334:1609 125.09518:2853 135.98825:1719 197.1302:2319 214.47839:2951 227.14331:2332 234.64949:1906 245.15439:2113 333.22171:2007 351.23315:5107 369.23981:11277 387.25064:13908
14123	15.587	353.27155	FA 21:2;2O	[M-H]-	found in higher mz's MsMs_14125	0.982	TRUE	6.54	353.26971	C21H38O4	OxFA	IPXMOSJLBTVSFC-UHFFFAOYSA-N	O=C(O)CCCCCCCCC(O)C=CCC=CCCCCCCO	410	TRUE	TRUE	TRUE		FALSE	FALSE	null	null	100	99.6	37.5	75	100	214.66	31	353.27017:319153 354.27352:116207 355.27688:0	60.98833:1404 65.43954:1629 103.92847:1808 107.89632:1614 137.59157:1560 177.34596:1535 291.2695:8470 335.25861:5635 353.24966:2541 353.27106:12708
14125	15.129	353.27182	FA 21:2;2O	[M-H]-		0.236	TRUE	6.54	353.26971	C21H38O4	OxFA	IPXMOSJLBTVSFC-UHFFFAOYSA-N	O=C(O)CCCCCCCCC(O)C=CCC=CCCCCCCO	410	TRUE	TRUE	TRUE		FALSE	FALSE	null	null	100	99.6	41.8	75	100	188.12	131	353.27182:379452 354.27517:132232 355.27853:15083	51.29827:1578 55.51254:1469 56.67781:1490 132.71155:1644 214.54523:4151 271.75266:2074 291.26825:4271 318.82181:1850 335.25848:4693 353.271:18945
14127	19.904	391.28122	Dioctyl phthalate (also known as the production of plastic)	[M+H]+	adduct linked to 15222_[M+Na]+; adduct linked to 16047_[M+K]+; similar chromatogram in higher mz_20388	1	TRUE	7.431	391.28427	C24H38O4	Others	MQIUGAXCHLFZKX-UHFFFAOYSA-N	CCCCCCCCOC(=O)C1=C(C=CC=C1)C(=O)OCCCCCCCC	430	TRUE	TRUE	TRUE		FALSE	FALSE	null	null	82.2	99.2	69.4	71.9	100	35.38	78	391.28143:1529708 392.28478:830876 393.28814:88688	52.23141:1780 57.07056:34982 64.4561:1831 69.18365:1703 71.08601:40068 92.06789:2207 113.132:2984 117.65714:1531 121.02869:2097 149.02301:252780 167.03432:21196 191.18541:1991 214.47514:2189 250.02702:1603 279.15686:3150
14131	1.285	391.28201	Dioctyl phthalate (also known as the production of plastic)	[M+H]+		0.369	TRUE	7.431	391.28427	C24H38O4	Others	MQIUGAXCHLFZKX-UHFFFAOYSA-N	CCCCCCCCOC(=O)C1=C(C=CC=C1)C(=O)OCCCCCCCC	430	TRUE	TRUE	TRUE		FALSE	FALSE	null	null	75.4	99.8	57.2	69.6	75	3.89	16	391.28201:387034 392.28536:100785 393.28872:38849	50.59699:1461 52.51052:1425 57.07054:4408 60.41022:1792 65.48381:1745 71.08592:4117 85.52277:1557 99.00582:1771 149.02303:28542 157.10306:1830 165.73714:1643 167.03441:2224
14136	0.448	391.28336	Dioctyl phthalate (also known as the production of plastic)	[M+H]+		0.284	TRUE	7.431	391.28427	C24H38O4	Others	MQIUGAXCHLFZKX-UHFFFAOYSA-N	CCCCCCCCOC(=O)C1=C(C=CC=C1)C(=O)OCCCCCCCC	430	TRUE	TRUE	TRUE		FALSE	FALSE	null	null	75.2	99.8	54.8	69.3	75	6.69	2	391.28354:569744 392.28689:161930 393.29025:0	71.08591:3591 79.05506:1725 82.4944:1771 149.02267:21083 154.3511:1683 167.03436:2326 205.76593:1875 214.47162:1933
14176	10.886	392.27618	CAR 16:4	[M+H]+		0.329	TRUE	4.51	392.27951	C23H37NO4	CAR	VANBVBKSJLSPOC-UHFFFAOYSA-N	O=C([O-])CC(OC(=O)CCC=CCC=CCC=CCC=CCC)C[N+](C)(C)C	410	TRUE	TRUE	TRUE		FALSE	FALSE	null	null	100	99.8	69.9	87.9	100	11.86	65	392.27792:314981 393.28127:179410 394.28463:0	53.25948:1529 60.08135:7234 61.36762:1706 61.3893:1432 67.05499:3791 79.05429:3327 81.06995:3165 85.0289:25426 93.06989:3465 95.08591:2066 107.0862:2110 126.45658:1757 137.07237:1673 147.11742:2208 151.02724:1619 175.17017:1669 214.47495:1947 314.68863:1757 392.28061:39262
14291	11.603	394.29202	CAR 16:3	[M+H]+	adduct linked to 15391_[M+Na]+	0.982	TRUE	4.82	394.2952	C23H39NO4	CAR	OLLPWVVZBXHISO-UHFFFAOYSA-N	O=C([O-])CC(OC(=O)CCCCCC=CCC=CCC=CCC)C[N+](C)(C)C	410	TRUE	TRUE	TRUE		FALSE	FALSE	null	null	100	99.8	74.6	87.3	100	38.4	QC1	394.29471:244530 395.29806:116214 396.30142:22881	60.08138:4251 60.50005:1702 60.92361:1729 63.66506:1898 67.05442:1917 74.17934:1519 85.02921:16359 86.44466:1642 93.06992:1847 112.23428:1913 169.9792:1697 213.42342:1996 238.57251:2184 394.29105:34960
14389	12.637	396.30875	CAR 16:2	[M+H]+		0.24	TRUE	5.26	396.31079	C23H41NO4	CAR	CMVGCHSJDXKPBB-UHFFFAOYSA-N	O=C([O-])CC(OC(=O)CCCCCCCC=CCC=CCCC)C[N+](C)(C)C	410	TRUE	TRUE	TRUE		FALSE	FALSE	null	null	100	99.7	51.7	87.4	100	52.88	71	396.30875:205619 397.3121:118716 398.31546:0	54.76676:1647 57.04325:1592 66.4275:1512 68.45486:1755 85.02884:8925 101.15553:1793 108.60001:1564 160.14:1589 202.07693:1611 206.0388:1823 221.02182:1925 226.02287:1780 396.30643:7341
14390	12.091	396.3092	CAR 16:2	[M+H]+	adduct linked to 15499_[M+Na]+; similar chromatogram in higher mz_15430; similar chromatogram in higher mz_37335; similar chromatogram in higher mz_41081	0.964	TRUE	5.26	396.31079	C23H41NO4	CAR	CMVGCHSJDXKPBB-UHFFFAOYSA-N	O=C([O-])CC(OC(=O)CCCCCCCC=CCC=CCCC)C[N+](C)(C)C	410	TRUE	TRUE	TRUE		FALSE	FALSE	null	null	100	99.8	82.2	87.9	100	268.66	QC4	396.3089:390126 397.31225:128199 398.31561:0	55.05463:3277 60.08136:9770 69.0707:3029 74.47379:1565 81.06998:3622 83.08562:1713 85.02904:60237 95.08496:2488 118.31754:1687 144.1013:2950 214.47504:2142 396.30652:89994
14490	12.973	398.32401	CAR 16:1	[M+H]+	similar chromatogram in higher mz_16640; similar chromatogram in higher mz_20792; similar chromatogram in higher mz_24701; similar chromatogram in higher mz_21605; similar chromatogram in higher mz_15448; similar chromatogram in higher mz_25158	0.987	TRUE	5.52	398.32651	C23H43NO4	CAR	JFAGPSOZZSTLRF-UHFFFAOYSA-N	O=C([O-])CC(OC(=O)CCCCCCCC=CCCCCCC)C[N+](C)(C)C	410	TRUE	TRUE	TRUE		FALSE	FALSE	null	null	100	99.7	80.9	87.9	100	67.66	4	398.32596:1975771 399.32931:1031033 400.33267:176371	57.03398:2058 60.0815:10727 85.02919:73036 144.10129:2833 149.13232:1874 339.2518:3033 362.76019:1893 398.32986:76774
14597	14.065	400.3396	CAR 16:0	[M+H]+	adduct linked to 15706_[M+Na]+	0.991	TRUE	6.08	400.3421	C23H45NO4	CAR	XOMRRQXKHMYMOC-UHFFFAOYSA-N	O=C([O-])CC(OC(=O)CCCCCCCCCCCCCCC)C[N+](C)(C)C	410	TRUE	TRUE	TRUE		FALSE	FALSE	null	null	100	99.7	81.8	87.8	100	228.73	3	400.34131:2217572 401.34466:953413 402.34802:150330	57.03444:4188 57.07052:6883 60.08139:36502 61.64573:1743 71.08654:3525 85.02905:296726 85.10143:2945 95.08593:2685 98.34177:1700 110.31503:1752 144.10127:7019 149.18512:2187 239.23451:4393 271.15543:2165 341.26752:14801 400.34378:285440
14727	14.44	363.25586	FA 22:4;2O	[M-H]-		0.996	TRUE	5.73	363.25409	C22H36O4	OxFA	OMMVOJVAHYOAMR-UHFFFAOYSA-N	O=C(O)CCCCCCC(O)C(O)C=CCC=CCC=CCC=CCC	410	TRUE	TRUE	TRUE		FALSE	FALSE	null	null	100	99.6	32.5	75	100	1929.82	2	363.25388:530691 364.25723:151652 365.26059:0	59.01398:3148 63.3065:1599 64.02627:1490 71.14473:1710 99.65442:1664 101.09544:1657 108.01183:1521 183.10809:1515 191.72021:1835 214.54176:3099 216.69983:1725 254.55696:1729 301.25049:2114 319.26221:23296 345.24136:2224 363.25571:25193
14845	15.125	365.27063	FA 22:3;2O	[M-H]-		0.982	TRUE	6.24	365.26971	C22H38O4	OxFA	SYICYCXZKNWLQZ-UHFFFAOYSA-N	O=C(O)CCCCCCC(O)C(O)C=CCC=CCC=CCCCCC	410	TRUE	TRUE	TRUE		FALSE	FALSE	null	null	100	99.6	57.2	75	100	6198.41	131	365.27072:598469 366.27407:147579 367.27743:0	66.54374:1834 303.27008:1995 347.26105:2294 365.27124:13371
14847	15.606	365.27078	FA 22:3;2O	[M-H]-		0.836	TRUE	6.24	365.26971	C22H38O4	OxFA	SYICYCXZKNWLQZ-UHFFFAOYSA-N	O=C(O)CCCCCCC(O)C(O)C=CCC=CCC=CCCCCC	410	TRUE	TRUE	TRUE		FALSE	FALSE	null	null	100	99.5	52	75	100	505.47	132	365.27072:501527 366.27407:182457 367.27743:15920	55.93044:1667 62.71646:1638 64.82954:1569 244.9705:1498 321.28119:9174 347.26105:2482 365.27155:27753
14848	16.653	365.27087	FA 22:3;2O	[M-H]-		0.191	TRUE	6.24	365.26971	C22H38O4	OxFA	SYICYCXZKNWLQZ-UHFFFAOYSA-N	O=C(O)CCCCCCC(O)C(O)C=CCC=CCC=CCCCCC	410	TRUE	TRUE	TRUE		FALSE	FALSE	null	null	100	99.5	41.8	75	100	327.21	133	365.27087:879812 366.27422:240993 367.27758:37354	54.26462:1583 97.24091:1884 103.24261:1638 154.93915:1562 166.5598:1636 214.53847:2314 303.27005:2835 321.28027:6767 347.26102:1602 353.08499:1995 365.27014:19787
14902	18.173	406.37247	NAE 24:3	[M+H]+	adduct linked to 14041_[M+H]+	0.173	TRUE	7.43	406.36801	C26H47NO2	NAE	CYDVZENBMYYBRW-UHFFFAOYSA-N	O=C(NCCO)CCCCCCCCC=CCC=CCC=CCCCCCCC	410	TRUE	TRUE	TRUE		FALSE	FALSE	null	null	100	99.4	55.6	75	100	404.5	112	406.37296:18065 407.37631:0 408.37967:0	50.01739:1437 50.61901:1502 51.86292:1500 68.43297:2033 72.51767:1562 200.43088:1986 214.47166:3937 360.32385:8762 406.32739:34470
14965	15.88	367.28723	FA 22:2;2O	[M-H]-		0.68	TRUE	6.54	367.2854	C22H40O4	OxFA	KXGWEHMGNWPQBJ-UHFFFAOYSA-N	O=C(O)CCCCCCC(O)C(O)CCCC=CCC=CCCCCC	410	TRUE	TRUE	TRUE		FALSE	FALSE	null	null	100	99.6	35.1	75	100	73.22	138	367.28723:321768 368.29058:124354 369.29394:0	74.64275:1626 86.91302:1695 113.93604:1650 155.55582:1689 214.52831:1940 214.54855:2625 305.28693:3650 311.55435:2064 349.27725:2057 367.2868:9978
14981	17.917	408.3064	NAGly 22:3;O	[M+H]+	adduct linked to 15791_[M+K]+; similar chromatogram in higher mz_16839	0.787	TRUE	6.63	408.31079	C24H41NO4	NAGly	NDKDYRFJVNLPNW-UHFFFAOYSA-N	O=C(O)CNC(=O)CC(O)CCCCCCC=CCC=CCC=CCCCCC	410	TRUE	TRUE	TRUE		FALSE	FALSE	null	null	100	99.4	3.8	75	100	15.93	6	408.30634:250819 409.30969:106715 410.31305:6076	53.37361:1510 57.20083:1694 76.00966:1550 82.9435:1562 214.47502:2689 250.17552:2843 285.89108:2086
15092	12.09	410.3241	MG 21:4	[M+NH4]+	adduct linked to 13363_[M+H-H2O]+; adduct linked to 15340_[M+Na]+; adduct linked to 16172_[M+K]+; similar chromatogram in higher mz_20817; similar chromatogram in higher mz_37976	0.929	TRUE	6.35	410.32651	C24H40O4	MG	ZZQURSDGDMMUNR-UHFFFAOYSA-N	O=C(OCC(O)CO)CCCCCCCC=CCC=CCC=CCC=CCC	410	TRUE	TRUE	TRUE		FALSE	FALSE	null	null	92.3	99.8	4.6	75.7	100	28.82	156	410.32233:548469 411.32568:308970 412.32904:64305	53.6223:1575 53.7308:1477 62.70311:1563 65.61597:1659 65.76746:1736 78.2084:1638 81.06996:1804 81.48849:1603 81.68867:1523 84.52282:1599 105.05726:1735 107.08622:1647 147.11551:1864 179.52345:1630 183.57294:1871 214.47498:2699 252.19278:2229 339.26517:1964 353.69113:1711 357.27563:25140 375.29324:2010
15222	19.901	413.26239	Dioctyl phthalate (also known as the production of plastic)	[M+Na]+	adduct linked to 14127_[M+H]+	1	TRUE	7.435	413.26624	C24H38O4	Others	MQIUGAXCHLFZKX-UHFFFAOYSA-N	CCCCCCCCOC(=O)C1=CC=CC=C1C(=O)OCCCCCCCC	430	TRUE	TRUE	TRUE		FALSE	FALSE	null	null	87.6	99.2	81.7	81.7	100	41.8	74	413.26254:1751510 414.26589:842465 415.26925:127134	65.68511:1535 89.66423:1655 94.10612:1689 117.653:1748 117.88902:1493 127.5755:1547 171.00456:7234 189.01515:10306 196.03833:2097 234.11792:1826 250.84818:1743 301.14114:36560 413.26422:295239
15335	9.424	373.22516	NAGlySer 13:0;O	[M-H]-		0.098	TRUE	4.31	373.23441	C18H34N2O6	NAGlySer	NVMXDHKXFWWKCL-UHFFFAOYSA-N	O=C(NC(C(=O)O)CO)CNC(=O)CC(O)CCCCCCCCCC	410	TRUE	TRUE	TRUE		FALSE	FALSE	null	null	83.1	99.9	35.3	65.1	100	247.4	204	373.22534:15346 374.22869:0 375.23205:0	53.9812:1300 58.67477:1437 68.72624:1763 82.57207:1579 99.00943:15485 117.99841:1555 125.09779:12175 214.53156:2116 214.55179:2307 273.17139:22218 371.3327:1905 373.19031:11442
15707	12.618	422.32236	CAR 18:3	[M+H]+	similar chromatogram in higher mz_24031	0.982	TRUE	5.58	422.32651	C25H43NO4	CAR	WJCRATGUUISKDG-UHFFFAOYSA-N	O=C([O-])CC(OC(=O)CCCCCCCC=CCC=CCC=CCC)C[N+](C)(C)C	410	TRUE	TRUE	TRUE		FALSE	FALSE	null	null	100	99.7	77.5	87.7	100	30.18	24	422.32489:289475 423.32824:193048 424.3316:19254	53.99269:2272 60.08139:3884 67.05503:3803 81.07001:4708 85.02923:14455 95.08598:2013 102.57053:1834 126.79323:1683 422.32455:25488
15710	13.075	422.3244	CAR 18:3	[M+H]+		0.089	TRUE	5.58	422.32651	C25H43NO4	CAR	WJCRATGUUISKDG-UHFFFAOYSA-N	O=C([O-])CC(OC(=O)CCCCCCCC=CCC=CCC=CCC)C[N+](C)(C)C	410	TRUE	TRUE	TRUE		FALSE	FALSE	null	null	100	99.7	75.5	87.7	100	6.77	82	422.32458:240597 423.32793:111144 424.33129:22506	54.4147:1543 60.08139:3872 67.05502:2587 69.07072:2356 85.02902:37962 93.06995:1759 111.69373:1906 173.28397:1826 174.17146:1587 214.48183:2583 422.32239:35015 422.76028:1788
15755	12.273	423.35403	ST 28:1;O	[M+Na]+	found in higher mz's MsMs_16699; adduct linked to 16902_[M+Na]+	0.089	TRUE	9.56	423.35971	C28H48O	ST	SGNBVLSWZMBQTH-UHFFFAOYSA-N	OC1CC2=CCC3C(CCC4(C)C(CCC34)C(C)CCC(C)C(C)C)C2(C)CC1	410	TRUE	TRUE	TRUE		FALSE	FALSE	null	null	100	100	52.8	81.3	100	15.21	141	423.35812:322205 424.36147:229965 425.36483:36230	95.08495:2946 107.08504:2268 109.10109:5864 111.64427:1604 119.08533:2964 121.10155:3038 123.11658:3295 135.11563:3144 147.11745:1980 149.13232:2728 159.11577:2838 161.13229:2211 175.1478:1780 187.14647:3334 189.16087:2279 214.47499:2750 221.49875:1894 257.18472:1551 390.42624:2021 405.35211:9100 414.91968:2071 423.35913:29845
15798	13.443	424.3396	CAR 18:2	[M+H]+	similar chromatogram in higher mz_19307; similar chromatogram in higher mz_18364; similar chromatogram in higher mz_39872; similar chromatogram in higher mz_36911; similar chromatogram in higher mz_31654; similar chromatogram in higher mz_39711; similar chromatogram in higher mz_30500; similar chromatogram in higher mz_39527	1	TRUE	5.88	424.3421	C25H45NO4	CAR	MJLXQSQYKZWZCB-UHFFFAOYSA-N	O=C([O-])CC(OC(=O)CCCCCCCC=CCC=CCCCCC)C[N+](C)(C)C	410	TRUE	TRUE	TRUE		FALSE	FALSE	null	null	100	99.7	79.9	88	100	1710.43	QC2	424.34186:3739657 425.34521:1522821 426.34857:173633	55.05507:10982 55.91587:1794 57.03444:4372 57.07053:2017 58.06559:2643 60.08142:33431 67.055:6697 69.07066:18555 72.3859:1922 75.89664:1713 79.05507:2591 81.07076:5546 83.08664:7954 85.02911:179026 95.08594:6465 97.10139:3717 107.08504:2881 109.1011:2880 117.31526:1685 121.10155:2638 128.55727:1888 143.31889:2156 144.10129:6036 214.47836:3655 245.22855:2399 331.58853:2059 424.34161:212509
15910	11.755	426.33899	NAE 26:7	[M+H]+	adduct linked to 16183_[M+Na]+; similar chromatogram in higher mz_32341; adduct linked to 15043_[M+H]+	1	TRUE	6.63	426.3367	C28H43NO2	NAE	JCTADMMTIPHNNW-UHFFFAOYSA-N	O=C(NCCO)CCCC=CCC=CCC=CCC=CCC=CCC=CCC=CCC	410	TRUE	TRUE	TRUE		FALSE	FALSE	null	null	100	99.9	3.6	75	100	464.31	144	426.33853:842245 427.34188:203943 428.34524:43177	55.05461:1747 57.07018:8702 59.04943:56640 66.03396:1670 71.32328:1747 72.70164:1853 74.38759:1682 101.09542:2144 103.0753:5528 111.45578:1755 115.11085:6169 117.09047:2553 159.13782:10303 173.1515:9911 214.26939:2324 214.46146:3131 214.48169:2826 217.17787:3433 322.88254:1840 397.66495:1845 409.31796:14504 426.3382:2301
15911	14.427	426.35541	CAR 18:1	[M+H]+		1	TRUE	6.25	426.35779	C25H47NO4	CAR	IPOLTUVFXFHAHI-UHFFFAOYSA-N	O=C([O-])CC(OC(=O)CCCCCCCC=CCCCCCCCC)C[N+](C)(C)C	410	TRUE	TRUE	TRUE		FALSE	FALSE	null	null	100	99.7	82.4	87.8	100	2597.08	37	426.3562:2726759 427.35955:838627 428.36291:133223	51.27412:1794 55.05508:2648 57.034:4842 57.07055:6327 59.04988:4279 60.01294:1935 60.08142:38256 60.91903:1812 65.22798:1560 69.07071:7733 71.08593:1725 81.06999:4407 83.08562:4010 85.02901:264119 91.57005:1867 95.08597:4652 97.10142:2798 107.08508:1866 111.11804:1923 121.84471:1995 135.11737:2951 139.14601:1694 144.10132:8230 149.13237:2102 181.34763:1786 195.49719:1912 201.37866:1775 214.46832:…
16011	15.641	428.37134	CAR 18:0	[M+H]+		0.978	TRUE	6.69	428.37341	C25H49NO4	CAR	FNPHNLNTJNMAEE-UHFFFAOYSA-N	O=C([O-])CC(OC(=O)CCCCCCCCCCCCCCCCC)C[N+](C)(C)C	410	TRUE	TRUE	TRUE		FALSE	FALSE	null	null	100	99.6	81.6	88	100	1117.04	4	428.37186:253386 429.37521:59764 430.37857:0	60.08137:3950 66.20599:1883 85.029:31582 98.26958:1667 116.14407:1595 214.47163:3251 428.36935:35574
16219	15.76	389.27289	ST 24:2;O4	[M-H]-		0.742	TRUE	3.063	389.26974	C24H38O4	BileAcid	DXOCDBGWDZAYRQ-AURDAFMXSA-N	C[C@H](CCC(=O)O)[C@H]1CC[C@@H]2[C@@]1(CC[C@H]3[C@H]2C(=O)C[C@H]4[C@@]3(CC[C@H](C4)O)C)C	430	TRUE	TRUE	TRUE		FALSE	FALSE	null	null	73.7	99.2	43.7	73.5	50	1863.66	137	389.27103:566230 390.27438:154571 391.27774:230595	56.2266:1448 62.09308:1793 70.84615:1789 167.67992:1725 214.54518:2524 345.28278:5030 389.27069:10338
16234	9.767	432.30692	CAR 19:5	[M+H]+	similar chromatogram in higher mz_16364	0.24	TRUE	5.37	432.31079	C26H41NO4	CAR	GMGXFFGCRRZBQU-UHFFFAOYSA-N	O=C([O-])CC(OC(=O)CCC=CCC=CCC=CCC=CCC=CCC)C[N+](C)(C)C	410	TRUE	TRUE	TRUE		FALSE	FALSE	null	null	100	99.9	8.6	88	100	8.77	45	432.30893:315368 433.31228:129002 434.31564:25014	72.54218:2377 76.03951:3839 84.99952:1718 99.72035:1621 113.3311:1589 214.4783:2890 268.81686:1793 276.01852:1926 276.40295:1840 339.26511:2864 414.29703:15213 432.30722:2215
16235	10.629	432.30753	CAR 19:5	[M+H]+	ion correlated with 15282; adduct linked to 15282_[M+H-H2O]+; found in higher mz's MsMs_35489; found in higher mz's MsMs_17963; found in higher mz's MsMs_17136; found in higher mz's MsMs_17140	0.956	TRUE	5.37	432.31079	C26H41NO4	CAR	GMGXFFGCRRZBQU-UHFFFAOYSA-N	O=C([O-])CC(OC(=O)CCC=CCC=CCC=CCC=CCC=CCC)C[N+](C)(C)C	410	TRUE	TRUE	TRUE		FALSE	FALSE	null	null	100	99.9	30	85.1	100	190.96	59	432.3078:751865 433.31115:376797 434.31451:66954	76.03955:27669 81.06995:2689 85.06519:3373 119.08531:1893 133.10147:2590 151.15285:1781 199.14531:2100 213.16246:1764 246.17953:1815 257.01205:1656 283.20102:2128 321.25671:3331 339.2644:8934 387.75641:1899 414.30463:9459 432.30936:17216
16239	10.859	432.30789	CAR 19:5	[M+H]+	adduct linked to 15285_[M+H-H2O]+	0.689	TRUE	5.37	432.31079	C26H41NO4	CAR	GMGXFFGCRRZBQU-UHFFFAOYSA-N	O=C([O-])CC(OC(=O)CCC=CCC=CCC=CCC=CCC=CCC)C[N+](C)(C)C	410	TRUE	TRUE	TRUE		FALSE	FALSE	null	null	100	99.8	6.7	86.4	100	69.18	137	432.30832:1979261 433.31167:821659 434.31503:127775	64.3451:2011 64.90845:1727 76.03947:11396 81.06998:3875 85.06522:2577 93.06992:3250 95.08595:2733 105.07001:2286 107.08506:4752 109.10111:1771 119.19845:1715 121.10014:3629 133.10152:3125 135.11566:5222 147.11555:5015 149.13234:3946 158.08006:6097 159.11578:2674 161.13232:4263 163.11137:3503 163.14716:2046 173.13219:1975 175.14783:5854 177.12546:2349 189.1609:4183 201.16096:5585 210.83287:1991 21…
16315	10.347	391.28604	ST 24:1;O4	[M-H]-	found in higher mz's MsMs_18646; similar chromatogram in higher mz_29260	0.72	TRUE	2.8	391.28537	C24H40O4	BileAcid	RUDATBOHQWOJDD-UZVSRGJWSA-N	C[C@H](CCC(=O)O)[C@H]1CC[C@@H]2[C@@]1(CC[C@H]3[C@H]2[C@H](C[C@H]4[C@@]3(CC[C@H](C4)O)C)O)C	430	TRUE	TRUE	TRUE		FALSE	FALSE	null	null	91.4	99.7	64.6	75	100	771.99	59	391.28604:1020523 392.28939:580962 393.29275:72726	50.31441:1462 91.07973:1538 214.5451:2916 288.61301:1746 327.27237:2443 343.26663:3809 345.28375:9025 347.29559:4528 369.8013:1676 391.29041:139265
16316	12.003	391.28796	ST 24:1;O4	[M-H]-	adduct linked to 18645_[M+FA-H]-; found in higher mz's MsMs_18645; similar chromatogram in higher mz_18541; found in higher mz's MsMs_19774	0.933	TRUE	3.067	391.28537	C24H40O4	BileAcid	DGABKXLVXPYZII-SIBKNCMHSA-N	C[C@H](CCC(=O)O)[C@H]1CC[C@@H]2[C@@]1(CC[C@H]3[C@H]2C[C@@H]([C@H]4[C@@]3(CC[C@H](C4)O)C)O)C	430	TRUE	TRUE	TRUE		FALSE	FALSE	null	null	95.2	99.6	83.9	84.8	100	6173.11	11	391.2861:2605384 392.28945:1608406 393.29281:261033	52.92912:1634 55.78703:1840 62.57752:1810 71.43226:1977 81.1161:1542 113.9935:1756 214.54179:2544 248.91513:1833 327.26614:6964 329.28369:3827 329.32858:1892 343.26675:5085 345.28281:25342 347.29568:6102 355.26721:5089 365.30087:3787 391.28241:288043
16317	10.889	391.28812	ST 24:1;O4	[M-H]-	adduct linked to 18644_[M+FA-H]-; found in higher mz's MsMs_18644; similar chromatogram in higher mz_29547; similar chromatogram in higher mz_17122; similar chromatogram in higher mz_32754	0.916	TRUE	2.8	391.28537	C24H40O4	BileAcid	RUDATBOHQWOJDD-UZVSRGJWSA-N	C[C@H](CCC(=O)O)[C@H]1CC[C@@H]2[C@@]1(CC[C@H]3[C@H]2[C@H](C[C@H]4[C@@]3(CC[C@H](C4)O)C)O)C	430	TRUE	TRUE	TRUE		FALSE	FALSE	null	null	92.4	99.7	74.2	75	100	1388.72	44	391.28592:538351 392.28927:275274 393.29263:42377	57.70705:1561 131.98579:1532 166.59895:1911 214.5451:1921 226.91621:1875 373.27606:6681 376.24316:1828 391.29047:208536
16318	16.588	391.28824	ST 24:1;O4	[M-H]-		0.818	TRUE	2.8	391.28537	C24H40O4	BileAcid	RUDATBOHQWOJDD-UZVSRGJWSA-N	C[C@H](CCC(=O)O)[C@H]1CC[C@@H]2[C@@]1(CC[C@H]3[C@H]2[C@H](C[C@H]4[C@@]3(CC[C@H](C4)O)C)O)C	430	TRUE	TRUE	TRUE		FALSE	FALSE	null	null	90.7	99	58.8	75	100	5565.85	26	391.28632:941113 392.28967:364574 393.29303:55433	54.37939:1722 58.8363:1656 71.13833:1678 94.48968:1753 166.64987:1617 214.53853:3624 223.1694:2513 329.28384:3456 347.2955:13711 391.28262:73799
16319	16.109	391.28824	ST 24:1;O4	[M-H]-	similar chromatogram in higher mz_17474	0.929	TRUE	2.8	391.28537	C24H40O4	BileAcid	RUDATBOHQWOJDD-UZVSRGJWSA-N	C[C@H](CCC(=O)O)[C@H]1CC[C@@H]2[C@@]1(CC[C@H]3[C@H]2[C@H](C[C@H]4[C@@]3(CC[C@H](C4)O)C)O)C	430	TRUE	TRUE	TRUE		FALSE	FALSE	null	null	90.3	99.1	54.8	75	100	6070.02	QC4	391.28638:1160166 392.28973:440328 393.29309:43402	76.56761:1662 133.43492:2152 291.38031:1598 303.82639:1999 347.29626:21061 391.29056:61052
16500	13.047	437.36984	ST 29:1;O	[M+Na]+	ion correlated with 17572; adduct linked to 17572_[M+Na]+	0.898	TRUE	10.09	437.3754	C29H50O	ST	KZJWDPNRJALLNS-UHFFFAOYSA-N	OC1CC2=CCC3C(CCC4(C)C(CCC34)C(C)CCC(CC)C(C)C)C2(C)CC1	410	TRUE	TRUE	TRUE		FALSE	FALSE	null	null	100	100	25.3	75.8	100	86.34	QC2	437.37299:512768 438.37634:267175 439.3797:34940	55.05507:1952 67.055:5156 68.27642:1773 69.07069:2182 76.3652:1654 79.05431:2955 81.06998:7060 83.08642:1733 85.10651:1648 93.06991:2494 95.08635:9189 105.07:2376 107.08504:3930 109.1011:2715 119.08535:3513 121.10155:4765 123.70831:1700 124.7459:1591 135.11565:4076 138.62582:1614 144.38586:2336 145.10004:2885 147.11554:2078 147.27852:1814 149.13234:1933 214.47501:2999 271.8808:1814 291.22708:2085…
16536	13.934	438.29471	LPE O-16:1	[M+H]+	similar chromatogram in higher mz_22841; similar chromatogram in higher mz_32190	0.929	TRUE	6.43	438.29791	C21H44NO6P	EtherLPE	RRTPYUGIBQLEDN-UHFFFAOYSA-N	O=P(O)(OCCN)OCC(O)COCCCCCCCCC=CCCCCCC	410	TRUE	TRUE	TRUE		FALSE	FALSE	null	null	100	99.7	73.7	89.4	100	44.56	174	438.29507:438707 439.29842:119244 440.30178:0	52.63779:1481 66.58936:1792 72.73362:1659 84.08074:2425 104.1111:1627 190.72351:2010 192.74448:1821 266.2804:27092 284.29395:11574 420.27936:5356 438.29865:15335
16537	14.304	438.29489	LPE O-16:1	[M+H]+	adduct linked to 17611_[M+Na]+	0.569	TRUE	6.43	438.29791	C21H44NO6P	EtherLPE	RRTPYUGIBQLEDN-UHFFFAOYSA-N	O=P(O)(OCCN)OCC(O)COCCCCCCCCC=CCCCCCC	410	TRUE	TRUE	TRUE		FALSE	FALSE	null	null	100	99.7	68.8	91.1	100	17.73	43	438.29501:384930 439.29836:84720 440.30172:0	55.94236:1687 84.08156:2355 86.39462:1824 86.41962:1626 96.63973:1752 97.32984:1785 98.48117:1750 107.61523:1739 123.45755:1893 197.16286:1591 214.47835:2540 266.28488:26350 284.29416:8958 420.28854:3794 420.39032:1884 438.29553:11717
16629	10.298	440.27524	LPC 12:0/0:0	[M+H]+	adduct linked to 17695_[M+Na]+	0.436	TRUE	4.3	440.27719	C20H42NO7P	LPC	BWKILASWCLJPBO-UHFFFAOYSA-N	O=C(OCC(O)COP(=O)([O-])OCC[N+](C)(C)C)CCCCCCCCCCC	410	TRUE	TRUE	TRUE		FALSE	FALSE	null	null	100	99.8	68.8	92.1	100	294.06	17	440.27524:647093 441.27859:283344 442.28195:35274	57.07054:2038 58.90205:1839 60.08138:6605 68.13552:1898 76.43978:1610 86.0972:16949 87.06147:1520 89.89437:1658 91.65665:1873 104.10786:50001 124.99911:5117 184.07372:58200 257.21136:2542 422.26602:4980 440.27243:33274
16945	12.617	446.32364	CAR 20:5	[M+H]+		0.213	TRUE	5.38	446.32651	C27H43NO4	CAR	USUPQTJPNBGUSJ-UHFFFAOYSA-N	O=C([O-])CC(OC(=O)CCCC=CCC=CCC=CCC=CCC=CCC)C[N+](C)(C)C	410	TRUE	TRUE	TRUE		FALSE	FALSE	null	null	100	99.7	70.4	87.6	100	43.37	88	446.32364:348927 447.32699:218916 448.33035:28504	50.26554:1598 60.08165:9076 61.14681:2022 67.05441:5644 79.05431:4205 80.26182:1865 81.06998:5135 81.79977:1693 85.02844:28840 91.05386:3442 93.06991:3130 95.08495:2827 102.70221:1593 106.44194:1938 107.08504:2199 121.10013:2218 133.1015:2115 139.93881:1758 153.21275:1928 268.25946:1680 404.34631:1756 412.80453:1863 446.32574:55397
16946	11.167	446.32446	CAR 20:5	[M+H]+		0.071	TRUE	5.38	446.32651	C27H43NO4	CAR	USUPQTJPNBGUSJ-UHFFFAOYSA-N	O=C([O-])CC(OC(=O)CCCC=CCC=CCC=CCC=CCC=CCC)C[N+](C)(C)C	410	TRUE	TRUE	TRUE		FALSE	FALSE	null	null	100	99.8	6	87.4	100	5.31	71	446.32446:361826 447.32781:151392 448.33117:19833	85.06524:1846 89.11256:1649 90.05488:19101 95.08498:2101 105.07002:3064 105.38757:1906 107.08508:1961 131.36943:1930 133.0999:2284 135.11568:2137 149.13237:3552 157.10095:2396 159.11581:3467 161.13235:2209 163.1114:2139 172.09491:2788 201.16406:2857 211.14549:2078 214.48181:3443 215.17831:4322 223.29701:2443 227.18011:1786 254.19992:1909 321.2569:7468 339.26456:8801 428.3136:23612 446.32346:3958
17033	9.254	448.30185	NAGly 24:4;O	[M+H]+	ion correlated with 16115; ion correlated with 17904; ion correlated with 18710; ion correlated with 18953; adduct linked to 16115_[M+H-H2O]+; found in higher mz's MsMs_36876; found in higher mz's MsMs_36421; found in higher mz's MsMs_18710; found in higher mz's MsMs_19386	0.924	TRUE	5.74	448.30569	C26H41NO5	NAGly	DAMALJGQQNQCPD-UHFFFAOYSA-N	O=C(O)CNC(=O)CC(OC(=O)CCCCCCC)C=CCC=CCC=CCC=CCC	410	TRUE	TRUE	TRUE		FALSE	FALSE	null	null	100	99.9	2.3	69.8	100	63.51	99	448.30185:29839630 449.3052:13086571 450.30856:2090848	55.05466:31695 67.05437:35678 69.07003:14543 76.03954:283749 79.05433:29402 81.07008:81560 83.08555:14086 85.06525:43958 91.05472:22008 93.06991:56220 95.08588:72722 105.06989:61101 107.08508:81816 109.10102:69824 112.07606:15576 114.0547:17619 117.07001:14234 119.08535:66497 121.10141:51050 123.08019:25148 123.11669:25860 125.09659:14115 129.06886:9347 131.08554:56462 133.10139:66032 135.117:309…
17043	13.455	448.34009	CAR 20:4	[M+H]+	similar chromatogram in higher mz_18186	0.382	TRUE	5.68	448.3421	C27H45NO4	CAR	VPEBWBVNBKLXSR-UHFFFAOYSA-N	O=C([O-])CC(OC(=O)CCCCCCC=CCC=CCC=CCC=CCC)C[N+](C)(C)C	410	TRUE	TRUE	TRUE		FALSE	FALSE	null	null	100	99.7	73.9	87.8	100	90.43	66	448.34027:667780 449.34362:197483 450.34698:0	51.53525:1825 55.05505:4488 57.64838:1735 60.08128:11448 67.05499:7014 69.07068:3369 79.05505:4473 81.06998:10573 85.02903:44580 93.06989:6042 95.08592:5769 107.08621:2856 109.10107:2359 117.57077:1723 119.08532:2217 119.34386:1860 121.10153:2054 136.6924:1793 144.10126:3575 269.41888:1746 448.34448:73035
17088	13.007	449.33295	DG 22:1	[M+Na]+	ion correlated with 21750; ion correlated with 16289; adduct linked to 15284_[M+H-H2O]+; adduct linked to 16238_[M+H]+; adduct linked to 17312_[M+H]+; similar chromatogram in higher mz_36994; similar chromatogram in higher mz_21750	0.027	TRUE	7.21	449.3237	C25H46O5	DG	WFXPJEYNIPQUAQ-UHFFFAOYSA-N	O=C(OCC(OC(=O)CCCCCCCC=CCCCC)CO)CCCCCCC	420	TRUE	TRUE	TRUE		FALSE	FALSE	null	null	86.2	99.8	1.5	75	100	33.42	99	449.33295:6824562 450.3363:3121324 451.33966:847992	57.92048:1914 67.05439:2243 76.03962:12302 81.06994:2116 85.06518:4659 93.06987:1984 95.08591:2498 107.08501:3306 135.11559:3059 147.11548:4111 149.13228:3128 158.07999:6638 159.11571:3277 161.13225:3488 175.14774:4255 177.12537:2626 189.1636:3325 201.16393:4322 214.46817:3430 215.17816:4623 243.20842:1778 321.25668:6360 339.26715:11872 414.29547:107521 432.30722:7398 449.28369:3021
17136	10.644	450.31842	NAGly 24:3;O	[M+H]+	adduct linked to 18175_[M+Na]+; adduct linked to 17963_[M+NH4]+; found in higher mz's MsMs_35489	0.951	TRUE	6.33	450.32141	C26H43NO5	NAGly	QPLNJJHNCWFCAW-UHFFFAOYSA-N	O=C(O)CNC(=O)CCCCCC=CC(OC(=O)CCCCCCC)C=CCC=CCC	410	TRUE	TRUE	TRUE		FALSE	FALSE	null	null	100	99.9	2.3	75.5	100	117.65	49	450.31885:4105964 451.3222:2313116 452.32556:370837	55.05503:2053 67.05437:3949 72.14512:1772 76.03967:23060 79.05426:2268 81.06992:6942 83.66012:1906 93.06985:4945 94.00025:1722 95.08588:6799 96.1317:1983 105.06992:5251 107.08497:8069 109.10102:6694 119.08526:6435 121.10147:4674 123.11651:1904 131.08525:3844 133.10141:5724 135.11539:8435 145.09995:4391 147.11554:8741 149.13222:6472 158.08017:9847 159.11566:7444 161.13264:8722 163.11124:3105 173.1…
17140	10.862	450.31912	NAGly 24:3;O	[M+H]+	adduct linked to 18173_[M+Na]+; adduct linked to 18948_[M+K]+; found in higher mz's MsMs_35489	0.64	TRUE	6.29	450.32141	C26H43NO5	NAGly	KBXYVOZMCOQYBJ-UHFFFAOYSA-N	O=C(O)CNC(=O)CCCC(OC(=O)CCCCCCCC)C=CCC=CCC=CCC	410	TRUE	TRUE	TRUE		FALSE	FALSE	null	null	100	99.9	3	86.9	100	102.61	133	450.31906:2882745 451.32241:1738004 452.32577:305102	67.05443:1844 67.86701:1853 71.53136:2408 76.03974:11744 81.06999:4772 84.09235:1636 93.06993:2217 95.08597:4374 105.06886:2699 107.08508:4392 109.10113:3029 119.08537:3798 121.10015:4309 131.08537:2646 133.0999:3869 135.11526:8492 135.15279:1936 145.10007:2970 147.11557:5072 149.13237:4692 158.08009:5819 159.11797:2013 161.13234:4718 175.14786:3367 177.12547:2284 185.13167:4159 187.14651:3729 18…
17146	13.997	450.35504	CAR 20:3	[M+H]+		0.613	TRUE	5.94	450.35779	C27H47NO4	CAR	SRNPFTYGRLBDNK-UHFFFAOYSA-N	O=C([O-])CC(OC(=O)CCCCCCCCCC=CCC=CCC=CCC)C[N+](C)(C)C	410	TRUE	TRUE	TRUE		FALSE	FALSE	null	null	100	99.7	76.4	87.6	100	17.47	88	450.35504:934642 451.35839:442173 452.36175:72991	53.15282:1641 55.05462:6896 57.03398:2582 60.08148:20668 60.73463:2010 67.05462:14342 69.07008:6704 79.05431:2402 81.07014:16139 83.0856:3937 85.02834:75535 93.06991:2790 95.08601:15746 109.10111:8935 123.11658:3125 134.79079:1842 144.10129:5801 214.47836:2314 216.39659:1872 450.35919:142069
17169	7.56	407.20969	NAGlySer 16:4;O	[M-H]-		1	TRUE	4.81	407.21881	C21H32N2O6	NAGlySer	VULUHOYNSFOTIP-UHFFFAOYSA-N	O=C(O)C(NC(=O)CNC(=O)CC(O)C=CCC=CCC=CCC=CCC)CO	410	TRUE	TRUE	TRUE		FALSE	FALSE	null	null	81.8	100	9.5	68.6	100	397.09	148	407.20999:776744 408.21334:331620 409.2167:37821	74.00307:1682 84.52623:1664 94.83466:1501 117.7498:1627 127.97618:1922 189.09448:1641 214.535:3197 215.36369:1941 282.12436:3202 297.15057:5795 301.18311:2965 329.17566:17161 331.19272:12048 363.1817:2122 407.20581:3842
17171	16.729	407.22327	LPA 16:1	[M-H]-		0.996	TRUE	5.41	407.2204	C19H37O7P	LPA	GLGQZYWTNAOWHT-UHFFFAOYSA-N	O=C(OCC(O)COP(=O)(O)O)CCCCCCCC=CCCCCCC	410	TRUE	TRUE	TRUE		FALSE	FALSE	null	null	100	99.4	76.1	84.9	100	73.13	88	407.22107:478716 408.22442:117517 409.22778:28708	54.06136:1698 78.9597:13237 119.88935:1661 152.99724:37728 154.92255:1781 214.53841:3853 407.22522:13009
17179	10.127	407.28256	ST 24:1;O5	[M-H]-	adduct linked to 19465_[M+FA-H]-; found in higher mz's MsMs_20627; found in higher mz's MsMs_19465; similar chromatogram in higher mz_17189; similar chromatogram in higher mz_18934; similar chromatogram in higher mz_20370; similar chromatogram in higher mz_21504; similar chromatogram in higher mz_23748; similar chromatogram in higher mz_24021; similar chromatogram in higher mz_28333; similar chro…	0.889	TRUE	3.049	407.2803	C24H40O5	BileAcid	BHQCQFFYRZLCQQ-OELDTZBJSA-N	C[C@H](CCC(=O)O)[C@H]1CC[C@@H]2[C@@]1([C@H](C[C@H]3[C@H]2[C@@H](C[C@H]4[C@@]3(CC[C@H](C4)O)C)O)O)C	430	TRUE	TRUE	TRUE		FALSE	FALSE	null	null	92.7	99.8	87.8	86.2	92.3	99.96	173	407.28253:3429403 408.28588:1522724 409.28924:217142	69.03494:6870 95.05115:4433 200.71915:2248 233.19316:2254 251.20296:7214 259.17465:2085 289.21817:16092 325.25443:8013 327.27243:3740 341.24802:4508 343.26718:41868 345.28238:16961 353.24875:5688 361.27982:2496 363.29437:11191 371.26373:3935 389.27121:12556 405.21967:3706 407.28513:1036070
17218	12.281	452.27203	LPE 16:1	[M+H]+	adduct linked to 18258_[M+Na]+	0.556	TRUE	5.86	452.27719	C21H42NO7P	LPE	DSOWUEHXZJUNID-UHFFFAOYSA-N	O=C(OCC(O)COP(=O)(O)OCCN)CCCCCCCC=CCCCCCC	410	TRUE	TRUE	TRUE		FALSE	FALSE	null	null	100	99.8	52.3	68.3	100	50.2	26	452.27499:350907 453.27834:136009 454.2817:15155	59.44796:1664 62.06045:6786 80.98623:1603 155.01006:2875 214.47849:3626 311.25952:24146 434.26358:2076 452.2742:3378
17220	12.134	452.27481	LPE 16:1	[M+H]+	similar chromatogram in higher mz_20311	0.476	TRUE	5.86	452.27719	C21H42NO7P	LPE	DSOWUEHXZJUNID-UHFFFAOYSA-N	O=C(OCC(O)COP(=O)(O)OCCN)CCCCCCCC=CCCCCCC	410	TRUE	TRUE	TRUE		FALSE	FALSE	null	null	100	99.8	43.7	70.6	100	62.2	88	452.27435:717942 453.2777:207286 454.28106:0	50.37706:1640 62.0605:12955 63.09623:1893 69.07008:5592 81.06998:1787 95.08495:2659 97.10139:2928 103.57034:1718 120.31136:1901 121.10013:2022 134.92363:1793 135.11732:2022 155.00998:4237 182.77715:1671 214.47163:3674 237.22125:3624 280.2616:6577 311.2597:49248 391.2226:2168 434.26334:5200 452.27399:4908
17234	14.819	452.37033	CAR 20:2	[M+H]+	similar chromatogram in higher mz_32481	0.964	TRUE	6.27	452.37341	C27H49NO4	CAR	OLZWDVKTOGTVLC-UHFFFAOYSA-N	O=C([O-])CC(OC(=O)CCCCCCCCCC=CCC=CCCCCC)C[N+](C)(C)C	410	TRUE	TRUE	TRUE		FALSE	FALSE	null	null	100	99.6	76.9	87.9	100	38.87	108	452.37033:408870 453.37368:196936 454.37704:21247	55.05462:3727 60.0814:9122 69.07008:5585 83.0856:2823 85.02897:44837 97.10139:2919 144.10129:2507 188.5173:1885 214.48175:2502 352.06851:1913 452.36792:46989
17264	18.433	409.23715	LPA 16:0	[M-H]-		1	TRUE	5.96	409.23611	C19H39O7P	LPA	YNDYKPRNFWPPFU-UHFFFAOYSA-N	O=C(OCC(O)COP(=O)(O)O)CCCCCCCCCCCCCCC	410	TRUE	TRUE	TRUE		FALSE	FALSE	null	null	100	99.2	79	85.3	100	173.73	34	409.23734:2133118 410.24069:891563 411.24405:131975	78.95888:139298 96.96994:10662 150.97974:4551 152.99521:401396 153.47562:2302 171.00626:11811 214.54529:2696 255.23326:9518 391.32407:2586 409.23422:160806 409.3299:11849
17311	13.238	454.28976	LPE 16:0	[M+H]+	adduct linked to 18364_[M+Na]+; similar chromatogram in higher mz_41044	0.947	TRUE	6.33	454.29279	C21H44NO7P	LPE	YVYMBNSKXOXSKW-UHFFFAOYSA-N	O=C(OCC(O)COP(=O)(O)OCCN)CCCCCCCCCCCCCCC	410	TRUE	TRUE	TRUE		FALSE	FALSE	null	null	100	99.8	44.1	70.5	100	205.47	QC1	454.29218:1513931 455.29553:520928 456.29889:65346	53.7342:1703 57.07038:9457 62.06091:14754 62.52281:1658 63.19591:1923 70.20555:1785 71.08592:6421 83.56496:1564 85.1023:2861 85.69625:1601 94.83262:1793 95.08596:2532 109.10111:2085 116.95461:1662 145.06628:2054 156.83069:1672 177.47778:1809 182.28735:1908 214.48178:2133 252.80887:1897 282.27728:5560 313.2731:52265 393.24091:2536 436.28159:6484 454.29443:5311
17312	13.387	454.28983	LPE 16:0	[M+H]+	adduct linked to 17088_[M+Na]+; adduct linked to 18364_[M+Na]+; similar chromatogram in higher mz_22766; found in higher mz's MsMs_21977; similar chromatogram in higher mz_36161	0.698	TRUE	6.33	454.29279	C21H44NO7P	LPE	YVYMBNSKXOXSKW-UHFFFAOYSA-N	O=C(OCC(O)COP(=O)(O)OCCN)CCCCCCCCCCCCCCC	410	TRUE	TRUE	TRUE		FALSE	FALSE	null	null	100	99.8	47.8	70.6	100	78.03	2	454.29251:1830504 455.29586:773929 456.29922:113467	57.07051:9897 62.06088:15209 62.79918:1834 65.14828:1725 65.94763:1754 71.0859:5945 75.99043:1902 81.07075:4318 85.10228:3728 95.08594:5833 109.10109:3231 111.24261:2254 125.40971:1685 155.00996:3873 214.44127:1600 239.23849:2154 282.27759:8693 313.27307:74528 318.55386:1729 393.24081:2970 436.28149:6055 454.29434:7513
17425	10.619	456.35043	Cer 29:6;3O|Cer 13:2;2O/16:4;O	[M+H-H2O]+	adduct linked to 17660_[M+Na]+	0.991	TRUE	6.27	456.3472	C29H47NO4	Cer_HS	KPJMVGBQWBLOTF-UHFFFAOYSA-N	O=C(NC(CO)C(O)C=CCCC=CCCCC)C(O)CC=CCC=CCC=CCC=CCC	410	TRUE	TRUE	TRUE		FALSE	FALSE	null	null	100	99.9	8.7	85	100	225.33	131	456.35019:1996683 457.35354:572377 458.3569:84278	54.42633:1986 55.05464:5225 55.25871:1750 57.07017:12874 59.04954:67821 61.80091:1766 87.08067:4360 89.05949:13471 101.09548:7230 103.07579:11410 103.08211:2188 107.42974:1890 115.11086:9683 131.10632:2677 145.12073:4644 147.10027:5062 159.13791:27678 161.82632:1707 173.15179:3636 180.20207:1654 191.12576:1783 192.14825:1782 203.16391:4436 205.14314:2639 217.17799:5480 326.98901:1880 439.32416:19…
17767	17.304	463.33734	DG 23:1	[M+Na]+		0.889	TRUE	7.33	463.33939	C26H48O5	DG	CWOXQNVXDIVEKF-UHFFFAOYSA-N	O=C(OCC(OC(=O)CCCCCCCC=CCCCCC)CO)CCCCCCC	420	TRUE	TRUE	TRUE		FALSE	FALSE	null	null	100	99.5	51.6	75	100	8.83	69	463.33725:323982 464.3406:87855 465.34396:40681	50.81679:1851 52.77995:1543 56.67453:1658 73.3907:1747 136.64784:2123 181.9785:1838 183.09871:12173 214.46492:1905 303.22858:3945 463.33768:23114
17807	14.364	464.31042	LPE O-18:2	[M+H]+	similar chromatogram in higher mz_22221; similar chromatogram in higher mz_23164	0.804	TRUE	6.6	464.3136	C23H46NO6P	EtherLPE	DBVHWKABURKXNY-UHFFFAOYSA-N	O=P(O)(OCCN)OCC(O)COCCCCCCCCC=CCC=CCCCCC	410	TRUE	TRUE	TRUE		FALSE	FALSE	null	null	100	99.7	63.8	83.7	100	8.65	96	464.31058:364496 465.31393:157904 466.31729:26253	57.73211:1782 67.05498:2273 67.98297:1670 69.07066:1971 76.39097:1745 80.45746:1746 84.08154:2234 196.23871:1769 292.29797:19477 310.30646:10121 348.45801:1842 390.27707:2452 446.30289:5670 464.31552:18426
17873	16.067	465.35471	DG 23:0	[M+Na]+	similar chromatogram in higher mz_24099; similar chromatogram in higher mz_27201	0.604	TRUE	7.86	465.35501	C26H50O5	DG	WJDHKDCFZWCXJC-UHFFFAOYSA-N	O=C(OCC(OC(=O)CCCCCCC)CO)CCCCCCCCCCCCCC	420	TRUE	TRUE	TRUE		FALSE	FALSE	null	null	100	99.6	8.5	75	100	5.92	131	465.35483:422864 466.35818:134484 467.36154:169769	57.07055:2182 63.36129:1872 71.08529:2087 79.05434:1971 91.2108:1677 108.91052:1960 121.10017:1663 124.68763:1816 128.20436:1995 133.0999:2029 145.10008:2059 191.77991:2131 191.95396:1724 214.47845:3225 249.26045:1663 304.05234:1708 306.06015:2085 315.23508:1794 332.45251:2188 387.32254:2192 409.45743:1883 411.32291:4873 429.33139:6329 447.34769:5788 465.34555:4208
17911	15.815	466.32642	LPE O-18:1	[M+H]+		0.778	TRUE	6.95	466.32919	C23H48NO6P	EtherLPE	CDONWGCJDDHTLP-UHFFFAOYSA-N	O=P(O)(OCCN)OCC(O)COCCCCCCCCC=CCCCCCCCC	410	TRUE	TRUE	TRUE		FALSE	FALSE	null	null	100	99.6	69.1	79	100	5.84	34	466.32642:440296 467.32977:163501 468.33313:23921	52.07815:1963 100.02264:1744 124.08595:1868 214.4684:2709 225.32048:1723 294.31464:21774 312.32355:9243 448.31442:3663 466.32678:26614
17993	11.719	468.30478	LPC 14:0/0:0	[M+H]+	adduct linked to 19041_[M+Na]+; adduct linked to 19814_[M+K]+; adduct linked to 19040_[M+Na]+	0.96	TRUE	5.72	468.3085	C22H46NO7P	LPC	VXUOFDJKYGDUJI-UHFFFAOYSA-N	O=C(OCC(O)COP(=O)([O-])OCC[N+](C)(C)C)CCCCCCCCCCCCC	410	TRUE	TRUE	TRUE		FALSE	FALSE	null	null	100	99.8	73.1	92.4	100	669.57	10	468.30823:3341369 469.31158:1628800 470.31494:244166	56.05033:2274 57.07053:6941 58.37225:2182 60.08135:29259 67.055:3313 71.07368:6976 71.08591:4417 86.09715:89774 95.08594:2721 104.10767:352015 125.00053:30981 163.01521:2740 184.07317:440016 185.68454:2254 214.46825:3798 258.10837:8032 285.24283:22716 350.29504:2271 391.22256:3366 399.2876:2198 450.298:47621 468.31235:264557
17994	11.506	468.30527	LPC 14:0/0:0	[M+H]+		0.933	TRUE	5.72	468.3085	C22H46NO7P	LPC	VXUOFDJKYGDUJI-UHFFFAOYSA-N	O=C(OCC(O)COP(=O)([O-])OCC[N+](C)(C)C)CCCCCCCCCCCCC	410	TRUE	TRUE	TRUE		FALSE	FALSE	null	null	100	99.8	71	92.8	100	811.98	5	468.30795:4074286 469.3113:1171452 470.31466:199874	50.23264:1894 57.07053:6063 58.06654:1894 58.43358:1880 59.94261:2458 60.08147:25508 68.58576:1825 71.07368:3794 71.08591:3904 80.11995:2178 86.09721:70743 93.86152:1932 104.1078:229193 123.3207:1871 125.00089:25150 147.45905:2012 165.72336:1948 184.07333:324257 214.46825:4256 251.48055:2024 258.10834:5218 285.24377:15148 391.22256:2883 450.29776:25212 468.31213:141613
18090	11.586	470.36569	Cer 28:4;2O|Cer 15:3;2O/13:1	[M+Na]+	adduct linked to 18333_[M+Na]+; adduct linked to 17275_[M+H]+	1	TRUE	7.13	470.3605	C28H49NO3	Cer_NS	HRYWFIKMTWCNAW-UHFFFAOYSA-N	O=C(NC(CO)C(O)C=CCCC=CCCC=CCC)CCCCCCCC=CCCC	410	TRUE	TRUE	TRUE		FALSE	FALSE	null	null	95.6	99.9	9.7	73.3	100	192.73	132	470.36566:1758679 471.36901:601148 472.37237:108541	54.25302:1649 55.05508:2106 57.07038:11529 59.04985:72821 73.78651:1874 87.08067:1640 89.0593:3476 101.09547:3646 102.09372:1863 103.07536:4917 115.11224:6775 147.10217:1605 159.13737:5945 161.99442:1784 173.15179:9994 201.13956:1711 205.14314:2779 211.89522:2045 214.46832:2767 217.17799:3922 314.9227:1772 322.27936:2086 427.85483:1948 453.34305:10085 470.36493:6356
18235	10.767	473.32346	DG 24:3	[M+Na]+		0.009	TRUE	6.82	473.3237	C27H46O5	DG	VYKPCNPKUAMLQA-UHFFFAOYSA-N	O=C(OCC(OC(=O)CCCCCC=CCC=CCC=CCC)CO)CCCCCCC	420	TRUE	TRUE	TRUE		FALSE	FALSE	null	null	100	99.9	55.1	75	100	10.99	46	473.32346:891544 474.32681:466375 475.33017:81547	54.91758:1917 73.66344:1945 81.07072:3244 93.06986:2021 95.0859:5997 107.085:3262 119.08529:4626 121.10007:3710 127.07562:5566 128.98079:1856 133.09979:2761 137.09474:3145 145.10185:2621 147.11739:2554 161.13223:2969 173.1321:4095 175.14772:3230 189.16359:6608 191.14262:3090 214.4749:3780 235.1712:3059 237.14662:3618 259.49841:1765 273.18484:2497 303.75632:2195 318.85916:1987 391.29718:3234 409.3…
18236	11.513	473.32361	DG 24:3	[M+Na]+		0.009	TRUE	6.82	473.3237	C27H46O5	DG	VYKPCNPKUAMLQA-UHFFFAOYSA-N	O=C(OCC(OC(=O)CCCCCC=CCC=CCC=CCC)CO)CCCCCCC	420	TRUE	TRUE	TRUE		FALSE	FALSE	null	null	100	99.9	66.5	75	100	7.4	210	473.32361:367190 474.32696:182361 475.33032:23621	58.94281:1886 62.98229:1747 91.8047:1643 95.08591:3250 109.10106:2742 119.0853:2070 127.0741:3837 189.1636:2866 214.46481:2634 214.48505:1937 229.33487:2051 235.16736:1894 237.14665:2957 473.32468:80455
18356	16.072	431.22287	LPA 18:3	[M-H]-		0.889	TRUE	5.27	431.2204	C21H37O7P	LPA	DVNZKWQUAXJYGB-UHFFFAOYSA-N	O=C(OCC(O)COP(=O)(O)O)CCCCCCCC=CCC=CCC=CCC	410	TRUE	TRUE	TRUE		FALSE	FALSE	null	null	100	99.4	77	85.1	100	10.78	119	431.22269:390711 432.22604:122034 433.2294:11156	65.00246:1630 78.95957:9279 152.99728:32941 185.62332:1718 214.54858:2899 431.22653:9708
18365	17.014	476.27216	LPC 13:0	[M+Na]+	adduct linked to 16675_[M+H-H2O]+; adduct linked to 17555_[M+H]+; adduct linked to 18592_[M+Na]+; similar chromatogram in higher mz_25899	1	TRUE	5.06	476.27481	C21H44NO7P	LPC	WNRCJJWBAXNAPE-UHFFFAOYSA-N	O=C(OCC(O)COP(=O)([O-])OCC[N+](C)(C)C)CCCCCCCCCCCC	410	TRUE	TRUE	TRUE		FALSE	FALSE	null	null	91.4	99.3	7.1	73.3	100	106.29	QC3	476.27509:1864313 477.27844:634255 478.2818:92834	62.90674:1591 67.05503:2271 79.0551:1802 95.08598:1687 98.9847:5883 119.0854:2278 125.78152:1716 131.08539:2341 155.01004:1696 175.14789:1854 203.17947:2288 214.4751:3152 269.22922:3318 284.1965:1764 287.23486:7883 350.7673:1819 361.27393:3099 417.17026:1908 476.34659:2692
18366	12.004	476.27441	LPE 18:3	[M+H]+	found in higher mz's MsMs_18367	0.884	TRUE	5.84	476.27719	C23H42NO7P	LPE	NTBBASCGALPTDC-UHFFFAOYSA-N	O=C(OCC(O)COP(=O)(O)OCCN)CCCCCCCC=CCC=CCC=CCC	410	TRUE	TRUE	TRUE		FALSE	FALSE	null	null	100	99.8	47.1	67.9	100	198.75	105	476.27457:357865 477.27792:135998 478.28128:31763	52.9959:1656 54.5537:1696 61.12833:1735 62.06041:7861 67.05499:4233 67.45885:1868 79.05505:2678 81.06996:3693 93.06989:2278 95.08593:4118 187.57597:1886 214.47496:2416 335.25528:34224 458.26007:6482 476.27933:5081
18367	11.201	476.2771	LPE 18:3	[M+H]+		0.44	TRUE	5.84	476.27719	C23H42NO7P	LPE	NTBBASCGALPTDC-UHFFFAOYSA-N	O=C(OCC(O)COP(=O)(O)OCCN)CCCCCCCC=CCC=CCC=CCC	410	TRUE	TRUE	TRUE		FALSE	FALSE	null	null	100	99.8	47.1	67.9	100	428.44	105	476.27728:340756 477.28063:135998 478.28399:31763	52.9959:1656 54.5537:1696 61.12833:1735 62.06041:7861 67.05499:4233 67.45885:1868 79.05505:2678 81.06996:3693 93.06989:2278 95.08593:4118 187.57597:1886 214.47496:2416 335.25528:34224 458.26007:6482 476.27933:5081
18419	12.592	432.31305	BA 24:1;O2;G	[M-H]-		0.547	TRUE	4.213	432.31192	C26H43NO4	BileAcid	XBSQTYHEGZTYJE-OETIFKLTSA-N	C[C@H](CCC(=O)NCC(=O)O)[C@H]1CC[C@@H]2[C@@]1(CC[C@H]3[C@H]2CC[C@H]4[C@@]3(CC[C@H](C4)O)C)C	430	TRUE	TRUE	TRUE		FALSE	FALSE	null	null	81.3	99.7	91.1	87.3	50	1864.08	170	432.31305:1403895 433.3164:596314 434.31976:105041	54.27834:1688 63.53308:1689 74.02502:126958 123.10778:1705 161.34601:1672 214.54176:1735 316.09549:1709 333.39471:1757 388.32471:6632 411.08807:1795 432.31131:193577
18455	17.213	433.23804	LPA 18:2	[M-H]-	adduct linked to 17561_[M-H2O-H]-; found in higher mz's MsMs_21970; similar chromatogram in higher mz_27196; similar chromatogram in higher mz_26027; similar chromatogram in higher mz_22816; similar chromatogram in higher mz_28302	1	TRUE	5.78	433.23611	C21H39O7P	LPA	ZQTAMPRZFOOEEP-UHFFFAOYSA-N	O=C(OCC(O)COP(=O)(O)O)CCCCCCCC=CCC=CCCCCC	410	TRUE	TRUE	TRUE		FALSE	FALSE	null	null	100	99.3	78.9	85.7	100	28527.52	33	433.23663:4321180 434.23998:841268 435.24334:103708	51.17939:2188 61.47747:1709 78.95892:82736 84.33809:1971 96.96978:8186 150.97974:2541 152.99519:297536 153.47563:2168 162.40067:1785 171.00537:7873 203.81631:1580 238.34593:1834 279.23227:5184 289.64236:2030 308.79263:1916 312.56644:1858 354.69308:2059 362.92212:1898 389.33737:2812 415.32605:4572 433.23953:99683 433.33609:6290
18456	16.938	433.23822	LPA 18:2	[M-H]-		0.902	TRUE	5.78	433.23611	C21H39O7P	LPA	ZQTAMPRZFOOEEP-UHFFFAOYSA-N	O=C(OCC(O)COP(=O)(O)O)CCCCCCCC=CCC=CCCCCC	410	TRUE	TRUE	TRUE		FALSE	FALSE	null	null	100	99.4	74.9	87.1	100	2012.72	5	433.23618:458502 434.23953:109015 435.24289:0	53.06247:1655 58.92649:1823 61.7536:1771 63.30489:1886 78.95889:13276 96.96869:2741 106.76353:1713 112.68024:1707 123.47665:1940 127.99953:1729 130.64194:1611 152.99512:97850 171.00566:3725 214.54854:3457 337.58331:1904 433.2399:30407 433.33582:2313
18467	12.784	478.28967	LPE 18:2	[M+H]+	similar chromatogram in higher mz_20780; similar chromatogram in higher mz_21595; similar chromatogram in higher mz_24204; similar chromatogram in higher mz_38477; similar chromatogram in higher mz_21621	1	TRUE	6.13	478.29279	C23H44NO7P	LPE	DBHKHNGBVGWQJE-UHFFFAOYSA-N	O=C(OCC(O)COP(=O)(O)OCCN)CCCCCCCC=CCC=CCCCCC	410	TRUE	TRUE	TRUE		FALSE	FALSE	null	null	100	99.8	62.8	74.8	100	289.35	44	478.28952:1105631 479.29287:437272 480.29623:64230	52.89456:1620 55.05505:7318 57.03396:5121 59.04985:4463 61.08729:1713 65.53159:1897 67.05514:12683 69.07074:10031 77.72796:1814 79.05429:1870 81.07001:12718 83.08558:7290 88.44434:1779 93.06989:3353 95.08607:10087 97.10136:3520 109.10107:6261 121.10152:3153 123.11655:2634 133.10147:3422 161.13226:1976 184.9586:1798 252.03374:2073 306.2785:3489 337.27481:168045 345.78485:1895 478.28314:3625
18537	18.854	435.25439	LPA 18:1	[M-H]-		0.969	TRUE	6.15	435.25171	C21H41O7P	LPA	WRGQSWVCFNIUNZ-UHFFFAOYSA-N	O=C(OCC(O)COP(=O)(O)O)CCCCCCCC=CCCCCCCCC	410	TRUE	TRUE	TRUE		FALSE	FALSE	null	null	100	99.2	72.1	85.4	100	356.64	44	435.25177:504217 436.25512:134705 437.25848:24100	53.23714:1773 62.00805:2060 78.95959:16712 96.96968:2238 152.99692:49433 214.54509:3696 351.7001:1641 435.24872:18680 435.34708:3061
18555	13.605	480.30356	LPC 15:1/0:0	[M+H]+	adduct linked to 19629_[M+Na]+; similar chromatogram in higher mz_38589	0.644	TRUE	5.81	480.3085	C23H46NO7P	LPC	SUCJIOBGMPMVBJ-UHFFFAOYSA-N	O=C(OCC(O)COP(=O)([O-])OCC[N+](C)(C)C)CCCCCCCC=CCCCCC	410	TRUE	TRUE	TRUE		FALSE	FALSE	null	null	100	99.7	44.4	73.8	100	24.94	17	480.30719:2848816 481.31054:819066 482.3139:132802	55.05507:6854 57.03399:3781 57.07053:4768 60.08139:20496 62.06098:47788 67.05501:5222 69.07079:14996 71.07376:9726 71.08591:3287 81.07014:9182 83.08561:11586 86.0972:99603 95.08585:9901 97.1014:8277 98.98466:4977 104.10779:158870 109.10111:5847 111.11677:3212 121.10157:4615 124.99921:59720 135.11566:4673 142.02721:2606 155.00999:8837 166.0629:3362 181.0256:36789 184.07356:75430 198.05164:3010 214…
18556	12.916	480.3045	LPC 15:1/0:0	[M+H]+		0.031	TRUE	5.81	480.3085	C23H46NO7P	LPC	SUCJIOBGMPMVBJ-UHFFFAOYSA-N	O=C(OCC(O)COP(=O)([O-])OCC[N+](C)(C)C)CCCCCCCC=CCCCCC	410	TRUE	TRUE	TRUE		FALSE	FALSE	null	null	100	99.7	42.2	76.7	100	10.49	217	480.3045:917610 481.30785:262357 482.31121:52073	55.05464:2961 57.07008:2366 60.08078:10023 62.06073:15876 67.05383:2855 69.07009:6757 71.07305:2965 71.08592:1850 81.06999:3973 83.08562:3725 86.09653:42691 95.08596:2682 97.10039:3178 104.10694:71347 124.01469:2056 124.99952:21968 181.02356:13135 184.0712:34735 214.46156:2805 216.0621:1985 226.00461:2320 226.21266:2027 240.09535:11485 247.23636:1929 265.24725:2330 308.29117:4588 339.28702:57731 …
18564	13.085	480.34012	LPC O-16:1	[M+H]+		0.076	TRUE	6.2	480.34491	C24H50NO6P	EtherLPC	KPOMNOXBHDPKBF-UHFFFAOYSA-N	O=P([O-])(OCC[N+](C)(C)C)OCC(OCCCCCCCCC=CCCCCCC)CO	410	TRUE	TRUE	TRUE		FALSE	FALSE	null	null	100	99.8	94.9	97.3	100	11.97	113	480.34012:1287516 481.34347:545980 482.34683:101397	52.78942:1865 54.05107:1756 55.05463:4564 56.05034:2154 56.83244:1982 57.07053:3673 57.30547:1885 58.63167:1774 60.08133:33901 64.4544:2040 68.57419:1838 69.07008:5053 71.07304:6691 71.08591:2041 80.87051:1829 81.81249:2091 83.08561:2506 86.09624:61021 89.51217:1879 100.08597:2053 104.10653:328313 124.99893:40721 141.81845:1773 163.01523:2406 166.0629:2779 184.07309:71516 214.47165:2312 226.95232…
18565	14.449	480.34235	LPC O-16:1	[M+H]+	adduct linked to 19639_[M+Na]+; similar chromatogram in higher mz_20688	0.102	TRUE	6.2	480.34491	C24H50NO6P	EtherLPC	KPOMNOXBHDPKBF-UHFFFAOYSA-N	O=P([O-])(OCC[N+](C)(C)C)OCC(OCCCCCCCCC=CCCCCCC)CO	410	TRUE	TRUE	TRUE		FALSE	FALSE	null	null	100	99.7	74	89.1	100	18.48	47	480.34238:3055104 481.34573:1161461 482.34909:1935705	55.05502:5907 55.13054:2182 57.0344:5711 57.07049:6111 60.08145:35267 62.06044:23823 67.05495:3818 67.35543:2285 69.0707:10319 71.07375:14496 71.08585:2864 81.06992:4445 83.08554:7874 86.09709:153142 95.08588:5465 97.10132:5746 98.98458:7471 104.10763:215127 109.84006:2160 111.11668:2838 119.70434:2217 125.00046:109894 142.20717:2163 155.00986:4368 166.06276:5276 181.02513:55147 184.07294:112412 …
18567	13.835	480.34302	LPC O-16:1	[M+H]+		0.818	TRUE	6.2	480.34491	C24H50NO6P	EtherLPC	KPOMNOXBHDPKBF-UHFFFAOYSA-N	O=P([O-])(OCC[N+](C)(C)C)OCC(OCCCCCCCCC=CCCCCCC)CO	410	TRUE	TRUE	TRUE		FALSE	FALSE	null	null	100	99.7	78.2	95.1	100	142.18	28	480.34344:3273430 481.34679:1417802 482.35015:1859946	55.05509:3853 57.034:7646 57.07055:3126 60.08138:35812 62.06046:12451 64.16264:2112 65.80416:1957 67.05503:2515 69.07076:10554 71.07377:15349 71.08594:2689 81.07001:3992 83.08564:6949 86.09718:169902 87.08155:1918 93.94754:1985 95.08598:4383 97.10143:7310 98.37429:2626 98.9847:5985 104.10774:268141 109.10114:2465 124.99918:100772 140.06516:1891 153.59224:2701 155.01004:2747 166.06294:4562 181.025…
18594	13.958	436.28452	LPE O-16:1	[M-H]-	similar chromatogram in higher mz_22109; similar chromatogram in higher mz_26997; similar chromatogram in higher mz_28935; similar chromatogram in higher mz_29014	1	TRUE	6.43	436.28329	C21H44NO6P	EtherLPE	RRTPYUGIBQLEDN-UHFFFAOYSA-N	O=P(O)(OCCN)OCC(O)COCCCCCCCCC=CCCCCCC	410	TRUE	TRUE	TRUE		FALSE	FALSE	null	null	100	99.7	72.2	92.2	100	261.7	4	436.28433:374739 437.28768:75238 438.29104:0	54.94899:1977 60.78989:1570 78.95918:22987 140.01208:11423 158.81325:1831 170.283:1614 196.03786:14991 237.22008:1946 239.23781:11359 369.9465:1739 375.2269:2374 436.28604:52598
18656	12.346	482.32135	LPC 15:0/0:0	[M+H]+	adduct linked to 19731_[M+Na]+	0.964	TRUE	5.98	482.3241	C23H48NO7P	LPC	RJZVWDTYEWCUAR-UHFFFAOYSA-N	O=C(OCC(O)COP(=O)([O-])OCC[N+](C)(C)C)CCCCCCCCCCCCCC	410	TRUE	TRUE	TRUE		FALSE	FALSE	null	null	100	99.8	76.4	92.2	100	2166.92	33	482.32166:558997 483.32501:235441 484.32837:41720	60.08141:6320 78.66191:1967 86.09711:26594 104.10783:48562 112.14886:1733 125.00053:9656 184.07333:157718 202.70764:2350 214.4684:3331 315.07288:2015 399.50214:1982 464.31708:9246 471.57217:1857 482.31805:59763
18657	12.514	482.32162	LPC 15:0	[M+H]+	similar chromatogram in higher mz_27012	0.724	TRUE	5.98	482.3241	C23H48NO7P	LPC	RJZVWDTYEWCUAR-UHFFFAOYSA-N	O=C(OCC(O)COP(=O)([O-])OCC[N+](C)(C)C)CCCCCCCCCCCCCC	410	TRUE	TRUE	TRUE		FALSE	FALSE	null	null	100	99.8	77.7	91.4	100	2600.68	71	482.32169:494313 483.32504:275382 484.3284:22246	57.07055:1833 60.08138:8283 66.41994:1742 86.09645:22768 104.10678:24157 123.99394:2105 124.99943:9571 136.34995:1855 175.90184:2249 184.07358:181799 224.96133:1739 327.49744:2021 339.26532:2335 385.82919:2219 464.27023:9940 475.4437:2213 482.32007:44965
18658	15.217	482.32162	LPE 18:0	[M+H]+	adduct linked to 19730_[M+Na]+	0.996	TRUE	6.82	482.3241	C23H48NO7P	LPE	BBYWOYAFBUOUFP-UHFFFAOYSA-N	O=C(OCC(O)COP(=O)(O)OCCN)CCCCCCCCCCCCCCCCC	410	TRUE	TRUE	TRUE		FALSE	FALSE	null	null	100	99.7	50	70.1	100	89.98	151	482.32224:334225 483.32559:117744 484.32895:39433	52.84339:2021 57.07006:2685 62.06041:7194 111.14692:2002 214.46484:2080 257.6991:1762 341.30142:29636 464.31238:6184 482.31763:3304
18662	13.789	482.35864	LPC O-16:0	[M+H]+	adduct linked to 19740_[M+Na]+; similar chromatogram in higher mz_39439	1	TRUE	6.46	482.3605	C24H52NO6P	EtherLPC	RKKJZVVEVRCBJA-UHFFFAOYSA-N	O=P([O-])(OCC[N+](C)(C)C)OCC(OCCCCCCCCCCCCCCCC)CO	410	TRUE	TRUE	TRUE		FALSE	FALSE	null	null	100	99.7	94.8	97.9	100	500.68	14	482.35895:1772867 483.3623:455898 484.36566:73908	56.04989:2110 57.07053:8185 60.0814:30553 66.96196:1972 71.07368:7183 71.08591:4471 75.04493:4689 86.0971:71106 88.59818:1773 92.39306:1710 102.51585:1822 104.10764:312503 117.51608:1717 125.00056:39205 146.16612:2254 166.06288:3263 179.77684:2148 184.07304:71625 374.5451:1955 482.36267:140968
18749	18.378	439.38177	FAHFA 27:0;O|FAHFA 19:0/8:0;O	[M-H]-		0.702	TRUE	8.52	439.3793	C27H52O4	FAHFA	SABSAQLAJCJDHI-UHFFFAOYSA-N	O=C(OC(C(=O)O)CCCCCC)CCCCCCCCCCCCCCCCCC	410	TRUE	TRUE	TRUE		FALSE	FALSE	null	null	100	99.5	9.4	93.6	100	145.46	5	439.37936:453361 440.38271:339246 441.38607:366766	50.83602:1604 113.0974:4678 133.78802:1820 141.1284:2587 159.10204:9490 175.19048:1958 185.11719:69207 212.97511:1869 214.53168:3116 279.23376:18671 297.24414:4295 309.24146:4565 316.51221:1851 366.66119:1971 439.3895:55401
18758	12.677	484.38058	Cer 29:4;2O|Cer 15:3;2O/14:1	[M+Na]+	similar chromatogram in higher mz_22667	1	TRUE	7.29	484.3761	C29H51NO3	Cer_NS	HTEIFMUGAIZJON-UHFFFAOYSA-N	O=C(NC(CO)C(O)C=CCCC=CCCC=CCC)CCCCCCCC=CCCCC	410	TRUE	TRUE	TRUE		FALSE	FALSE	null	null	96.5	99.9	5.7	73.3	100	671.85	146	484.38055:617754 485.3839:203623 486.38726:45103	51.72404:1990 55.05462:2460 57.03397:2061 57.07006:10494 58.63503:1681 59.04942:61772 68.28125:1658 87.08063:2177 95.05309:1849 97.57359:2099 101.09543:4884 103.07531:6539 115.11086:7415 117.09048:3253 142.6123:1986 150.14044:1743 159.13748:15848 173.1517:6361 176.01955:2300 214.46822:4217 217.17789:4154 235.19063:2232 271.19379:1966 431.87335:1968 467.3584:11141 484.38263:3638
18806	17.298	485.31808	DG 25:4	[M+Na]+	adduct linked to 16899_[M+H-H2O]+; similar chromatogram in higher mz_23219	0.902	TRUE	6.6	485.3237	C28H46O5	DG	XJIUNQSPNHVSOG-UHFFFAOYSA-N	O=C(OCC(OC(=O)CCCC=CCC=CCC=CCC=CCC)CO)CCCCCCC	420	TRUE	TRUE	TRUE		FALSE	FALSE	null	null	100	99.4	42.5	75	100	10.26	63	485.32056:283966 486.32391:179276 487.32727:471085	62.98229:20487 65.31286:1818 82.89401:1652 101.85926:1915 126.2431:2084 129.92802:1713 205.07977:50404 214.48167:3203 233.11334:5325 243.13515:5416 261.14346:22335 265.17755:5714 297.61591:2048 349.79572:2031 485.32257:66039
18914	17.819	487.33524	DG 25:3	[M+Na]+	similar chromatogram in higher mz_39591	0.498	TRUE	7.04	487.33939	C28H48O5	DG	GOZZGGIYHUWCIA-UHFFFAOYSA-N	O=C(OCC(OC(=O)CCCCCCC=CCC=CCC=CCC)CO)CCCCCCC	420	TRUE	TRUE	TRUE		FALSE	FALSE	null	null	99.9	99.4	24.7	75	100	9.96	72	487.33575:317397 488.3391:159197 489.34246:93372	62.4454:1720 83.82475:1619 88.79461:1744 143.72507:2009 214.46497:2001 237.14682:2909 245.15129:21480 247.16547:5418 256.16055:1858 263.16:11674 265.17679:8698 283.37015:1727 487.34164:14824
18916	16.302	487.33588	DG 25:3	[M+Na]+		0.169	TRUE	7.04	487.33939	C28H48O5	DG	GOZZGGIYHUWCIA-UHFFFAOYSA-N	O=C(OCC(OC(=O)CCCCCCC=CCC=CCC=CCC)CO)CCCCCCC	420	TRUE	TRUE	TRUE		FALSE	FALSE	null	null	100	99.6	67.5	75	100	9.59	71	487.33588:981262 488.33923:376233 489.34259:232135	58.46863:1780 91.14536:1842 148.00273:7530 187.32533:2082 214.47169:4724 317.59171:2052 443.35199:2163 473.54617:2186 487.33795:100348
18917	17.38	487.33636	DG 25:3	[M+Na]+	similar chromatogram in higher mz_35442	0.716	TRUE	7.04	487.33939	C28H48O5	DG	GOZZGGIYHUWCIA-UHFFFAOYSA-N	O=C(OCC(OC(=O)CCCCCCC=CCC=CCC=CCC)CO)CCCCCCC	420	TRUE	TRUE	TRUE		FALSE	FALSE	null	null	100	99.5	37.3	75	100	16.76	59	487.33838:513250 488.34173:151674 489.34509:318737	55.54779:1683 61.62183:1648 62.21817:1612 64.69282:2096 87.05968:1876 94.47468:1811 101.63669:1800 117.57214:1768 119.12858:1690 126.28881:1871 134.50392:1860 321.23892:9431 398.80826:1870 487.34106:11410
18963	13.829	488.35641	DGTS 16:0	[M+H]+	ion correlated with 21071	1	TRUE	5.86	488.35818	C26H49NO7	DGTS	WYEDQHVPPXGJGU-UHFFFAOYSA-N	O=C(OCC(OC(=O)CCCCCCC)COCCC(C(=O)[O-])[N+](C)(C)C)CCCCCCC	420	TRUE	TRUE	TRUE		FALSE	FALSE	null	null	81.1	99.7	11.7	68.4	90	60.02	41	488.35629:1126622 489.35964:538110 490.363:91550	57.07048:25039 67.9415:1825 87.04402:2182 89.06017:31559 93.07088:2197 121.06426:13902 133.08664:17871 147.07916:2757 165.09096:11809 177.11279:4736 191.10587:1980 209.11789:2840 213.87938:1692 214.46828:3611 231.16168:1860 233.1899:7613 236.17738:1759 277.21375:12731 303.76215:1938 359.20288:24617 439.05371:1968 471.33151:44074 488.35773:13873
19012	18.195	489.35086	DG 25:2	[M+Na]+	adduct linked to 18762_[M+NH4]+	0.351	TRUE	7.42	489.35501	C28H50O5	DG	LYBFJYILDXGBQZ-UHFFFAOYSA-N	O=C(OCC(OC(=O)CCCCCCCC=CCC=CCCCC)CO)CCCCCCC	420	TRUE	TRUE	TRUE		FALSE	FALSE	null	null	100	99.4	36.1	75	100	9.37	59	489.35086:499156 490.35421:186862 491.35757:1535198	64.51386:1741 66.73543:1690 96.86143:1577 106.49499:1873 134.83109:2283 191.10295:5284 209.11465:10222 214.48169:3040 261.07642:2001 265.17758:5142 303.22845:6566 321.23703:15134 352.47305:1893 412.63336:1872 489.35599:28123
19013	16.296	489.35159	DG 25:2	[M+Na]+	adduct linked to 17968_[M+H]+; adduct linked to 18764_[M+NH4]+	0.733	TRUE	7.42	489.35501	C28H50O5	DG	LYBFJYILDXGBQZ-UHFFFAOYSA-N	O=C(OCC(OC(=O)CCCCCCCC=CCC=CCCCC)CO)CCCCCCC	420	TRUE	TRUE	TRUE		FALSE	FALSE	null	null	100	99.6	72	75	100	12.06	4	489.35468:333933 490.35803:197715 491.36139:231002	142.83932:1977 186.47214:1875 214.46826:1837 489.35706:49625
19014	17.257	489.35187	DG 25:2	[M+Na]+	adduct linked to 17093_[M+H-H2O]+; adduct linked to 17965_[M+H]+	0.72	TRUE	7.42	489.35501	C28H50O5	DG	LYBFJYILDXGBQZ-UHFFFAOYSA-N	O=C(OCC(OC(=O)CCCCCCCC=CCC=CCCCC)CO)CCCCCCC	420	TRUE	TRUE	TRUE		FALSE	FALSE	null	null	100	99.5	73.2	75	100	12.38	186	489.35233:461056 490.35568:397043 491.35904:375529	69.00723:1525 95.01427:1705 153.96268:1655 183.06128:1857 214.46481:2665 311.58322:1820 489.35364:157140
19040	11.71	490.28549	LPC 14:0	[M+Na]+	adduct linked to 17993_[M+H]+	0.898	TRUE	5.72	490.29041	C22H46NO7P	LPC	VXUOFDJKYGDUJI-UHFFFAOYSA-N	O=C(OCC(O)COP(=O)([O-])OCC[N+](C)(C)C)CCCCCCCCCCCCC	410	TRUE	TRUE	TRUE		FALSE	FALSE	null	null	100	99.8	79.7	88.3	100	31.41	41	490.28888:586479 491.29223:246268 492.29559:24037	51.37833:1763 57.07054:1667 61.55543:1655 75.57116:1798 86.09653:8968 104.10681:55019 146.98184:12302 285.24347:7442 303.76218:2294 352.54422:1870 401.51553:1984 431.22076:39191 490.28775:30940
19041	11.53	490.28864	LPC 14:0	[M+Na]+	adduct linked to 17993_[M+H]+	0.827	TRUE	5.72	490.29041	C22H46NO7P	LPC	VXUOFDJKYGDUJI-UHFFFAOYSA-N	O=C(OCC(O)COP(=O)([O-])OCC[N+](C)(C)C)CCCCCCCCCCCCC	410	TRUE	TRUE	TRUE		FALSE	FALSE	null	null	100	99.8	83	89	100	13.43	14	490.28864:1589123 491.29199:737040 492.29535:154438	57.07053:6014 60.08138:3983 69.07008:2158 71.08591:2711 86.09731:27251 104.1078:140515 146.60538:1914 146.98131:28343 203.58112:1691 211.77271:1886 214.46828:3889 285.24347:21799 431.21878:95041 490.28497:65778
19092	8.913	446.29196	NAGly 24:4;O	[M-H]-		0.742	TRUE	5.78	446.2912	C26H41NO5	NAGly	LEEDMWWMSVMGST-UHFFFAOYSA-N	O=C(O)CNC(=O)CCCC(OC(=O)CCC=CCC=CCC=CCC=CCC)CCC	410	TRUE	TRUE	TRUE		FALSE	FALSE	null	null	92	100	80.7	10.1	100	649.65	85	446.29196:534066 447.29531:244035 448.29867:55587	52.21998:1955 74.02508:39811 89.01075:1810 91.41286:1662 110.91903:1722 163.58221:1719 214.54181:4341 237.13385:1789 343.92996:2110 446.2948:66683
19093	18.239	491.36819	DG 25:1	[M+Na]+	adduct linked to 18051_[M+H]+; adduct linked to 17192_[M+H-H2O]+	0.858	TRUE	8.07	491.3707	C28H52O5	DG	ZFNLDEZNXCUYHV-UHFFFAOYSA-N	O=C(OCC(OC(=O)CCCCCCCC=CCCCCCCC)CO)CCCCCCC	420	TRUE	TRUE	TRUE		FALSE	FALSE	null	null	100	99.5	69.5	75	100	84.38	42	491.36911:709185 492.37246:359471 493.37582:53389	50.34867:1731 59.83066:1754 84.89364:1849 89.8788:1650 115.14934:1937 128.25264:2215 149.86827:1712 211.12859:8745 294.53125:1851 368.41879:1885 398.06549:1996 491.37061:132678
19093	9.905	446.29456	NAGly 24:4;O	[M-H]-		0.804	TRUE	5.74	446.2912	C26H41NO5	NAGly	DAMALJGQQNQCPD-UHFFFAOYSA-N	O=C(O)CNC(=O)CC(OC(=O)CCCCCCC)C=CCC=CCC=CCC=CCC	410	TRUE	TRUE	TRUE		FALSE	FALSE	null	null	98.1	99.9	86.7	8.2	100	3417.41	29	446.29221:1126612 447.29556:369072 448.29892:60367	57.27149:1830 62.62275:1803 74.02451:127786 75.45087:1897 143.15486:1830 288.63956:1899 315.55948:1733 402.30243:3522 442.82373:2044 446.29489:193677
19094	17.97	491.36829	DG 25:1	[M+Na]+	adduct linked to 17193_[M+H-H2O]+; adduct linked to 18052_[M+H]+	0.938	TRUE	8.07	491.3707	C28H52O5	DG	ZFNLDEZNXCUYHV-UHFFFAOYSA-N	O=C(OCC(OC(=O)CCCCCCCC=CCCCCCCC)CO)CCCCCCC	420	TRUE	TRUE	TRUE		FALSE	FALSE	null	null	100	99.5	71.6	75	100	117.81	24	491.36938:965029 492.37273:437335 493.37609:77240	64.06233:2093 67.80824:1964 160.11391:1651 186.89119:2413 204.28781:1808 211.06978:1734 214.46835:4225 268.14169:2271 491.37082:137128
19098	17.643	491.3765	DG 25:1	[M+Na]+		0.36	TRUE	8.07	491.3707	C28H52O5	DG	ZFNLDEZNXCUYHV-UHFFFAOYSA-N	O=C(OCC(OC(=O)CCCCCCCC=CCCCCCCC)CO)CCCCCCC	420	TRUE	TRUE	TRUE		FALSE	FALSE	null	null	100	99.5	68.8	75	100	1933.58	16	491.36896:475404 492.37231:207186 493.37567:90266	55.8513:1685 80.72393:1827 106.9567:1972 184.85611:2008 268.1369:2783 269.14856:2121 491.37485:48183
19122	11.417	492.3053	LPC 16:2	[M+H]+	adduct linked to 20206_[M+Na]+	0.791	TRUE	5.48	492.3085	C24H46NO7P	LPC	RBYFRQAINZHANG-UHFFFAOYSA-N	O=C(OCC(O)COP(=O)([O-])OCC[N+](C)(C)C)CCCCCCCC=CCC=CCCC	410	TRUE	TRUE	TRUE		FALSE	FALSE	null	null	100	99.8	7.9	76	100	49.22	100	492.30853:429978 493.31188:141918 494.31524:0	50.44044:1757 67.35487:1850 71.06144:1704 82.76695:2077 97.10136:5738 120.00304:1855 125.09513:6155 171.10051:2692 184.07327:2234 189.11055:1847 211.13217:1804 229.14111:20361 252.9469:1698 253.74783:1762 287.1824:6736 457.28238:9288 492.30716:2073
19181	9.455	493.38586	DG 25:0	[M+Na]+	ion correlated with 20259; ion correlated with 19231	0.04	TRUE	8.41	493.38629	C28H54O5	DG	YNHQQQHLYWXWLY-UHFFFAOYSA-N	O=C(OCC(OC(=O)CCCCCCC)CO)CCCCCCCCCCCCCCCC	420	TRUE	TRUE	TRUE		FALSE	FALSE	null	null	100	100	2	75	100	162.93	141	493.38586:1697678 494.38921:948789 495.39257:191530	51.00085:1609 69.07007:2150 71.04924:6414 81.06997:3670 82.02661:2132 83.0856:2126 85.06521:3013 95.08494:5450 97.10139:3175 107.0854:10657 109.10109:7308 114.94133:1840 119.01282:1769 119.08533:4275 121.10011:3719 123.11658:4068 125.09519:13069 127.11105:8263 133.09985:5834 135.11563:5953 143.10567:53216 145.10002:5065 147.11552:6522 149.13036:3311 159.11575:5302 161.13229:3791 163.14713:2830 17…
19183	16.311	493.38641	DG 25:0	[M+Na]+		0.498	TRUE	8.41	493.38629	C28H54O5	DG	YNHQQQHLYWXWLY-UHFFFAOYSA-N	O=C(OCC(OC(=O)CCCCCCC)CO)CCCCCCCCCCCCCCCC	420	TRUE	TRUE	TRUE		FALSE	FALSE	null	null	100	99.7	5.8	75	100	1158.69	72	493.38641:468312 494.38976:281714 495.39312:28881	58.96569:1888 67.05444:2013 69.07072:2379 71.08594:1994 81.07:4374 93.06994:2598 95.08498:2709 105.07003:2056 120.94294:1963 147.11751:1726 195.9205:2186 214.48183:3089 238.90126:1835 294.40115:1913 308.55875:2164 343.25858:3815 439.35028:4783 457.36716:8925 475.37695:7850 493.38821:2730
19184	18.253	493.38669	DG 25:0	[M+Na]+	adduct linked to 18341_[M+H-H2O]+	0.764	TRUE	8.41	493.38629	C28H54O5	DG	YNHQQQHLYWXWLY-UHFFFAOYSA-N	O=C(OCC(OC(=O)CCCCCCC)CO)CCCCCCCCCCCCCCCC	420	TRUE	TRUE	TRUE		FALSE	FALSE	null	null	100	99.5	14.4	75	100	956.97	48	493.38596:326899 494.38931:174467 495.39267:45962	50.93558:1790 53.14115:1812 57.185:1976 61.74195:1806 67.05496:2163 81.06992:2487 96.09933:1718 214.4715:5029 336.07391:1697 440.82672:1839 475.3765:2572 493.31717:2341 493.38776:2778
19185	8.074	493.39832	DG 25:0	[M+Na]+	similar chromatogram in higher mz_38179	1	TRUE	8.41	493.38629	C28H54O5	DG	YNHQQQHLYWXWLY-UHFFFAOYSA-N	O=C(OCC(OC(=O)CCCCCCC)CO)CCCCCCCCCCCCCCCC	420	TRUE	TRUE	TRUE		FALSE	FALSE	null	null	91.9	100	47.1	75	100	128.07	141	493.39508:858100 494.39843:539423 495.40179:99376	53.40292:1764 58.06559:2748 68.49803:2000 86.09623:4787 103.12252:1851 112.07483:19193 114.0901:3365 133.09985:2025 140.10602:2218 258.03714:2057 293.22217:3029 295.24341:3641 295.54868:2030 311.23523:3467 319.23862:3559 337.25461:4390 339.54044:2103 394.30612:15051 412.31808:20192 430.32867:20603 439.36987:2988 448.34378:12705 457.37476:10186 475.38809:18041 493.39972:186731
19198	10.862	448.30719	NAGly 24:3;O	[M-H]-	found in higher mz's MsMs_31369; found in higher mz's MsMs_23553; found in higher mz's MsMs_22730; found in higher mz's MsMs_22727	0.796	TRUE	6.25	448.30679	C26H43NO5	NAGly	GMHIZNIDVCAQCA-UHFFFAOYSA-N	O=C(O)CNC(=O)CCCC(OC(=O)CCCCC=CCC=CCC=CCC)CCCC	410	TRUE	TRUE	TRUE		FALSE	FALSE	null	null	98.8	99.9	87.3	10.8	100	34347.67	43	448.30746:18094896 449.31081:8565634 450.31417:1362489	54.57963:1870 74.02496:535501 74.18656:2133 82.84906:1888 84.0453:3863 125.96133:1818 134.22763:1949 168.10254:1979 214.54512:4443 236.73836:1720 244.29269:1805 279.37234:1833 305.87747:1934 330.24139:2151 384.29025:6789 386.30344:34314 404.31924:2126 448.30548:502409
19200	8.704	448.30774	NAGly 24:3;O	[M-H]-	similar chromatogram in higher mz_23237	0.28	TRUE	6.21	448.30679	C26H43NO5	NAGly	CIQVHMWGMVNFPS-UHFFFAOYSA-N	O=C(O)CNC(=O)CCCC(OC(=O)CCCCCC=CCC=CCC=CCC)CCC	410	TRUE	TRUE	TRUE		FALSE	FALSE	null	null	91.4	100	74.9	10.3	100	553.32	101	448.30774:262457 449.31109:165390 450.31445:23337	51.44725:1646 51.60885:1898 74.02512:10922 128.40617:1745 163.897:1698 214.53833:3689 448.30832:14933
19201	10.604	448.30942	NAGly 24:3;O	[M-H]-	found in higher mz's MsMs_31548; found in higher mz's MsMs_31369; similar chromatogram in higher mz_26834; similar chromatogram in higher mz_24424	0.969	TRUE	6.25	448.30679	C26H43NO5	NAGly	GMHIZNIDVCAQCA-UHFFFAOYSA-N	O=C(O)CNC(=O)CCCC(OC(=O)CCCCC=CCC=CCC=CCC)CCCC	410	TRUE	TRUE	TRUE		FALSE	FALSE	null	null	98.9	99.9	85.1	12.6	100	88469.52	88	448.30774:2765437 449.31109:1389120 450.31445:249138	57.56194:1627 60.32752:1585 74.02511:136012 160.62685:1707 197.37025:1696 212.16998:1736 213.85864:1871 265.36115:2113 330.24789:1765 386.31406:9250 448.30563:237571
19202	9.215	448.30972	NAGly 24:3;O	[M-H]-	found in higher mz's MsMs_22732; found in higher mz's MsMs_22456; similar chromatogram in higher mz_21102	0.991	TRUE	6.21	448.30679	C26H43NO5	NAGly	CIQVHMWGMVNFPS-UHFFFAOYSA-N	O=C(O)CNC(=O)CCCC(OC(=O)CCCCCC=CCC=CCC=CCC)CCC	410	TRUE	TRUE	TRUE		FALSE	FALSE	null	null	92.8	100	88.6	10.2	100	9592.64	51	448.30762:599699 449.31097:321151 450.31433:46221	59.53566:1715 67.71375:1752 74.02494:58101 448.30536:86136
19203	9.746	448.31039	NAGly 24:3;O	[M-H]-		0.484	TRUE	6.21	448.30679	C26H43NO5	NAGly	CIQVHMWGMVNFPS-UHFFFAOYSA-N	O=C(O)CNC(=O)CCCC(OC(=O)CCCCCC=CCC=CCC=CCC)CCC	410	TRUE	TRUE	TRUE		FALSE	FALSE	null	null	91.9	99.9	79.4	10.4	100	929.83	45	448.30753:446228 449.31088:188754 450.31424:31372	74.02493:35677 75.07791:1967 81.39204:1592 86.78613:1634 108.16862:1888 111.32133:1635 214.53496:3127 402.30203:2118 406.84433:1978 448.30524:44634
19219	12.059	494.31964	LPC 16:1/0:0	[M+H]+	adduct linked to 20310_[M+Na]+; adduct linked to 20311_[M+Na]+; adduct linked to 21043_[M+K]+	0.764	TRUE	5.86	494.3241	C24H48NO7P	LPC	LFUDDCMNKWEORN-UHFFFAOYSA-N	O=C(OCC(O)COP(=O)([O-])OCC[N+](C)(C)C)CCCCCCCC=CCCCCCC	410	TRUE	TRUE	TRUE		FALSE	FALSE	null	null	100	99.8	71.2	92.3	100	615.23	6	494.32288:8669787 495.32623:1666428 496.32959:341390	51.16588:1640 58.87196:1819 60.08141:24148 63.60455:1875 69.07069:2358 71.07368:4165 77.15218:2193 79.05431:1889 81.06998:2033 86.09711:63820 104.10769:183465 125.00055:26494 157.25111:2178 184.07326:243435 194.29364:1793 251.2025:1866 258.10837:2907 311.25885:5666 476.31424:17255 494.31909:112015
19221	12.239	494.31973	LPC 16:1/0:0	[M+H]+		0.627	TRUE	5.86	494.3241	C24H48NO7P	LPC	LFUDDCMNKWEORN-UHFFFAOYSA-N	O=C(OCC(O)COP(=O)([O-])OCC[N+](C)(C)C)CCCCCCCC=CCCCCCC	410	TRUE	TRUE	TRUE		FALSE	FALSE	null	null	100	99.8	75.5	91.1	100	2549.74	21	494.32285:10706167 495.3262:3359122 496.32956:568902	57.12937:1851 58.06656:2393 59.91125:2046 60.08157:23727 63.89145:1976 69.07071:2255 71.07306:2568 77.31835:1854 81.06999:2425 86.09729:57906 104.10674:226342 105.10356:1857 118.75539:1884 123.11662:1950 124.99915:18685 127.21732:1895 184.07333:317481 199.61691:1766 258.10843:4903 299.17667:2022 311.25891:8398 373.63629:2223 476.31293:27100 494.31882:208642
19300	12.244	450.2652	LPE 16:1	[M-H]-	similar chromatogram in higher mz_25061	0.924	TRUE	5.86	450.2626	C21H42NO7P	LPE	DSOWUEHXZJUNID-UHFFFAOYSA-N	O=C(OCC(O)COP(=O)(O)OCCN)CCCCCCCC=CCCCCCC	410	TRUE	TRUE	TRUE		FALSE	FALSE	null	null	100	99.8	87	93.7	100	234.22	88	450.26532:519491 451.26867:197363 452.27203:23043	78.95958:5059 93.61334:1715 140.01204:5171 179.74541:1893 196.03735:7976 202.78323:1870 214.05014:2459 214.53503:3603 253.21999:97362 364.80667:1848 450.26834:27930
19334	13.277	496.33749	LPC 16:0/0:0	[M+H]+	found in higher mz's MsMs_38302; similar chromatogram in higher mz_38302; found in higher mz's MsMs_39945; found in higher mz's MsMs_39436	0.876	TRUE	6.21	496.33981	C24H50NO7P	LPC	ASWBNKHCZGQVJV-UHFFFAOYSA-N	O=C(OCC(O)COP(=O)([O-])OCC[N+](C)(C)C)CCCCCCCCCCCCCCC	410	TRUE	TRUE	TRUE		FALSE	FALSE	null	null	100	99.7	74	92.1	100	19134.96	28	496.33899:208104176 497.34234:67967864 498.3457:12448787	55.05508:23454 56.05035:45261 57.07056:126011 58.06656:48862 60.08139:813848 67.05502:25473 69.07071:44477 69.20773:24285 71.07372:137698 71.08592:80762 85.10146:40744 86.09713:2094470 95.08596:57493 100.91999:23966 102.16574:28184 103.83453:22876 104.10773:9009293 104.37279:27287 109.10112:24378 113.70254:22939 120.78457:24575 124.99911:679919 139.56813:23551 163.01526:87932 166.06291:67758 181.…
19335	13.141	496.33777	LPC 16:0	[M+H]+	adduct linked to 20414_[M+Na]+; adduct linked to 18520_[M+H]+; found in higher mz's MsMs_39945	0.964	TRUE	6.21	496.33981	C24H50NO7P	LPC	ASWBNKHCZGQVJV-UHFFFAOYSA-N	O=C(OCC(O)COP(=O)([O-])OCC[N+](C)(C)C)CCCCCCCCCCCCCCC	410	TRUE	TRUE	TRUE		FALSE	FALSE	null	null	100	99.8	82.6	87.7	100	12787.13	22	496.3385:1460263 497.34185:609755 498.34521:109889	54.9911:1970 58.06704:2157 60.08139:7504 63.21642:2016 72.23739:1920 86.09721:26260 104.10771:7498 109.53062:2015 114.90566:1833 124.99915:12976 150.84018:1960 168.62875:2080 184.07343:283443 197.1897:1878 352.25311:2067 478.32834:6901 496.3439:57756
19337	14.642	496.37637	LPC O-17:0	[M+H]+		0.053	TRUE	6.7	496.37619	C25H54NO6P	EtherLPC	WABGUVSOUABKDK-UHFFFAOYSA-N	O=P([O-])(OCC[N+](C)(C)C)OCC(OCCCCCCCCCCCCCCCCC)CO	410	TRUE	TRUE	TRUE		FALSE	FALSE	null	null	100	99.7	66.5	96	100	165.43	45	496.37637:57682 497.37972:26715 498.38308:11404	60.08134:2315 64.8972:2135 69.24232:2018 86.09706:8059 93.03326:1843 96.28471:2216 104.10765:21145 124.99904:2857 140.80475:1683 184.07343:26180 184.21547:1694 214.46144:2143 214.48167:4001 287.60608:1830 325.64081:1801 462.81192:2050 478.328:3640 496.33945:13161
19413	13.39	452.27936	LPE 16:0	[M-H]-		0.876	TRUE	6.33	452.27829	C21H44NO7P	LPE	YVYMBNSKXOXSKW-UHFFFAOYSA-N	O=C(OCC(O)COP(=O)(O)OCCN)CCCCCCCCCCCCCCC	410	TRUE	TRUE	TRUE		FALSE	FALSE	null	null	100	99.8	93.3	94.3	100	8381.07	99	452.27942:1017404 453.28277:423062 454.28613:60912	56.62422:1809 66.64111:1662 68.44395:1786 78.95964:14856 106.89624:1856 118.21061:1699 140.01199:8025 152.99696:2646 196.03775:26009 214.05005:4416 229.27904:1966 242.75471:2078 255.23401:288949 452.28336:53618
19414	13.138	452.27942	LPE 16:0	[M-H]-		0.947	TRUE	6.33	452.27829	C21H44NO7P	LPE	YVYMBNSKXOXSKW-UHFFFAOYSA-N	O=C(OCC(O)COP(=O)(O)OCCN)CCCCCCCCCCCCCCC	410	TRUE	TRUE	TRUE		FALSE	FALSE	null	null	100	99.8	93.1	94.7	100	2494.58	4	452.27966:1601977 453.28301:511623 454.28637:97427	78.95861:21432 101.74341:1936 102.17995:2011 140.01173:11044 141.341:1720 152.99498:4042 171.61459:1835 183.53174:1955 196.03752:35621 214.05013:5991 255.23389:339034 256.27463:2126 412.78433:2027 452.27463:58339
19515	12.041	500.27271	LPE 20:5	[M+H]+	adduct linked to 20594_[M+Na]+	0.796	TRUE	5.44	500.27719	C25H42NO7P	LPE	KCWGBXXAJHVZNN-UHFFFAOYSA-N	O=C(OCC(O)COP(=O)(O)OCCN)CCCC=CCC=CCC=CCC=CCC=CCC	410	TRUE	TRUE	TRUE		FALSE	FALSE	null	null	100	99.8	29.6	59.2	100	1343.73	182	500.2735:491658 501.27685:174047 502.28021:28580	59.03085:1785 59.87886:1736 62.0604:7155 67.05439:1966 79.05504:2658 80.26719:1935 81.29218:1718 89.05924:2100 95.08492:1789 96.86756:1753 99.53033:1774 107.08501:2217 117.0687:1876 118.86795:1729 196.85999:1802 196.92227:1971 214.46819:1827 228.82489:1800 359.25391:10083 482.26068:2230 500.27167:3313
19532	10.569	500.37811	CAR 24:6	[M+H]+		0.938	TRUE	6.17	500.37341	C31H49NO4	CAR	IFDZWUCFCCROPG-UHFFFAOYSA-N	O=C([O-])CC(OC(=O)CCCCC=CCC=CCC=CCC=CCC=CCC=CCC)C[N+](C)(C)C	410	TRUE	TRUE	TRUE		FALSE	FALSE	null	null	100	99.9	13.5	87.1	100	772.34	93	500.37482:1132183 501.37817:301072 502.38153:92312	55.05461:4510 57.07051:7258 59.04989:35968 70.11781:1809 71.3:1681 73.61935:1720 85.05424:1922 87.08061:3725 89.06017:8503 101.0965:4252 103.07529:7053 115.11084:2616 131.10625:1947 133.08498:2115 145.12064:2165 147.10017:3074 150.17598:1842 159.13771:16865 203.16377:3927 217.18129:2335 280.66492:1916 483.34271:4914 500.37982:4864
19557	15.95	455.22382	LPA 20:5	[M-H]-	similar chromatogram in higher mz_23066; similar chromatogram in higher mz_24284; similar chromatogram in higher mz_25019	0.982	TRUE	5.12	455.2204	C23H37O7P	LPA	DKFJPTBTSHHMCQ-UHFFFAOYSA-N	O=C(OCC(O)COP(=O)(O)O)CCCC=CCC=CCC=CCC=CCC=CCC	410	TRUE	TRUE	TRUE		FALSE	FALSE	null	null	100	99.4	64.1	80.7	100	297.11	5	455.22122:482547 456.22457:144133 457.22793:17173	56.75574:1644 65.08128:1801 75.13384:1675 78.95895:22692 96.96972:2104 132.45586:1761 152.99509:66893 163.77551:1653 171.00566:2166 183.40103:2254 214.53505:3944 330.02255:1856 455.22241:11912 455.37796:2689
19562	13.657	455.24988	ST 24:1;O3;S	[M-H]-	similar chromatogram in higher mz_24273	0.756	TRUE	3.39	455.24731	C24H40O6S	BASulfate	AXDXVEYHEODSPN-UHFFFAOYSA-N	C[C@H](CCC(O)=O)[C@H]1CC[C@H]2[C@@H]3CC[C@@H]4C[C@@H](CC[C@]4(C)[C@H]3CC[C@]12C)OS(O)(=O)=O	410	TRUE	TRUE	TRUE		FALSE	FALSE	null	null	100	99.5	85.8	86.6	100	585.75	25	455.24774:1607279 456.25109:537036 457.25445:60794	62.17933:1648 67.96754:1600 77.80946:1882 83.25449:1814 90.59469:1710 96.95974:75366 214.53851:4281 217.64127:1861 455.2529:207968
19563	14.434	455.25	ST 24:1;O3;S	[M-H]-		0.413	TRUE	3.39	455.24731	C24H40O6S	BASulfate	AXDXVEYHEODSPN-UHFFFAOYSA-N	C[C@H](CCC(O)=O)[C@H]1CC[C@H]2[C@@H]3CC[C@@H]4C[C@@H](CC[C@]4(C)[C@H]3CC[C@]12C)OS(O)(=O)=O	410	TRUE	TRUE	TRUE		FALSE	FALSE	null	null	100	99.4	81.5	86.1	100	173.2	165	455.25:375543 456.25335:157190 457.25671:17117	68.99554:1617 74.11938:1721 81.90524:2044 95.83686:1639 96.96039:22218 111.30749:1825 165.83752:1609 214.54173:1886 455.25217:51619
19580	13.489	501.35208	DG 26:3	[M+Na]+		0.071	TRUE	7.47	501.35501	C29H50O5	DG	DOHXEAFCLNRFSL-UHFFFAOYSA-N	O=C(OCC(OC(=O)CCCCCCCC=CCC=CCC=CCC)CO)CCCCCCC	420	TRUE	TRUE	TRUE		FALSE	FALSE	null	null	100	99.8	68.2	75	100	9.9	53	501.35229:335688 502.35564:145267 503.359:0	59.13762:1828 60.09584:1606 81.22218:1934 95.686:2451 118.71503:1724 168.82156:1840 209.37773:2008 219.27173:1727 227.17627:2273 501.3558:48428
19628	12.68	502.28772	LPE 20:4	[M+H]+	adduct linked to 20686_[M+Na]+; similar chromatogram in higher mz_20593	0.916	TRUE	5.83	502.29279	C25H44NO7P	LPE	JPNPIRVRGLGTRE-UHFFFAOYSA-N	O=C(OCC(O)COP(=O)(O)OCCN)CCCCCCC=CCC=CCC=CCC=CCC	410	TRUE	TRUE	TRUE		FALSE	FALSE	null	null	100	99.8	55.9	74.7	100	202.34	29	502.29135:771328 503.2947:457226 504.29806:1094124	57.03402:1831 67.05446:6927 79.05437:5201 81.07002:6265 91.05391:6067 93.06997:3956 95.08601:4452 102.43016:1704 105.07006:1942 107.0863:2394 111.64182:1650 117.07017:2015 119.08542:5062 121.10163:3885 129.05487:3484 131.08542:2347 135.11572:1849 157.10101:2075 172.13133:1795 185.13173:1919 203.17952:3634 320.71368:2015 326.97009:2117 361.27518:71726 502.30859:1673
19629	13.825	502.28778	LPC 15:1	[M+Na]+	adduct linked to 18555_[M+H]+	0.08	TRUE	5.81	502.29041	C23H46NO7P	LPC	SUCJIOBGMPMVBJ-UHFFFAOYSA-N	O=C(OCC(O)COP(=O)([O-])OCC[N+](C)(C)C)CCCCCCCC=CCCCCC	410	TRUE	TRUE	TRUE		FALSE	FALSE	null	null	100	99.7	52.6	85.8	100	22.62	88	502.2883:308711 503.29165:120052 504.29501:0	51.21188:1825 61.23006:1881 81.1123:2272 86.09622:12915 103.94479:1909 104.10665:40793 120.96574:4329 146.98152:2311 195.00212:3585 214.48175:2664 295.53232:1809 300.17914:1796 313.43387:1719 339.28632:10805 361.27377:2665 441.23434:8783 443.25314:40849 459.24277:31478 502.32034:29289
19630	12.768	502.28812	LPE 20:4	[M+H]+	similar chromatogram in higher mz_39737	0.662	TRUE	5.83	502.29279	C25H44NO7P	LPE	JPNPIRVRGLGTRE-UHFFFAOYSA-N	O=C(OCC(O)COP(=O)(O)OCCN)CCCCCCC=CCC=CCC=CCC=CCC	410	TRUE	TRUE	TRUE		FALSE	FALSE	null	null	100	99.8	53.4	74.4	100	219.17	41	502.29086:847366 503.29421:395803 504.29757:535077	55.05463:2990 57.03445:2808 67.05501:7503 69.0707:4309 70.0813:1717 79.05508:7641 81.07001:9083 86.0971:3097 91.05493:8610 93.06992:7777 95.08595:7072 95.44334:1918 105.07001:5162 107.08624:3948 117.07011:3320 119.08536:7749 121.10157:6921 129.05481:3229 133.10152:3817 147.11555:3638 157.10092:2439 171.11501:2528 172.42256:1744 203.17941:5833 214.48514:2039 269.2244:3227 361.27429:90302 502.33249…
19659	17.085	457.2272	LPA 20:4	[M-H]-	found in higher mz's MsMs_19660	0.027	TRUE	5.54	457.23611	C23H39O7P	LPA	QYCYIZLSHFMZKV-UHFFFAOYSA-N	O=C(OCC(O)COP(=O)(O)O)CCCCCCC=CCC=CCC=CCC=CCC	410	TRUE	TRUE	TRUE		FALSE	FALSE	null	null	100	99.3	80	82.6	100	248.06	131	457.22723:1241545 458.23058:799613 459.23394:185894	67.83959:2040 71.18278:1723 77.42339:1850 78.6255:1871 78.95957:188579 81.82577:1874 91.42788:1845 96.96955:19131 112.98647:2023 113.42349:2098 114.97709:1786 138.01869:2342 150.98167:5014 152.99704:570234 166.62444:2186 171.00845:19730 303.23605:2832 340.505:2028 381.44363:2047 457.24051:125140
19660	17.015	457.23727	LPA 20:4	[M-H]-	similar chromatogram in higher mz_23138; found in higher mz's MsMs_23138; similar chromatogram in higher mz_19792; similar chromatogram in higher mz_22909; similar chromatogram in higher mz_24558; similar chromatogram in higher mz_26101; similar chromatogram in higher mz_26954; similar chromatogram in higher mz_31525; similar chromatogram in higher mz_29634	1	TRUE	5.54	457.23611	C23H39O7P	LPA	QYCYIZLSHFMZKV-UHFFFAOYSA-N	O=C(OCC(O)COP(=O)(O)O)CCCCCCC=CCC=CCC=CCC=CCC	410	TRUE	TRUE	TRUE		FALSE	FALSE	null	null	100	99.3	82.4	84.8	100	32556.21	42	457.23749:4957528 458.24084:1560202 459.2442:255957	78.95943:109009 96.96954:11999 121.66029:1888 150.97964:2390 152.99692:397327 171.00749:13106 190.33995:2421 263.87326:1819 303.23593:2672 457.23987:106245
19661	16.703	457.23996	LPA 20:4	[M-H]-		0.067	TRUE	5.54	457.23611	C23H39O7P	LPA	QYCYIZLSHFMZKV-UHFFFAOYSA-N	O=C(OCC(O)COP(=O)(O)O)CCCCCCC=CCC=CCC=CCC=CCC	410	TRUE	TRUE	TRUE		FALSE	FALSE	null	null	100	99.4	60	81.5	100	1689.58	87	457.23752:544557 458.24087:201909 459.24423:20662	53.6663:1647 54.83897:1605 78.95963:14203 96.96972:2696 113.02385:2475 126.9198:1754 152.99699:83832 171.00568:4457 194.46494:1628 214.54179:4808 228.30585:1900 330.84143:1971 337.74985:1901 443.69504:1754 457.24045:12401 457.30344:3284
19731	12.546	504.3031	LPC 15:0	[M+Na]+	adduct linked to 18656_[M+H]+; adduct linked to 20498_[M+K]+; found in higher mz's MsMs_22958	0.996	TRUE	5.98	504.30609	C23H48NO7P	LPC	RJZVWDTYEWCUAR-UHFFFAOYSA-N	O=C(OCC(O)COP(=O)([O-])OCC[N+](C)(C)C)CCCCCCCCCCCCCC	410	TRUE	TRUE	TRUE		FALSE	FALSE	null	null	100	99.8	82.1	89.3	100	166.95	QC2	504.30353:659532 505.30688:304099 506.31024:50431	50.71:2121 79.85268:1725 86.09704:10306 104.10778:58521 137.03796:1949 146.98149:11482 229.14491:2533 299.2583:8679 343.50439:2164 445.23291:39232 504.30936:26382
19732	13.368	504.30322	LPC 15:0	[M+Na]+	similar chromatogram in higher mz_28261	0.707	TRUE	5.98	504.30609	C23H48NO7P	LPC	RJZVWDTYEWCUAR-UHFFFAOYSA-N	O=C(OCC(O)COP(=O)([O-])OCC[N+](C)(C)C)CCCCCCCCCCCCCC	410	TRUE	TRUE	TRUE		FALSE	FALSE	null	null	100	99.8	81.2	88.3	100	82	47	504.30338:430958 505.30673:209255 506.31009:31188	86.09612:8906 90.76903:1844 104.10676:50433 146.98145:7347 193.03485:1783 214.46814:3920 235.46571:2296 270.77701:1944 299.25421:7973 445.23349:37223 504.31119:30150
19770	17.787	459.25357	LPA 20:3	[M-H]-		0.889	TRUE	6.03	459.25171	C23H41O7P	LPA	DMZXKNSNIJKINA-UHFFFAOYSA-N	O=C(OCC(O)COP(=O)(O)O)CCCCCCCCCC=CCC=CCC=CCC	410	TRUE	TRUE	TRUE		FALSE	FALSE	null	null	100	99.3	65.7	85.2	100	450.14	160	459.25385:450505 460.2572:104311 461.26056:12982	50.38959:2246 56.20442:1755 71.79329:1515 78.95966:22595 92.98839:1824 95.42428:1616 96.9697:3469 141.26888:1977 152.99724:69087 167.51683:1994 210.82616:1881 214.54514:2530 459.25281:22961 459.35339:9248
19828	13.106	506.35812	LPC O-18:2	[M+H]+		0.889	TRUE	6.28	506.3605	C26H52NO6P	EtherLPC	QQNAQRKNFKTYBP-UHFFFAOYSA-N	O=P([O-])(OCC[N+](C)(C)C)OCC(OCCCCCCCCC=CCC=CCCCCC)CO	410	TRUE	TRUE	TRUE		FALSE	FALSE	null	null	100	99.7	89.5	92.8	100	26.36	45	506.35812:618462 507.36147:392024 508.36483:121137	59.04984:2120 60.08134:3845 78.79983:1738 79.17819:1715 86.09629:9777 97.58909:2033 104.10686:74640 124.99904:4106 184.07458:11783 214.46144:2326 506.36148:46986
19926	12.97	508.33734	LPC 17:1/0:0	[M+H]+		1	TRUE	6.03	508.33981	C25H50NO7P	LPC	LPMGFNAQZPADDZ-UHFFFAOYSA-N	O=C(OCC(O)COP(=O)([O-])OCC[N+](C)(C)C)CCCCCCCC=CCCCCCCC	410	TRUE	TRUE	TRUE		FALSE	FALSE	null	null	100	99.8	68.2	92.8	100	44.2	119	508.33725:1535889 509.3406:336172 510.34396:87491	53.21488:2039 55.05464:2297 56.33254:2002 57.07054:4440 59.04944:16743 60.08149:16581 69.07009:2992 71.07306:2827 86.09647:47088 89.0602:7119 98.7114:1885 103.07423:2018 104.10677:135717 124.99968:15483 133.0867:2624 159.13519:2421 184.07344:158440 214.46831:2908 218.20558:2104 245.22037:2261 325.27539:3708 490.33258:14560 508.33328:80109
19928	14.357	462.30118	LPE O-18:2	[M-H]-		0.996	TRUE	6.6	462.29901	C23H46NO6P	EtherLPE	DBVHWKABURKXNY-UHFFFAOYSA-N	O=P(O)(OCCN)OCC(O)COCCCCCCCCC=CCC=CCCCCC	410	TRUE	TRUE	TRUE		FALSE	FALSE	null	null	100	99.7	66.8	92.4	100	1390.61	176	462.30121:359051 463.30456:155057 464.30792:13342	61.70414:1835 65.88438:1679 65.9654:1896 73.72778:1742 78.95955:28242 92.33449:1675 95.81673:1726 115.11215:1635 140.01196:14646 152.99904:2122 155.24594:1901 184.74139:1948 196.0376:18430 265.09683:1853 265.25378:10295 401.2561:2130 462.2998:38451
19935	14.178	508.37387	LPC O-18:1	[M+H]+	adduct linked to 20960_[M+Na]+	1	TRUE	6.72	508.37619	C26H54NO6P	EtherLPC	LGYDTKYITBAFRQ-UHFFFAOYSA-N	O=P([O-])(OCC[N+](C)(C)C)OCC(OCCCCCCCCC=CCCCCCCCC)CO	410	TRUE	TRUE	TRUE		FALSE	FALSE	null	null	100	99.7	94.5	97.5	100	86.76	26	508.37451:1927931 509.37786:944721 510.38122:406751	55.05465:2124 57.07056:2074 58.06657:2591 60.08132:24800 66.34795:1836 69.07072:3225 71.07372:5572 83.08564:2909 86.09711:55228 97.10143:2327 100.64628:1775 104.10764:283374 106.1866:1857 125.00038:28241 125.41882:1911 146.09979:2106 146.26109:1845 184.07298:58763 214.47847:4111 306.50906:1966 508.38147:102889
19936	15.622	508.37421	LPC O-18:1	[M+H]+		0.551	TRUE	6.72	508.37619	C26H54NO6P	EtherLPC	LGYDTKYITBAFRQ-UHFFFAOYSA-N	O=P([O-])(OCC[N+](C)(C)C)OCC(OCCCCCCCCC=CCCCCCCCC)CO	410	TRUE	TRUE	TRUE		FALSE	FALSE	null	null	100	99.6	77.5	93.1	100	39.23	59	508.37402:302451 509.37737:160435 510.38073:432566	60.08135:3965 69.84504:1688 73.35221:1833 79.43753:1734 86.09646:12669 87.47103:1965 91.37838:1864 103.57597:2040 104.10675:24081 124.99887:9048 131.78418:1938 181.02545:7285 184.07408:11882 214.4682:2743 240.09889:4878 456.89392:2029 508.37262:39576
20024	9.251	464.30252	BA 24:1;O4;G	[M-H]-	similar chromatogram in higher mz_23245; similar chromatogram in higher mz_24270; similar chromatogram in higher mz_24918; similar chromatogram in higher mz_26386; found in higher mz's MsMs_31764; found in higher mz's MsMs_31629; found in higher mz's MsMs_23498; found in higher mz's MsMs_23245; similar chromatogram in higher mz_21510; found in higher mz's MsMs_31765; similar chromatogram in highe…	0.987	TRUE	2.738	464.30176	C26H43NO6	BileAcid	RFDAIACWWDREDC-FRVQLJSFSA-N	C[C@H](CCC(=O)NCC(=O)O)[C@H]1CC[C@@H]2[C@@]1([C@H](C[C@H]3[C@H]2[C@@H](C[C@H]4[C@@]3(CC[C@H](C4)O)C)O)O)C	430	TRUE	TRUE	TRUE		FALSE	FALSE	null	null	92.2	99.8	91.4	90.4	83.3	25559.51	49	464.30215:4770418 465.3055:2239920 466.30886:393264	58.1624:1826 65.96535:1833 68.74702:1914 73.51819:1815 74.02486:300283 81.80106:1781 88.04591:1739 95.05009:2060 155.17941:2092 158.27313:1965 203.5695:1952 220.68492:2208 321.65738:2289 382.27634:2480 400.29004:9089 402.30209:26274 420.47922:2114 446.29443:2109 461.77609:2415 464.29944:584736
20025	7.843	464.3028	BA 24:1;O4;G	[M-H]-		0.529	TRUE	1.995	464.30176	C26H43NO6	BileAcid	ZQYUKJFJPJDMMR-ZDWCHQGWSA-N	C[C@H](CCC(=O)NCC(=O)O)[C@H]1CC[C@@H]2[C@@]1(CC[C@H]3[C@H]2[C@@H]([C@@H]([C@H]4[C@@]3(CC[C@H](C4)O)C)O)O)C	430	TRUE	TRUE	TRUE		FALSE	FALSE	null	null	95.5	99.8	86.7	85.2	100	1795.17	71	464.3028:6282732 465.30615:2992481 466.30951:543956	51.66544:2085 51.81085:1918 54.47203:2504 59.23702:2285 62.51487:2275 67.7533:2126 74.02493:731933 84.04532:3205 161.0385:2185 185.5853:2149 214.53506:5172 220.71678:2253 354.28458:13231 372.29498:5208 382.27664:4594 384.29193:11124 388.29196:2356 389.27121:4045 400.2916:7434 402.30225:2960 418.29456:2884 420.19281:3765 420.31302:9746 464.29987:1097269
20028	8.298	464.3053	BA 24:1;O4;G	[M-H]-	similar chromatogram in higher mz_25361	0.636	TRUE	2.738	464.30176	C26H43NO6	BileAcid	RFDAIACWWDREDC-FRVQLJSFSA-N	C[C@H](CCC(=O)NCC(=O)O)[C@H]1CC[C@@H]2[C@@]1([C@H](C[C@H]3[C@H]2[C@@H](C[C@H]4[C@@]3(CC[C@H](C4)O)C)O)O)C	430	TRUE	TRUE	TRUE		FALSE	FALSE	null	null	80.2	99.8	87.3	83.5	50	680.96	38	464.30286:869013 465.30621:347429 466.30957:64077	74.0252:47499 94.13669:1773 97.43575:1929 110.80126:1871 116.36456:1654 134.01759:1714 159.63068:1686 238.62654:1854 264.11279:1751 266.65125:1742 339.62988:2007 400.28305:2160 464.3006:102874
20039	14.05	510.35501	LPC 17:0	[M+H]+	adduct linked to 21053_[M+Na]+; similar chromatogram in higher mz_23576; similar chromatogram in higher mz_28196	0.96	TRUE	6.4	510.35541	C25H52NO7P	LPC	SRRQPVVYXBTRQK-UHFFFAOYSA-N	O=C(OCC(O)COP(=O)([O-])OCC[N+](C)(C)C)CCCCCCCCCCCCCCCC	410	TRUE	TRUE	TRUE		FALSE	FALSE	null	null	100	99.7	78.3	92.4	100	118.19	40	510.35455:762388 511.3579:251902 512.36126:25160	59.05621:1997 60.08138:6077 62.52334:1929 86.09647:14074 97.31956:1855 104.10691:23451 124.99911:6355 184.07382:84536 214.47166:4135 303.73944:2057 492.34259:5847 510.35992:37331
20042	15.609	510.39005	LPC O-18:0	[M+H]+	adduct linked to 21063_[M+Na]+	0.969	TRUE	7.19	510.39182	C26H56NO6P	EtherLPC	GGVRMOJUHVWYBR-UHFFFAOYSA-N	O=P([O-])(OCC[N+](C)(C)C)OCC(OCCCCCCCCCCCCCCCCCC)CO	410	TRUE	TRUE	TRUE		FALSE	FALSE	null	null	100	99.7	91.9	95.5	100	244.03	72	510.39005:589583 511.3934:219231 512.39676:43370	54.66334:1664 60.08139:4794 86.09714:13656 104.10656:68832 124.99913:8040 140.44499:1819 184.0732:10719 214.4852:2521 510.39603:37152
20075	15.168	465.28955	NAGlySer 20:3;O	[M-H]-	similar chromatogram in higher mz_20875; similar chromatogram in higher mz_24229	0.516	TRUE	5.88	465.297	C25H42N2O6	NAGlySer	WSLOGMXFZKBESO-UHFFFAOYSA-N	O=C(O)C(NC(=O)CNC(=O)CC(O)CCCCCCCC=CCC=CCC=CCC)CO	410	TRUE	TRUE	TRUE		FALSE	FALSE	null	null	97.1	99.6	68.6	74.5	100	12.7	145	465.28955:1402477 466.2929:532281 467.29626:69466	57.03444:4841 58.34665:2676 59.01397:7273 59.81673:1749 65.7617:1870 71.01423:14023 72.99326:7433 75.00905:33290 85.02988:16952 87.00874:7710 94.58532:2264 99.00935:2928 113.02527:10161 150.61783:1733 186.99907:1918 214.53499:3345 259.68597:2235 310.62366:1782 412.20871:1788 465.28986:58000
20079	20.089	465.30588	ST 27:1;O;S	[M-H]-		0.636	TRUE	6.72	465.30441	C27H46O4S	SSulfate	BHYOQNUELFTYRT-UHFFFAOYSA-N	O=S(=O)(O)OC1CC2=CCC3C(CCC4(C)C(CCC34)C(C)CCCC(C)C)C2(C)CC1	410	TRUE	TRUE	TRUE		FALSE	FALSE	null	null	100	99.1	71.4	82.3	100	79.1	96	465.30551:401699 466.30886:158136 467.31222:19610	59.92214:1881 65.01536:1778 65.50089:1918 72.15376:1692 96.96051:37025 114.82497:1702 124.46035:1730 128.54216:1799 189.30116:1758 214.53496:3286 369.93106:1753 454.7525:1769 465.31155:43103
20088	17.276	511.33435	DG 27:5	[M+Na]+		0.72	TRUE	6.74	511.33939	C30H48O5	DG	QJANNKNRZNZRQJ-UHFFFAOYSA-N	O=C(OCC(OC(=O)CCC=CCC=CCC=CCC=CCC=CCC)CO)CCCCCCC	420	TRUE	TRUE	TRUE		FALSE	FALSE	null	null	100	99.5	65.5	75	100	6.27	63	511.33435:204583 512.3377:128198 513.34106:345493	57.2817:1678 65.64165:1670 73.07645:2147 83.84695:1618 146.50816:1754 173.68619:1724 255.74274:1928 493.31729:5504 511.3418:57163
20135	11.877	512.37885	Cer 32:7;4O	[M+H-H2O]+		0.64	TRUE	6.08	512.37341	C32H51NO5	Cer_AP	KIBFKSBULADRAZ-UHFFFAOYSA-N	O=C(NC(CO)C(O)C(O)C=CCCC=CCC)C(O)CCC=CCC=CCC=CCC=CCC=CCC	420	TRUE	TRUE	TRUE		FALSE	FALSE	null	null	81	99.8	55.3	60.5	78.6	100.52	117	512.37439:86376 513.37774:0 514.3811:28221	60.08138:6505 65.4065:1841 74.54077:1688 82.94675:2056 86.09625:14167 104.10663:59511 124.99911:6358 184.07327:39804 214.47168:2229 494.31897:5383 512.33392:39762
20170	18.337	513.35101	DG 27:4	[M+Na]+		0.796	TRUE	7.46	513.35498	C30H50O5	DG	NELDLJODKFMXLD-UHFFFAOYSA-N	O=C(OCC(OC(=O)CCCCCC=CCC=CCC=CCC=CCC)CO)CCCCCCC	420	TRUE	TRUE	TRUE		FALSE	FALSE	null	null	100	99.4	43.8	75	100	92.92	69	513.35114:266366 514.35449:155131 515.35785:133732	61.04121:1738 62.98232:5651 64.0915:1813 85.03323:1737 233.10965:6751 261.14447:2129 450.97571:1993 513.35736:10249
20173	10.181	513.35272	DG 27:4	[M+Na]+	adduct linked to 19095_[M+H]+	0.013	TRUE	7.46	513.35498	C30H50O5	DG	NELDLJODKFMXLD-UHFFFAOYSA-N	O=C(OCC(OC(=O)CCCCCC=CCC=CCC=CCC=CCC)CO)CCCCCCC	420	TRUE	TRUE	TRUE		FALSE	FALSE	null	null	100	100	62.7	75	100	6.4	170	513.35272:292019 514.35607:145976 515.35943:34076	59.35012:1954 64.40553:1973 65.36618:1871 88.48724:1973 89.82301:1774 96.31519:1844 100.31533:2167 109.97869:1613 121.81146:1815 158.79517:1746 203.21046:1704 214.47162:2178 320.15305:1799 513.35687:31365
20174	17.411	513.35419	DG 27:4	[M+Na]+	adduct linked to 19940_[M+NH4]+	0.262	TRUE	7.46	513.35498	C30H50O5	DG	NELDLJODKFMXLD-UHFFFAOYSA-N	O=C(OCC(OC(=O)CCCCCC=CCC=CCC=CCC=CCC)CO)CCCCCCC	420	TRUE	TRUE	TRUE		FALSE	FALSE	null	null	100	99.5	70.4	75	100	6.19	59	513.35437:342422 514.35772:113612 515.36108:208001	50.4797:2062 51.54836:1882 55.77606:1606 94.19237:1639 101.2812:1791 224.80914:1767 513.35681:30436
20259	9.461	515.36737	DG 27:3	[M+Na]+	ion correlated with 19181; adduct linked to 18348_[M+H-H2O]+	0.036	TRUE	7.84	515.37073	C30H52O5	DG	WLQRFAAASCRFBW-UHFFFAOYSA-N	O=C(OCC(OC(=O)CCCCCCCCC=CCC=CCC=CCC)CO)CCCCCCC	420	TRUE	TRUE	TRUE		FALSE	FALSE	null	null	100	100	71.5	75	100	27.23	34	515.36902:717236 516.37237:301316 517.37573:56534	61.77642:1766 79.07399:2081 79.07928:1796 101.81303:1732 189.2616:1939 214.4684:4089 300.27429:2089 352.82175:1962 377.23685:2413 438.62955:1884 515.36993:183817
20262	19.091	515.36841	DG 27:3	[M+Na]+		0.6	TRUE	7.84	515.37073	C30H52O5	DG	WLQRFAAASCRFBW-UHFFFAOYSA-N	O=C(OCC(OC(=O)CCCCCCCCC=CCC=CCC=CCC)CO)CCCCCCC	420	TRUE	TRUE	TRUE		FALSE	FALSE	null	null	99.6	99.4	5.8	75	100	50.62	28	515.36841:336897 516.37176:159095 517.37512:28952	58.83225:1763 61.07914:1782 61.2893:1787 62.5616:2067 77.55835:1865 78.44812:1835 143.00084:1678 145.83286:2114 179.10597:2248 214.46501:3961 214.48524:2278 247.16641:11796 265.17847:18901 273.18106:10108 274.46457:1819 291.18991:2962 305.50339:2011 321.04074:1957 344.84134:2156 515.37:2774
20278	10.909	469.22769	ST 24:2;O3;S	[M-H]-		0.724	TRUE	1.61	469.2265	C24H38O7S	BASulfate	WYQAWCKJZZTWLZ-UHFFFAOYSA-N	C[C@H](CCC(O)=O)[C@H]1CC[C@H]2[C@H]3[C@H](CC[C@]12C)[C@@]1(C)CC[C@H](C[C@H]1CC3=O)OS(O)(=O)=O	410	TRUE	TRUE	TRUE		FALSE	FALSE	null	null	100	99.6	73.7	77.3	100	71.48	71	469.22775:443981 470.2311:174801 471.23446:140180	54.1986:1585 65.48898:1692 69.53019:1775 96.96059:79695 131.1274:1780 163.01775:1915 165.23633:2041 269.60626:1781 469.2262:55653
20279	11.295	469.22797	ST 24:2;O3;S	[M-H]-		0.511	TRUE	1.61	469.2265	C24H38O7S	BASulfate	WYQAWCKJZZTWLZ-UHFFFAOYSA-N	C[C@H](CCC(O)=O)[C@H]1CC[C@H]2[C@H]3[C@H](CC[C@]12C)[C@@]1(C)CC[C@H](C[C@H]1CC3=O)OS(O)(=O)=O	410	TRUE	TRUE	TRUE		FALSE	FALSE	null	null	100	99.5	71.9	82.9	100	57.04	71	469.22797:481754 470.23132:170220 471.23468:33054	56.28096:2020 56.54932:1771 84.86514:2227 89.07751:2015 96.96069:47263 121.51209:1771 131.45036:1986 166.86481:1822 170.79945:2259 214.52835:2204 246.14774:1807 264.56491:1782 310.80606:1966 315.75806:1825 332.72931:1797 469.22586:59079
20280	11.773	469.22815	ST 24:2;O3;S	[M-H]-	adduct linked to 19356_[M-H2O-H]-	0.156	TRUE	1.61	469.2265	C24H38O7S	BASulfate	WYQAWCKJZZTWLZ-UHFFFAOYSA-N	C[C@H](CCC(O)=O)[C@H]1CC[C@H]2[C@H]3[C@H](CC[C@]12C)[C@@]1(C)CC[C@H](C[C@H]1CC3=O)OS(O)(=O)=O	410	TRUE	TRUE	TRUE		FALSE	FALSE	null	null	100	99.5	81.6	85.7	100	139.89	138	469.22815:832715 470.2315:316426 471.23486:32569	51.46352:1601 51.77923:1561 61.74995:1696 75.30401:1695 96.96071:51775 111.99009:2015 214.53505:3861 274.3486:1824 375.58609:2119 469.22586:106825
20310	12.125	516.30127	LPC 16:1	[M+Na]+	adduct linked to 19219_[M+H]+	0.707	TRUE	5.86	516.30609	C24H48NO7P	LPC	LFUDDCMNKWEORN-UHFFFAOYSA-N	O=C(OCC(O)COP(=O)([O-])OCC[N+](C)(C)C)CCCCCCCC=CCCCCCC	410	TRUE	TRUE	TRUE		FALSE	FALSE	null	null	100	99.8	79.4	87.9	100	96.94	2	516.30463:1337639 517.30798:370664 518.31134:143181	52.34504:1666 60.12238:1994 71.07368:1975 86.09721:14734 91.78867:1905 104.10779:69234 138.59778:1866 146.98167:15807 214.45813:2731 214.47836:4145 311.25882:7878 457.23108:39570 516.30298:27384
20311	12.299	516.30133	LPC 16:1	[M+Na]+	adduct linked to 19219_[M+H]+	0.467	TRUE	5.86	516.30609	C24H48NO7P	LPC	LFUDDCMNKWEORN-UHFFFAOYSA-N	O=C(OCC(O)COP(=O)([O-])OCC[N+](C)(C)C)CCCCCCCC=CCCCCCC	410	TRUE	TRUE	TRUE		FALSE	FALSE	null	null	100	99.8	82.2	88.8	100	95.65	44	516.30481:8074712 517.30816:2073636 518.31152:364113	55.05504:5204 57.0705:4268 58.06604:2713 60.08128:14862 67.05497:5179 69.07053:13650 71.07354:12759 81.07072:7396 83.08638:7431 86.097:122937 95.0859:5281 97.10135:5272 103.84241:3593 104.10754:614107 104.37386:2549 107.64277:2277 109.10105:2640 111.11671:2604 120.55678:2423 121.1015:4848 133.08167:2459 135.11726:4271 146.9812:145725 176.99129:7127 311.25803:83486 333.24112:3917 413.20837:13018 4…
20381	18.423	517.37354	DG 27:2	[M+Na]+	adduct linked to 20143_[M+NH4]+; found in higher mz's MsMs_20384; adduct linked to 21396_[M+Na]+	0.076	TRUE	8.17	517.38629	C30H54O5	DG	VLAHUCOPZUHQIY-UHFFFAOYSA-N	O=C(OCC(OC(=O)CCCCCCCC=CCC=CCCCCCC)CO)CCCCCCC	420	TRUE	TRUE	TRUE		FALSE	FALSE	null	null	100	99.5	58.2	75	100	8.94	144	517.38336:308775 518.38671:57688 519.39007:109205	50.08618:1726 64.91012:1891 105.65518:1808 107.86375:1894 117.08503:2682 214.47159:3285 272.47369:1996 363.25763:1889 517.24628:7479 517.3869:44980
20384	18.234	517.38306	DG 27:2	[M+Na]+	adduct linked to 19292_[M+H]+; found in higher mz's MsMs_20385; adduct linked to 18440_[M+H-H2O]+	0.844	TRUE	8.17	517.38629	C30H54O5	DG	VLAHUCOPZUHQIY-UHFFFAOYSA-N	O=C(OCC(OC(=O)CCCCCCCC=CCC=CCCCCCC)CO)CCCCCCC	420	TRUE	TRUE	TRUE		FALSE	FALSE	null	null	100	99.5	69.2	75	100	8.83	68	517.38348:490856 518.38683:73303 519.39019:356562	53.28872:1820 59.38303:2016 59.38696:1729 64.18966:1639 69.87327:1856 70.99399:1970 70.99784:1980 89.15139:1763 96.67137:1797 118.85408:1720 120.79453:1723 323.63766:2072 347.43384:1881 517.38531:66886
20385	18.868	517.38348	DG 27:2	[M+Na]+		0.609	TRUE	8.17	517.38629	C30H54O5	DG	VLAHUCOPZUHQIY-UHFFFAOYSA-N	O=C(OCC(OC(=O)CCCCCCCC=CCC=CCCCCCC)CO)CCCCCCC	420	TRUE	TRUE	TRUE		FALSE	FALSE	null	null	100	99.5	69.2	75	100	8.31	68	517.38348:490856 518.38683:73303 519.39019:356562	53.28872:1820 59.38303:2016 59.38696:1729 64.18966:1639 69.87327:1856 70.99399:1970 70.99784:1980 89.15139:1763 96.67137:1797 118.85408:1720 120.79453:1723 323.63766:2072 347.43384:1881 517.38531:66886
20413	13.339	518.31885	LPC 16:0	[M+Na]+	similar chromatogram in higher mz_31219; found in higher mz's MsMs_38988; found in higher mz's MsMs_38987; adduct linked to 21134_[M+K]+	0.924	TRUE	6.21	518.32172	C24H50NO7P	LPC	ASWBNKHCZGQVJV-UHFFFAOYSA-N	O=C(OCC(O)COP(=O)([O-])OCC[N+](C)(C)C)CCCCCCCCCCCCCCC	410	TRUE	TRUE	TRUE		FALSE	FALSE	null	null	100	99.7	82.7	88.5	100	3813.88	12	518.31903:11412328 519.32238:3755315 520.32574:548347	51.47256:2175 53.80531:2197 57.07041:15782 58.06559:2151 60.08137:16344 69.07069:2505 71.07362:12132 71.0859:9107 81.07075:3574 83.0856:2721 85.10144:5511 86.09708:126774 95.08594:5757 95.63582:2243 103.84245:3286 104.10764:629513 104.12706:3634 104.37276:3305 109.10109:2965 117.93157:2253 135.87933:2334 143.20291:2567 146.98132:155207 176.99136:4995 184.07333:2261 239.23849:2393 257.2467:2135 31…
20414	13.099	518.31885	LPC 16:0	[M+Na]+	adduct linked to 19335_[M+H]+; similar chromatogram in higher mz_23422; found in higher mz's MsMs_38987; found in higher mz's MsMs_38988; similar chromatogram in higher mz_31219	0.756	TRUE	6.21	518.32172	C24H50NO7P	LPC	ASWBNKHCZGQVJV-UHFFFAOYSA-N	O=C(OCC(O)COP(=O)([O-])OCC[N+](C)(C)C)CCCCCCCCCCCCCCC	410	TRUE	TRUE	TRUE		FALSE	FALSE	null	null	100	99.7	80.4	86.3	100	4301.52	89	518.31903:17529470 519.32238:6417912 520.32574:1173332	56.04987:8104 57.03396:5608 57.07053:44476 58.06604:6689 60.08133:37580 67.05438:4977 69.07005:8343 71.07363:27741 71.08614:30465 81.06994:15256 83.08557:8206 85.10169:20311 86.09708:302041 95.08591:16954 97.10136:4991 104.10651:1648583 104.37502:4864 109.10106:8370 123.11801:5106 146.98132:386320 176.9913:17589 184.07327:5825 239.23444:5098 257.24664:7456 301.94:4789 313.27255:246810 335.25528:5…
20416	11.957	518.31952	LPC 18:3/0:0	[M+H]+	adduct linked to 21426_[M+Na]+; adduct linked to 22159_[M+K]+	0.609	TRUE	5.74	518.3241	C26H48NO7P	LPC	WKQNRCYKYCKESD-UHFFFAOYSA-N	O=C(OCC(O)COP(=O)([O-])OCC[N+](C)(C)C)CCCCCCCC=CCC=CCC=CCC	410	TRUE	TRUE	TRUE		FALSE	FALSE	null	null	100	99.8	71.8	91.7	100	753.56	14	518.32281:2212181 519.32616:1191242 520.32952:195681	56.28943:1961 60.08138:19264 67.05441:2019 71.07369:6218 86.09711:55589 86.60365:1803 104.10762:164670 121.62405:1916 125.00056:20945 125.64376:1923 144.25557:1990 163.01523:1899 184.07314:223825 214.48177:3070 228.97371:2189 240.57098:1868 242.9156:1860 262.20334:2082 335.25543:2837 380.49857:2206 441.23474:2074 500.31818:12956 518.32159:101646
20417	11.669	518.31958	LPC 18:3/0:0	[M+H]+	adduct linked to 21426_[M+Na]+; found in higher mz's MsMs_21228	0.489	TRUE	5.74	518.3241	C26H48NO7P	LPC	WKQNRCYKYCKESD-UHFFFAOYSA-N	O=C(OCC(O)COP(=O)([O-])OCC[N+](C)(C)C)CCCCCCCC=CCC=CCC=CCC	410	TRUE	TRUE	TRUE		FALSE	FALSE	null	null	100	99.8	70.5	91.8	100	53.8	41	518.32245:2286830 519.3258:1124397 520.32916:236534	50.52095:1777 55.30017:2043 59.4258:2160 60.08141:15498 71.07304:2680 72.02296:2032 79.05508:1997 86.09715:39915 88.0989:1892 99.15405:1908 101.4072:1825 104.10769:120709 124.99908:16030 141.74776:2192 146.77704:1840 184.07315:158805 230.15749:1990 273.38385:1871 360.66269:1928 500.30954:10370 518.32166:77894
20419	9.828	518.33008	LPC 18:3/0:0	[M+H]+	adduct linked to 20646_[M+Na]+	0.36	TRUE	5.74	518.3241	C26H48NO7P	LPC	WKQNRCYKYCKESD-UHFFFAOYSA-N	O=C(OCC(O)COP(=O)([O-])OCC[N+](C)(C)C)CCCCCCCC=CCC=CCC=CCC	410	TRUE	TRUE	TRUE		FALSE	FALSE	null	null	100	99.9	71.3	91.2	100	41.78	45	518.32306:311518 519.32641:193667 520.32977:32615	54.39828:1817 60.08134:6195 72.62782:1907 86.09711:20332 86.14511:1869 87.14259:1664 88.65546:2121 104.10666:49722 116.48611:1847 124.9994:8818 184.0735:71294 500.30768:5177 507.26395:2266 518.32391:42480
20423	12.299	471.24222	ST 24:1;O4;S	[M-H]-	similar chromatogram in higher mz_26185	0.827	TRUE	1.78	471.24219	C24H40O7S	BASulfate	ARGCPGOJOKCMSW-UHFFFAOYSA-N	C[C@H](CCC(O)=O)[C@H]1CC[C@H]2[C@@H]3CC[C@@H]4C[C@@H](CC[C@]4(C)[C@H]3C[C@H](O)[C@]12C)OS(O)(=O)=O	410	TRUE	TRUE	TRUE		FALSE	FALSE	null	null	100	99.4	83.7	85.8	100	648.45	23	471.24222:1401667 472.24557:543946 473.24893:62583	54.7989:1741 58.04645:2043 66.47446:1986 96.9597:83472 170.15434:1995 220.51282:2398 221.63487:2085 386.09204:1817 471.24005:176505
20424	11.006	471.24442	ST 24:1;O4;S	[M-H]-		0.458	TRUE	1.78	471.24219	C24H40O7S	BASulfate	ARGCPGOJOKCMSW-UHFFFAOYSA-N	C[C@H](CCC(O)=O)[C@H]1CC[C@H]2[C@@H]3CC[C@@H]4C[C@@H](CC[C@]4(C)[C@H]3C[C@H](O)[C@]12C)OS(O)(=O)=O	410	TRUE	TRUE	TRUE		FALSE	FALSE	null	null	100	99.6	82.3	85.5	100	183.21	20	471.24243:581756 472.24578:207435 473.24914:33609	57.17389:1726 59.26689:1849 64.08958:1831 72.1137:2099 92.88845:1763 96.95979:34593 214.54523:3525 471.23999:68516
20425	13.189	471.24463	ST 24:1;O4;S	[M-H]-	similar chromatogram in higher mz_23190	0.147	TRUE	1.78	471.24219	C24H40O7S	BASulfate	ARGCPGOJOKCMSW-UHFFFAOYSA-N	C[C@H](CCC(O)=O)[C@H]1CC[C@H]2[C@@H]3CC[C@@H]4C[C@@H](CC[C@]4(C)[C@H]3C[C@H](O)[C@]12C)OS(O)(=O)=O	410	TRUE	TRUE	TRUE		FALSE	FALSE	null	null	100	99.4	82	84.7	100	133.06	88	471.24463:1903401 472.24798:721557 473.25134:127016	52.24267:1707 96.61501:1928 96.96065:101841 109.25145:1833 137.13695:1705 211.51134:2039 214.52829:3122 214.54852:2782 246.7998:2098 471.2399:170458
20427	11.643	471.24496	ST 24:1;O4;S	[M-H]-		0.431	TRUE	1.78	471.24219	C24H40O7S	BASulfate	ARGCPGOJOKCMSW-UHFFFAOYSA-N	C[C@H](CCC(O)=O)[C@H]1CC[C@H]2[C@@H]3CC[C@@H]4C[C@@H](CC[C@]4(C)[C@H]3C[C@H](O)[C@]12C)OS(O)(=O)=O	410	TRUE	TRUE	TRUE		FALSE	FALSE	null	null	100	99.5	78.5	84.9	100	256.4	138	471.24475:517876 472.2481:198635 473.25146:26352	62.31742:1513 74.56734:1861 77.02708:1563 96.96068:23204 119.88091:1936 154.62491:1761 214.53505:4041 471.24164:40084
20445	18.01	471.34909	NAGlySer 20:0;O	[M-H]-		0.342	TRUE	6.78	471.34399	C25H48N2O6	NAGlySer	PYIJHLHNQZOIEO-UHFFFAOYSA-N	O=C(NC(C(=O)O)CO)CNC(=O)CC(O)CCCCCCCCCCCCCCCCC	410	TRUE	TRUE	TRUE		FALSE	FALSE	null	null	95.7	99.4	68.5	70.1	100	1632.27	23	471.34927:443132 472.35262:169521 473.35598:44384	63.43541:1747 64.72713:2014 74.04004:1631 134.57225:1877 189.23982:1779 214.5385:3568 303.82645:1923 409.34912:2885 453.33008:2149 471.35101:21022
20450	17.771	471.35159	NAGlySer 20:0;O	[M-H]-		0.876	TRUE	6.78	471.34399	C25H48N2O6	NAGlySer	PYIJHLHNQZOIEO-UHFFFAOYSA-N	O=C(NC(C(=O)O)CO)CNC(=O)CC(O)CCCCCCCCCCCCCCCCC	410	TRUE	TRUE	TRUE		FALSE	FALSE	null	null	91	99.4	74.7	69.9	100	924.63	145	471.35178:419502 472.35513:125320 473.35849:24614	56.01538:1650 71.33189:1711 74.04546:1642 77.93628:1635 149.83907:1856 161.42963:1910 186.71666:1901 214.54849:2981 216.63133:2206 223.10841:2050 427.36545:2652 471.35114:27164
20471	19.557	519.39764	DG 27:1	[M+Na]+		0.969	TRUE	8.47	519.40198	C30H56O5	DG	HNEDSTVXDVHKGW-UHFFFAOYSA-N	O=C(OCC(OC(=O)CCCCCCCC=CCCCCCCCCC)CO)CCCCCCC	420	TRUE	TRUE	TRUE		FALSE	FALSE	null	null	100	99.4	44.7	75	100	1149.35	16	519.40112:450171 520.40447:179822 521.40783:161702	93.48292:1860 125.19139:1824 149.06981:1972 239.16309:17174 303.22861:2346 315.03671:1928 421.32669:2039 519.40094:19823
20472	17.378	519.40106	DG 27:1	[M+Na]+	adduct linked to 21197_[M+K]+; found in higher mz's MsMs_21303	0.556	TRUE	8.47	519.40198	C30H56O5	DG	HNEDSTVXDVHKGW-UHFFFAOYSA-N	O=C(OCC(OC(=O)CCCCCCCC=CCCCCCCCCC)CO)CCCCCCC	420	TRUE	TRUE	TRUE		FALSE	FALSE	null	null	100	99.6	39.9	75	100	1404.97	39	519.4021:419921 520.40545:115400 521.40881:30949	52.50848:1783 55.05508:3003 58.38472:1629 59.97004:1701 96.4727:1984 101.05946:2351 111.04388:3615 214.46831:4176 519.40027:4767
20473	18.144	519.40106	DG 27:1	[M+Na]+		0.978	TRUE	8.47	519.40198	C30H56O5	DG	HNEDSTVXDVHKGW-UHFFFAOYSA-N	O=C(OCC(OC(=O)CCCCCCCC=CCCCCCCCCC)CO)CCCCCCC	420	TRUE	TRUE	TRUE		FALSE	FALSE	null	null	100	99.5	28.8	75	100	605.44	52	519.40057:1029666 520.40392:853634 521.40728:2651408	52.62014:2124 57.0705:2647 64.0089:1699 66.13487:1762 67.05496:3832 69.07004:2878 69.14159:1916 71.04985:2572 81.07071:3512 83.08556:3477 93.07082:2787 95.08589:3118 97.10134:2603 109.10104:2332 161.13222:2147 195.11609:1918 369.27802:2015 403.35278:5360 465.36667:4147 483.37683:3325 501.3959:12052 519.40472:19285
20502	12.626	520.33563	LPC 18:2/0:0	[M+H]+	found in higher mz's MsMs_39874; similar chromatogram in higher mz_40959	0.964	TRUE	5.97	520.33978	C26H50NO7P	LPC	SPJFYYJXNPEZDW-UHFFFAOYSA-N	O=C(OCC(O)COP(=O)([O-])OCC[N+](C)(C)C)CCCCCCCC=CCC=CCCCCC	410	TRUE	TRUE	TRUE		FALSE	FALSE	null	null	100	99.8	75	91	100	14971.5	3	520.33966:109956880 521.34301:52325756 522.34637:9522191	52.00233:19799 55.05461:18822 58.06652:27841 60.08136:384426 67.05499:27645 69.07067:46826 71.07365:97801 81.06995:73464 86.09713:1070615 95.08591:41637 104.10764:4586686 109.10229:26159 125.00038:366684 163.01518:26217 166.06284:27321 183.45282:27520 184.07304:5665014 184.69962:19548 258.10938:78549 337.27402:105926 407.72806:19820 443.25153:31627 502.33191:512584 520.34161:3899017
20509	13.589	520.36871	LPC O-19:2	[M+H]+		0.071	TRUE	6.69	520.37622	C27H54NO6P	EtherLPC	XIEIQRGIFIXKFP-UHFFFAOYSA-N	O=P([O-])(OCC[N+](C)(C)C)OCC(OCCCCCCCCC=CCC=CCCCCCC)CO	410	TRUE	TRUE	TRUE		FALSE	FALSE	null	null	100	99.8	86.8	97	100	1808.48	QC2	520.37506:97048 521.37841:0 522.38177:98029	56.05033:2358 57.07053:4416 58.06654:2435 60.08147:31281 67.055:4226 71.07368:7346 71.08591:2182 81.07076:2046 86.09715:85633 95.08594:4363 98.98465:2337 99.99572:2155 104.10773:222737 110.51558:2203 125.00075:34708 146.98175:9469 147.98529:2168 184.07323:256025 258.10834:2347 295.75061:2110 315.27701:2359 324.13202:2241 337.27457:3198 461.25534:7330 502.33063:19304 520.34174:153980
20567	15.63	521.41541	DG 27:0	[M+Na]+		0.698	TRUE	8.95	521.4176	C30H58O5	DG	WAVOYYNISYBYEO-UHFFFAOYSA-N	O=C(OCC(OC(=O)CCCCCCC)CO)CCCCCCCCCCCCCCCCCC	420	TRUE	TRUE	TRUE		FALSE	FALSE	null	null	100	99.8	35.9	75	100	602.21	45	521.41821:337273 522.42156:222855 523.42492:47208	56.026:1983 69.07067:6688 71.21024:1880 81.04722:1894 89.62862:2064 117.92467:1926 186.03268:1761 228.09444:2144 342.36563:2022 389.58267:1824 499.68353:1851 521.41376:7783
20570	19.083	521.4176	DG 27:0	[M+Na]+	adduct linked to 21566_[M+Na]+; adduct linked to 22271_[M+K]+	0.147	TRUE	8.95	521.4176	C30H58O5	DG	WAVOYYNISYBYEO-UHFFFAOYSA-N	O=C(OCC(OC(=O)CCCCCCC)CO)CCCCCCCCCCCCCCCCCC	420	TRUE	TRUE	TRUE		FALSE	FALSE	null	null	99.3	99.5	4.8	75	100	146.83	137	521.4151:364549 522.41845:184363 523.42181:208759	55.05463:2765 65.09244:2190 67.05501:2362 69.07008:1979 71.04926:2094 80.00153:1757 81.06998:2062 82.89243:1814 95.08496:3001 113.43096:1874 217.73914:1876 437.7135:2143 467.38907:6708 485.40302:2858 503.41287:18127 521.41406:2184
20571	17.871	521.41803	TG O-27:0|TG O-11:0_8:0_8:0	[M+Na]+	found in higher mz's MsMs_22780; found in higher mz's MsMs_22168	0.822	TRUE	9.04	521.4176	C30H58O5	EtherTG	IWFXAVCQZHTMKM-UHFFFAOYSA-N	O=C(OCC(OC(=O)CCCCCCC)COCCCCCCCCCCC)CCCCCCC	410	TRUE	TRUE	TRUE		FALSE	FALSE	null	null	100	99.6	17.5	74.8	100	198.84	72	521.41803:18278366 522.42138:11476190 523.42474:2301761	53.03902:2621 55.05472:116592 57.07065:26764 59.04965:10463 67.05452:38470 69.07018:63461 71.08615:16591 79.05436:12041 81.07014:54755 83.04924:59730 83.08582:48369 85.06522:5229 85.10146:5778 87.04403:3375 91.0548:8737 93.07003:25374 95.04914:3781 95.08607:52468 97.06444:5236 97.10159:44696 99.0799:5004 101.05962:137134 105.06962:12018 107.08534:15338 109.1012:24729 111.04401:129333 111.08031:45…
20572	17.969	521.41833	TG O-27:0|TG O-9:0_9:0_9:0	[M+Na]+	similar chromatogram in higher mz_27490; similar chromatogram in higher mz_30440; found in higher mz's MsMs_21403	0.498	TRUE	9.42	521.4176	C30H58O5	EtherTG	PRMCYXQUSAAHQT-UHFFFAOYSA-N	O=C(OCC(OC(=O)CCCCCCCC)COCCCCCCCCC)CCCCCCCC	410	TRUE	TRUE	TRUE		FALSE	FALSE	null	null	100	99.6	21.5	75	100	199.2	132	521.41553:2659036 522.41888:921897 523.42224:207521	52.55671:1761 55.05466:34253 57.07058:11984 67.05441:16105 69.03436:1875 69.07011:17476 71.08592:6604 79.05434:2291 81.06998:22599 81.08881:2076 83.04915:12474 83.08578:13922 83.57728:1821 85.10146:2167 87.04403:2650 91.05481:2920 91.91344:1772 93.0699:11715 95.08604:16992 97.10138:16987 101.05944:40530 105.07002:5261 107.08507:7225 108.73379:1977 109.10107:11939 111.04398:32425 111.08158:2026 11…
20582	12.009	474.26538	LPE 18:3	[M-H]-		0.911	TRUE	5.84	474.2626	C23H42NO7P	LPE	NTBBASCGALPTDC-UHFFFAOYSA-N	O=C(OCC(O)COP(=O)(O)OCCN)CCCCCCCC=CCC=CCC=CCC	410	TRUE	TRUE	TRUE		FALSE	FALSE	null	null	100	99.8	82.8	94.1	100	928.83	43	474.26279:504529 475.26614:251114 476.2695:36803	51.94239:1579 64.53745:2019 73.34869:1991 78.95882:2511 81.47962:1640 140.01202:2336 145.68465:1585 196.03828:9402 214.04675:1968 214.54514:4822 277.21536:65710 282.21088:1817 407.64725:2271 432.56213:1727 474.26245:22798
20601	13.684	522.35236	LPC 18:1/0:0	[M+H]+	adduct linked to 21596_[M+Na]+; adduct linked to 22319_[M+K]+; found in higher mz's MsMs_39993	0.662	TRUE	6.27	522.35541	C26H52NO7P	LPC	YAMUFBLWGFFICM-UHFFFAOYSA-N	O=C(OCC(O)COP(=O)([O-])OCC[N+](C)(C)C)CCCCCCCC=CCCCCCCCC	410	TRUE	TRUE	TRUE		FALSE	FALSE	null	null	100	99.7	70.9	92.3	100	3258.69	28	522.35345:81686792 523.3568:43577156 524.36016:8348578	55.05508:16308 57.07055:14209 58.06608:18720 59.07424:9960 60.08141:343651 67.05502:16560 69.07009:28475 71.07367:61181 71.08592:11712 77.37824:9979 83.08562:19322 86.09719:880689 95.08597:23985 97.10142:10928 98.98468:14646 104.10778:3589298 109.10113:10789 121.10015:12222 124.99915:281198 163.01526:24660 166.06291:19828 181.02556:16970 183.45291:13528 184.07338:4828382 184.69702:13390 210.14438…
20604	13.621	522.35291	LPC 18:1/0:0	[M+H]+	adduct linked to 22319_[M+K]+; found in higher mz's MsMs_39993	0.964	TRUE	6.27	522.35541	C26H52NO7P	LPC	YAMUFBLWGFFICM-UHFFFAOYSA-N	O=C(OCC(O)COP(=O)([O-])OCC[N+](C)(C)C)CCCCCCCC=CCCCCCCCC	410	TRUE	TRUE	TRUE		FALSE	FALSE	null	null	100	99.7	71.1	92.5	100	3059.15	81	522.35321:9623240 523.35656:3870520 524.35992:714290	60.08136:16931 62.38928:2064 62.59135:1843 69.07011:2734 69.8194:2018 71.07372:3544 75.70821:1748 85.41843:2038 86.09641:47745 104.1067:146107 124.99903:16365 166.06294:2219 168.94424:1971 184.07335:179868 191.34724:2036 194.23268:2127 215.60936:1982 258.10849:2007 306.41113:2037 339.29221:2827 504.34506:16232 522.34882:95861
20609	14.301	522.38507	LPC O-19:1	[M+H]+		0.036	TRUE	7.19	522.39178	C27H56NO6P	EtherLPC	IMZFLTNPKSIDEA-UHFFFAOYSA-N	O=P([O-])(OCC[N+](C)(C)C)OCC(OCCCCCCCCC=CCCCCCCCCC)CO	410	TRUE	TRUE	TRUE		FALSE	FALSE	null	null	100	99.7	86.9	95.5	100	73.36	130	522.38489:303010 523.38824:19877 524.3916:131183	55.05464:3986 56.4289:2027 57.07054:3963 58.06608:3627 59.04939:4313 60.08138:41831 67.05502:2282 69.07009:4610 71.0737:5624 81.06999:2782 83.08562:3831 86.09627:96475 89.0602:3886 95.08597:2313 97.07368:2297 104.10658:291096 114.09013:2072 124.99896:39208 156.46443:2081 163.01526:2696 181.02554:2126 184.07307:385680 258.10843:2964 339.28543:7233 372.93167:2084 445.27246:3266 504.34439:27807 522.…
20678	12.662	476.28113	LPE 18:2	[M-H]-	similar chromatogram in higher mz_24070; similar chromatogram in higher mz_24808; similar chromatogram in higher mz_31982; similar chromatogram in higher mz_32010; found in higher mz's MsMs_24070; similar chromatogram in higher mz_32086; similar chromatogram in higher mz_26865	0.942	TRUE	6.13	476.27829	C23H44NO7P	LPE	DBHKHNGBVGWQJE-UHFFFAOYSA-N	O=C(OCC(O)COP(=O)(O)OCCN)CCCCCCCC=CCC=CCCCCC	410	TRUE	TRUE	TRUE		FALSE	FALSE	null	null	100	99.8	93.6	95.4	100	29291.9	3	476.27826:2657564 477.28161:1488102 478.28497:229954	52.15765:1686 54.01786:2195 59.01447:1636 63.54831:1766 65.452:1821 71.09579:1677 75.00327:1856 78.95937:25411 121.95756:1834 130.36986:1845 140.01183:18204 149.29518:2001 152.99498:7054 196.0374:50227 214.04956:13088 214.53839:4572 279.23212:464407 280.41791:2979 458.88208:1996 476.27625:99818
20697	14.865	524.36786	LPC 18:0/0:0	[M+H]+	adduct linked to 21705_[M+Na]+; adduct linked to 22400_[M+K]+; found in higher mz's MsMs_40115	0.951	TRUE	6.73	524.37109	C26H54NO7P	LPC	IHNKQIMGVNPMTC-UHFFFAOYSA-N	O=C(OCC(O)COP(=O)([O-])OCC[N+](C)(C)C)CCCCCCCCCCCCCCCCC	410	TRUE	TRUE	TRUE		FALSE	FALSE	null	null	100	99.7	73	91.1	100	2109.29	2	524.37067:32006244 525.37402:10120004 526.37738:1940252	57.07043:35491 58.06652:14129 60.08138:210403 67.05498:9265 71.07368:51257 71.08652:22932 85.10141:13359 86.09711:635276 95.08591:9473 98.98462:10577 103.84242:11112 104.10767:2107149 104.37273:11550 109.10106:13875 125.00049:249478 163.01517:15808 166.06282:16435 183.4528:13134 184.07312:2477227 184.6996:10659 214.46144:9910 214.48167:14630 258.10931:33003 341.30606:73471 382.40201:7595 447.2864…
20699	14.984	524.37054	LPC 18:0/0:0	[M+H]+	adduct linked to 21705_[M+Na]+; found in higher mz's MsMs_20700; adduct linked to 21703_[M+Na]+; similar chromatogram in higher mz_23601; found in higher mz's MsMs_40115	0.782	TRUE	6.73	524.37109	C26H54NO7P	LPC	IHNKQIMGVNPMTC-UHFFFAOYSA-N	O=C(OCC(O)COP(=O)([O-])OCC[N+](C)(C)C)CCCCCCCCCCCCCCCCC	410	TRUE	TRUE	TRUE		FALSE	FALSE	null	null	100	99.7	75	91.1	100	16453.6	12	524.37054:114631056 525.37389:56960196 526.37725:10632231	57.07052:145390 58.06653:63497 60.08135:910465 71.07375:144190 71.08654:89854 76.2514:31283 85.10143:54083 86.09707:2435337 90.99603:30220 95.08592:47303 98.98463:55154 104.1076:10098027 108.61454:30446 109.10107:30299 123.05792:33766 125.00037:855420 163.01518:71022 166.06285:54808 181.02547:38973 183.45016:47546 184.07294:12485228 184.69963:44261 258.11157:171563 341.30743:315035 408.99503:3284…
20700	14.39	524.37415	LPC 18:0/0:0	[M+H]+		0.142	TRUE	6.73	524.37109	C26H54NO7P	LPC	IHNKQIMGVNPMTC-UHFFFAOYSA-N	O=C(OCC(O)COP(=O)([O-])OCC[N+](C)(C)C)CCCCCCCCCCCCCCCCC	410	TRUE	TRUE	TRUE		FALSE	FALSE	null	null	100	99.7	72.3	92.1	100	46733.36	64	524.37415:65671456 525.3775:42075776 526.38086:8194392	56.0503:26107 57.03394:13528 57.07047:90313 58.0665:30539 60.08132:514365 63.72394:11060 67.05495:14305 69.07064:12638 71.07362:106497 71.08598:50756 81.06992:26208 83.08554:13261 85.10138:30150 86.09706:1417733 95.08587:31170 97.10132:12981 98.98458:27194 103.84238:11937 104.10764:4067861 104.37383:11826 109.10101:14000 124.99892:508997 163.01511:31772 166.06274:50151 181.02538:13240 183.45006:1…
20769	13.683	478.29614	LPE 18:1	[M-H]-		0.929	TRUE	6.41	478.29391	C23H46NO7P	LPE	PYVRVRFVLRNJLY-UHFFFAOYSA-N	O=C(OCC(O)COP(=O)(O)OCCN)CCCCCCCC=CCCCCCCCC	410	TRUE	TRUE	TRUE		FALSE	FALSE	null	null	100	99.7	92.9	94.6	100	2769.26	16	478.29318:1621180 479.29653:846541 480.29989:135756	78.95936:16547 85.3997:1737 90.15107:1932 109.10207:1737 111.53605:1902 112.92075:1997 123.00231:1836 140.01157:11637 148.79909:1825 152.83669:1928 152.99501:2303 180.24834:1850 196.03741:31703 214.05017:6165 214.5452:3870 226.95668:1956 236.89493:2218 281.24655:311998 413.92108:1917 478.2912:76659
20770	13.753	478.29636	LPE 18:1	[M-H]-	similar chromatogram in higher mz_23106	0.769	TRUE	6.41	478.29391	C23H46NO7P	LPE	PYVRVRFVLRNJLY-UHFFFAOYSA-N	O=C(OCC(O)COP(=O)(O)OCCN)CCCCCCCC=CCCCCCCCC	410	TRUE	TRUE	TRUE		FALSE	FALSE	null	null	100	99.7	93	95	100	2179.8	35	478.29382:1691872 479.29717:645728 480.30053:110995	78.9589:20505 89.40422:1857 131.91919:1835 140.01208:10395 152.99507:3228 196.03781:24668 214.05025:4797 281.25165:231953 315.11484:1903 394.91324:1825 465.20404:1892 478.29031:42586
20774	13.613	478.32974	LPE O-19:1	[M-H]-	similar chromatogram in higher mz_24343; similar chromatogram in higher mz_24443	0.04	TRUE	7.18	478.33029	C24H50NO6P	EtherLPE	PRBDCEFQVCQKGS-UHFFFAOYSA-N	O=P(O)(OCCN)OCC(O)COCCCCCCCCC=CCCCCCCCCC	410	TRUE	TRUE	TRUE		FALSE	FALSE	null	null	100	99.8	36.6	78.3	100	191.13	82	478.33002:9050 479.33337:14016 480.33673:11254	55.62058:1696 74.16191:1784 78.23259:1924 78.95885:4829 102.69193:1714 140.0121:2771 152.99707:1763 196.03784:11365 214.05022:2925 214.54524:4003 281.24738:105028 478.29248:44780
20780	12.764	526.29022	LPE 22:6	[M+H]+	adduct linked to 21799_[M+Na]+; similar chromatogram in higher mz_21595; adduct linked to 21800_[M+Na]+; similar chromatogram in higher mz_21468; similar chromatogram in higher mz_21583; similar chromatogram in higher mz_32905; similar chromatogram in higher mz_39290; similar chromatogram in higher mz_40803	1	TRUE	5.69	526.29279	C27H44NO7P	LPE	XEVRBOQZSXWGQO-UHFFFAOYSA-N	O=C(OCC(O)COP(=O)(O)OCCN)CCC=CCC=CCC=CCC=CCC=CCC=CCC	410	TRUE	TRUE	TRUE		FALSE	FALSE	null	null	100	99.7	49.9	69.1	100	3866.83	43	526.28986:443219 527.29321:193836 528.29657:69817	53.76804:1983 79.05506:2708 93.0699:2227 104.79878:1686 136.9467:1893 138.42276:1724 152.55922:1869 160.76399:1911 174.26273:1745 214.47835:3333 289.59586:2088 385.26871:24030 399.46753:1975 526.33148:3152
20781	13.352	526.29028	LPE 22:6	[M+H]+		0.076	TRUE	5.69	526.29279	C27H44NO7P	LPE	XEVRBOQZSXWGQO-UHFFFAOYSA-N	O=C(OCC(O)COP(=O)(O)OCCN)CCC=CCC=CCC=CCC=CCC=CCC=CCC	410	TRUE	TRUE	TRUE		FALSE	FALSE	null	null	100	99.7	26.1	42.6	100	108.35	43	526.29028:2074064 527.29363:1228639 528.29699:219831	55.05506:1822 59.04985:2277 62.06054:25921 67.05499:6482 69.07007:2704 71.07368:2026 77.96024:1737 79.05431:7663 81.06996:4148 86.09719:21923 91.05477:7023 91.88976:1774 93.06989:7333 93.95042:1769 95.08593:3994 95.73831:1679 97.06441:2379 98.98358:4596 105.06998:6399 107.08622:2310 117.07008:2018 119.08533:4023 124.99907:5686 129.06894:2262 131.08531:2787 133.10149:2195 143.08522:2306 145.1019:2…
20867	13.58	528.30487	LPC 19:5	[M+H]+	adduct linked to 21890_[M+Na]+	0.982	TRUE	5.36	528.30847	C27H46NO7P	LPC	XLCCOZPQKMLYIX-UHFFFAOYSA-N	O=C(OCC(O)COP(=O)([O-])OCC[N+](C)(C)C)CCC=CCC=CCC=CCC=CCC=CCC	410	TRUE	TRUE	TRUE		FALSE	FALSE	null	null	100	99.7	25.9	79.4	100	105.42	208	528.3056:226301 529.30895:81036 530.31231:0	60.78851:1667 62.06039:4024 79.86874:1958 89.94649:1805 103.54765:1878 129.07048:1744 147.91374:2075 184.0679:1998 204.60147:1857 214.47153:4555 387.28888:9892 510.28247:2945 528.29431:2510
20868	13.169	528.3053	LPE 22:5	[M+H]+	adduct linked to 21887_[M+Na]+	0.973	TRUE	6.01	528.30847	C27H46NO7P	LPE	OSRWIBSZJTWIKA-UHFFFAOYSA-N	O=C(OCC(O)COP(=O)(O)OCCN)CCCCCC=CCC=CCC=CCC=CCC=CCC	410	TRUE	TRUE	TRUE		FALSE	FALSE	null	null	100	99.8	32.6	64.3	100	52.13	80	528.3056:707196 529.30895:339952 530.31231:71500	56.28946:1715 59.04941:2094 62.06078:11066 67.05445:4778 67.40184:1732 70.73656:1765 86.52673:1835 89.06023:2198 91.05391:2492 91.40097:1862 93.06996:2437 95.08501:2281 121.33231:1608 131.08542:2170 195.08412:1785 214.4785:5035 256.14301:1905 303.75095:3677 387.29114:18091 494.16583:1974 510.29538:3401 528.29486:4009
20875	15.118	480.30957	LPE 18:0	[M-H]-		0.849	TRUE	6.82	480.3096	C23H48NO7P	LPE	BBYWOYAFBUOUFP-UHFFFAOYSA-N	O=C(OCC(O)COP(=O)(O)OCCN)CCCCCCCCCCCCCCCCC	410	TRUE	TRUE	TRUE		FALSE	FALSE	null	null	100	99.6	92.8	95.2	100	2786.65	29	480.30988:1836720 481.31323:667926 482.31659:90851	56.33541:1916 78.95899:10768 102.91574:1741 140.01213:6936 196.03854:24218 208.99164:1952 214.04691:5292 214.54529:3239 228.94423:2110 255.23425:3039 283.26315:223167 480.30771:47865
20878	14.996	480.31229	LPE 18:0	[M-H]-		0.889	TRUE	6.82	480.3096	C23H48NO7P	LPE	BBYWOYAFBUOUFP-UHFFFAOYSA-N	O=C(OCC(O)COP(=O)(O)OCCN)CCCCCCCCCCCCCCCCC	410	TRUE	TRUE	TRUE		FALSE	FALSE	null	null	100	99.7	90.6	94.9	100	1638.46	4	480.30963:1031625 481.31298:387472 482.31634:55917	78.95898:12927 79.65936:2205 87.08635:1800 106.44688:1959 115.93855:1833 140.01204:7605 152.99701:2242 196.03804:21903 213.36264:1945 214.05013:4649 214.53841:4780 255.23409:2627 283.26288:204265 360.41895:1853 397.59714:1901 401.67926:2255 480.30798:49301
20884	15.407	480.34369	LPE O-19:0	[M-H]-		0.071	TRUE	7.5	480.34589	C24H52NO6P	EtherLPE	JWIJSCTYKFOHIK-UHFFFAOYSA-N	O=P(O)(OCCN)OCC(O)COCCCCCCCCCCCCCCCCCCC	410	TRUE	TRUE	TRUE		FALSE	FALSE	null	null	100	99.7	26.3	81.2	100	345.96	39	480.34375:19291 481.3471:64984 482.35046:17006	51.36973:1834 52.52962:1696 54.06479:1819 63.65995:1703 65.07284:1798 67.76647:1899 71.33322:1866 78.95884:6176 93.26432:1642 140.01207:2999 196.03716:8464 214.5452:2898 283.26285:76100 472.08652:2005 480.30728:18165
20922	16.7	481.24014	LPA 22:6	[M-H]-		0.924	TRUE	5.49	481.23611	C25H39O7P	LPA	UWHSPTWBPTXYMF-UHFFFAOYSA-N	O=C(OCC(O)COP(=O)(O)O)CCC=CCC=CCC=CCC=CCC=CCC=CCC	410	TRUE	TRUE	TRUE		FALSE	FALSE	null	null	100	99.4	72.8	82.4	100	1018.07	44	481.23767:619923 482.24102:208702 483.24438:22519	60.35468:1561 76.53666:2049 77.39483:1612 78.959:28080 82.3374:1748 105.42043:1774 152.99522:89951 171.00801:2442 214.5316:3077 214.55185:2416 219.04373:1905 325.16623:1763 481.23657:18530
20955	12.968	530.31921	LPC 17:1	[M+Na]+		0.964	TRUE	6.03	530.32172	C25H50NO7P	LPC	LPMGFNAQZPADDZ-UHFFFAOYSA-N	O=C(OCC(O)COP(=O)([O-])OCC[N+](C)(C)C)CCCCCCCC=CCCCCCCC	410	TRUE	TRUE	TRUE		FALSE	FALSE	null	null	100	99.8	66.2	83.3	100	10.05	192	530.31641:487049 531.31976:169951 532.32312:36208	59.04935:4988 63.4138:1858 86.0962:5067 89.05924:3955 90.92802:1781 95.30829:2069 95.81981:1798 99.971:2029 104.10667:30343 125.33582:1988 146.98148:3098 147.34949:2249 214.47493:4885 234.61079:1618 277.89896:2160 325.26889:2664 394.23068:2065 471.23987:15790 530.32446:16942
20956	14.088	530.32214	LPC 17:1	[M+Na]+		0.164	TRUE	6.03	530.32172	C25H50NO7P	LPC	LPMGFNAQZPADDZ-UHFFFAOYSA-N	O=C(OCC(O)COP(=O)([O-])OCC[N+](C)(C)C)CCCCCCCC=CCCCCCCC	410	TRUE	TRUE	TRUE		FALSE	FALSE	null	null	100	99.7	72.7	81.4	100	7.86	137	530.31909:92028 531.32244:43672 532.3258:79357	72.88838:1789 86.09624:7326 100.73846:1814 104.10676:27176 196.38351:1973 214.47841:3245 235.14424:2280 283.05283:2122 365.90363:1918 471.27667:20372 511.64682:1929 530.35089:19594
21033	17.232	483.25488	LPA 22:5	[M-H]-	similar chromatogram in higher mz_30374	0.876	TRUE	5.8	483.25171	C25H41O7P	LPA	MAVJZWJXRPSWDK-UHFFFAOYSA-N	O=C(OCC(O)COP(=O)(O)O)CCCCCC=CCC=CCC=CCC=CCC=CCC	410	TRUE	TRUE	TRUE		FALSE	FALSE	null	null	100	99.3	58.8	82.4	100	67.2	147	483.25491:174890 484.25826:91001 485.26162:0	54.37074:1756 62.38929:1738 78.95971:17282 101.18715:1858 112.98514:1880 152.99739:54654 214.54512:3482 275.7095:1817 303.25858:2012 315.25876:2093 462.4375:1937 483.25281:11229 483.37256:4278
21053	14.067	532.33411	LPC 17:0	[M+Na]+	adduct linked to 20039_[M+H]+	0.836	TRUE	6.4	532.3374	C25H52NO7P	LPC	SRRQPVVYXBTRQK-UHFFFAOYSA-N	O=C(OCC(O)COP(=O)([O-])OCC[N+](C)(C)C)CCCCCCCCCCCCCCCC	410	TRUE	TRUE	TRUE		FALSE	FALSE	null	null	100	99.7	71.8	84.2	100	19.46	71	532.33423:341779 533.33758:111651 534.34094:48254	57.07055:1936 63.46104:1729 68.56689:2229 86.09626:4935 99.90242:1714 104.1069:34549 146.98157:5672 151.95618:1838 214.46495:3027 269.59952:2185 312.69653:2308 327.2876:3671 424.82086:1844 473.26285:19615 532.3349:20481
21054	14.147	532.33453	LPC 17:0	[M+Na]+		0.613	TRUE	6.4	532.3374	C25H52NO7P	LPC	SRRQPVVYXBTRQK-UHFFFAOYSA-N	O=C(OCC(O)COP(=O)([O-])OCC[N+](C)(C)C)CCCCCCCCCCCCCCCC	410	TRUE	TRUE	TRUE		FALSE	FALSE	null	null	100	99.7	74.8	86.2	100	22.59	151	532.33423:916169 533.33758:487858 534.34094:68122	57.07005:5775 59.26332:1868 81.06995:2067 86.09644:14548 89.05925:7362 104.10677:73152 126.10464:1980 133.08499:2754 146.98177:13059 214.4581:2274 214.47833:4406 233.18982:2445 277.21387:2701 327.28918:11827 473.26041:43940 515.35699:3324 532.3349:39085
21236	14.532	536.36945	LPC 19:1/0:0	[M+H]+		0.942	TRUE	6.67	536.37109	C27H54NO7P	LPC	VRVDEVSSPPTZQJ-UHFFFAOYSA-N	O=C(OCC(O)COP(=O)([O-])OCC[N+](C)(C)C)CCCCCCCC=CCCCCCCCCC	410	TRUE	TRUE	TRUE		FALSE	FALSE	null	null	100	99.7	50.7	78	100	42.88	34	536.36945:303116 537.3728:98930 538.37616:18388	55.12754:1859 86.09629:3810 89.00341:1870 104.10677:9896 142.09273:1657 184.0741:13869 214.47177:4707 220.28291:2081 282.82303:2117 306.43423:1935 472.81699:2530 536.36462:7938
21426	12.037	540.30115	LPC 18:3	[M+Na]+	adduct linked to 20417_[M+H]+; adduct linked to 20416_[M+H]+	0.991	TRUE	5.74	540.30609	C26H48NO7P	LPC	WKQNRCYKYCKESD-UHFFFAOYSA-N	O=C(OCC(O)COP(=O)([O-])OCC[N+](C)(C)C)CCCCCCCC=CCC=CCC=CCC	410	TRUE	TRUE	TRUE		FALSE	FALSE	null	null	100	99.8	71.4	85.1	100	71.8	23	540.30487:473792 541.30822:126756 542.31158:11589385	50.53099:1728 52.79108:1749 60.08139:1990 86.09673:8966 104.10768:39742 145.59677:2471 145.61186:1794 146.981:10594 199.2541:1683 261.77545:1807 335.25555:3272 336.15366:1940 481.22842:21050 529.27386:2158 540.30981:19041
21507	12.741	542.31879	LPC 18:2	[M+Na]+	adduct linked to 22227_[M+K]+	0.671	TRUE	5.97	542.32172	C26H50NO7P	LPC	SPJFYYJXNPEZDW-UHFFFAOYSA-N	O=C(OCC(O)COP(=O)([O-])OCC[N+](C)(C)C)CCCCCCCC=CCC=CCCCCC	410	TRUE	TRUE	TRUE		FALSE	FALSE	null	null	100	99.8	79.1	87.3	100	31196.26	21	542.3197:6478494 543.32305:3072137 544.32641:112696272	55.05507:3505 56.05035:2335 57.07054:2175 60.08132:11208 67.05503:9998 69.07071:5144 71.0737:8144 81.07081:11680 83.08562:3104 83.18409:1964 86.09709:84969 93.06992:2962 93.38498:1875 95.08596:6924 97.10141:2982 104.10762:389498 109.10112:3179 121.10158:2863 123.11808:2546 138.19926:1983 146.98129:107244 150.38374:2213 161.13454:2034 176.99141:4383 204.35048:2142 337.27457:36993 359.25497:6063 37…
21509	12.018	542.31909	LPC 20:5/0:0	[M+H]+	adduct linked to 23170_[M+K]+; adduct linked to 22488_[M+Na]+	0.693	TRUE	5.52	542.3241	C28H48NO7P	LPC	PDIGSOAOQOXRDU-UHFFFAOYSA-N	O=C(OCC(O)COP(=O)([O-])OCC[N+](C)(C)C)CCCC=CCC=CCC=CCC=CCC=CCC	410	TRUE	TRUE	TRUE		FALSE	FALSE	null	null	100	99.8	71.9	90.8	100	20880.31	24	542.32343:2679225 543.32678:1565753 544.33014:292702	53.19572:2003 58.06609:2406 60.08146:32924 67.05502:2547 71.07371:6359 79.05509:4545 86.09715:94679 91.05482:4473 93.0709:2962 104.10773:259643 105.07003:2540 111.28297:2094 124.99912:33016 172.50528:2105 181.08311:2174 184.07324:321840 184.69974:1994 188.96837:2009 214.47845:3034 258.10846:3902 261.40295:2046 303.75656:3467 491.87387:2092 524.31726:19942 542.32184:183058
21510	12.577	542.31915	LPC 20:5/0:0	[M+H]+		0.867	TRUE	5.52	542.3241	C28H48NO7P	LPC	PDIGSOAOQOXRDU-UHFFFAOYSA-N	O=C(OCC(O)COP(=O)([O-])OCC[N+](C)(C)C)CCCC=CCC=CCC=CCC=CCC=CCC	410	TRUE	TRUE	TRUE		FALSE	FALSE	null	null	100	99.8	70.4	91.8	100	24547.65	48	542.32214:4093277 543.32549:1599456 544.32885:254569	54.41205:2130 56.05029:3648 58.06649:2756 60.08133:83757 67.05495:7389 71.0737:13960 79.055:4310 79.82964:2286 81.06991:3993 86.09702:214095 91.05471:6583 93.07079:5160 95.08586:4864 98.98457:3472 104.10756:535786 105.06991:3476 125.00038:77270 131.08522:2490 156.56938:2098 159.52153:2232 166.06274:3345 181.02536:4746 184.07292:619766 213.41986:2246 214.46808:5463 258.10815:5952 267.89639:2294 27…
21513	10.719	542.3222	LPC 20:5	[M+H]+	found in higher mz's MsMs_22322	0.2	TRUE	5.52	542.3241	C28H48NO7P	LPC	PDIGSOAOQOXRDU-UHFFFAOYSA-N	O=C(OCC(O)COP(=O)([O-])OCC[N+](C)(C)C)CCCC=CCC=CCC=CCC=CCC=CCC	410	TRUE	TRUE	TRUE		FALSE	FALSE	null	null	100	99.8	74.1	76.6	100	225.84	97	542.3222:913880 543.32555:479781 544.32891:72263	60.08142:16747 71.07301:3415 75.90514:2229 86.09638:62935 90.45603:2294 98.98355:2462 101.38303:2048 104.10763:8034 107.19811:1865 124.99908:33203 160.98959:2233 184.07323:376142 228.187:1960 261.72522:2499 371.16708:2016 524.3147:2230 542.32147:35929
21514	11.392	542.323	LPC 20:5	[M+H]+		0.009	TRUE	5.52	542.3241	C28H48NO7P	LPC	PDIGSOAOQOXRDU-UHFFFAOYSA-N	O=C(OCC(O)COP(=O)([O-])OCC[N+](C)(C)C)CCCC=CCC=CCC=CCC=CCC=CCC	410	TRUE	TRUE	TRUE		FALSE	FALSE	null	null	100	99.8	60.2	72.1	100	34.65	39	542.323:347851 543.32635:232452 544.32971:35768	50.44663:1953 56.37887:1750 60.08138:3560 77.44039:1770 80.80653:2125 83.3546:1758 86.09648:15238 86.90556:1912 92.74496:1711 99.09579:2000 124.99911:7312 143.16248:1811 180.55838:1865 184.07368:83401 199.74112:1782 214.46831:4020 242.67599:2347 303.4328:1827 318.2063:1873 398.8512:2084 491.60455:2045 542.3266:9982
21595	12.707	544.33466	LPC 20:4/0:0	[M+H]+	found in higher mz's MsMs_39290	0.818	TRUE	5.86	544.33978	C28H50NO7P	LPC	GOMVPVRDBLLHQC-UHFFFAOYSA-N	O=C(OCC(O)COP(=O)([O-])OCC[N+](C)(C)C)CCCCCCC=CCC=CCC=CCC=CCC	410	TRUE	TRUE	TRUE		FALSE	FALSE	null	null	100	99.8	70.2	92.1	100	2298.16	33	544.33905:49851920 545.3424:14337352 546.34576:2682306	55.52428:5855 59.07426:4841 60.08146:79337 67.05504:7733 69.07012:5361 71.07373:18115 77.54076:5038 79.05436:6684 86.09718:233552 91.05484:9378 93.06996:8780 95.086:7064 101.49062:5273 104.10664:601242 124.99907:101252 166.06297:6356 184.0733:746737 187.18233:4594 212.62904:4987 234.67276:4353 249.17604:4959 258.10852:6271 271.78952:4668 425.87582:5252 526.33368:46130 544.33478:313242
21596	13.749	544.33472	LPC 18:1	[M+Na]+	adduct linked to 20601_[M+H]+; found in higher mz's MsMs_40656	1	TRUE	6.27	544.3374	C26H52NO7P	LPC	YAMUFBLWGFFICM-UHFFFAOYSA-N	O=C(OCC(O)COP(=O)([O-])OCC[N+](C)(C)C)CCCCCCCC=CCCCCCCCC	410	TRUE	TRUE	TRUE		FALSE	FALSE	null	null	100	99.7	77	86.4	100	1113.52	69	544.33539:7793214 545.33874:4218758 546.3421:662754	50.50861:1896 52.01201:1715 55.05507:3317 56.24548:1897 57.07053:4296 59.04996:8968 59.45237:1963 60.08138:6152 62.0578:2074 65.46616:1810 69.07008:2501 70.92853:1984 71.07369:2752 78.09345:2228 80.05763:1942 86.09636:30082 89.06006:10093 91.9333:2000 101.09654:2027 104.10661:174567 125.72697:2006 133.08504:3518 138.63284:1802 141.02032:1873 145.12257:2656 146.98151:36969 303.76785:2147 339.28571…
21597	12.641	544.33722	LPC 20:4/0:0	[M+H]+		0.942	TRUE	5.86	544.33978	C28H50NO7P	LPC	GOMVPVRDBLLHQC-UHFFFAOYSA-N	O=C(OCC(O)COP(=O)([O-])OCC[N+](C)(C)C)CCCCCCC=CCC=CCC=CCC=CCC	410	TRUE	TRUE	TRUE		FALSE	FALSE	null	null	100	99.8	71.4	91.9	100	2555.95	19	544.33887:14835239 545.34222:6015270 546.34558:1166390	60.08144:31149 67.05502:2042 71.0737:5508 81.06999:3202 86.09721:86978 91.0548:2771 94.42545:1800 104.10778:259040 105.1105:3004 119.08537:1992 124.99915:30152 174.31218:1915 179.78464:2030 181.02554:3266 184.07335:299389 266.69089:2104 307.3287:2192 330.28299:2205 343.37463:2073 485.25385:2752 526.33154:20394 544.33521:146073
21605	12.958	544.37311	LPC O-21:4	[M+H]+	similar chromatogram in higher mz_21628	0.009	TRUE	6.29	544.37622	C29H54NO6P	EtherLPC	LCAHLIGMCUUMKK-UHFFFAOYSA-N	O=P([O-])(OCC[N+](C)(C)C)OCC(OCCCCCCCCC=CCC=CCC=CCC=CCC)CO	410	TRUE	TRUE	TRUE		FALSE	FALSE	null	null	100	99.8	90.2	97.2	100	10.39	123	544.37311:508114 545.37646:93283 546.37982:458	56.04988:11564 58.06607:8978 60.08136:183581 67.055:14083 69.07008:5602 71.07306:42856 79.05431:18085 81.06998:14985 86.09632:500349 87.20204:4731 89.06017:13267 91.05479:19155 93.06991:10835 95.08595:8350 98.98466:8099 104.1066:1300360 105.06999:9653 105.10932:7385 119.08534:9706 121.25623:4769 124.99903:214325 133.08502:6826 166.06288:10178 181.02551:6657 184.07317:1450229 203.17938:4856 258.10…
21610	12.055	544.38324	LPC O-21:4	[M+H]+		0.996	TRUE	6.29	544.37622	C29H54NO6P	EtherLPC	LCAHLIGMCUUMKK-UHFFFAOYSA-N	O=P([O-])(OCC[N+](C)(C)C)OCC(OCCCCCCCCC=CCC=CCC=CCC=CCC)CO	410	TRUE	TRUE	TRUE		FALSE	FALSE	null	null	100	99.8	87.9	93.3	100	252.1	115	544.38281:1020532 545.38616:147972 546.38952:0	56.04987:2974 58.06653:5916 60.08134:92344 64.84728:2354 67.05438:10866 69.07006:3559 71.07363:21619 75.40777:2473 79.05505:5754 81.06995:8056 86.09624:286118 86.29726:2544 89.06016:2560 91.05383:5176 93.06989:6572 95.08592:6703 98.98463:6564 103.84244:2771 104.10652:613636 105.06998:5166 119.08532:4782 124.99895:125964 146.98149:7303 147.11551:2370 152.45609:2729 159.97469:2874 163.01518:3779 16…
21703	15.089	546.34857	LPC 18:0	[M+Na]+	adduct linked to 20699_[M+H]+; found in higher mz's MsMs_24709; found in higher mz's MsMs_40805	0.631	TRUE	6.73	546.35303	C26H54NO7P	LPC	IHNKQIMGVNPMTC-UHFFFAOYSA-N	O=C(OCC(O)COP(=O)([O-])OCC[N+](C)(C)C)CCCCCCCCCCCCCCCCC	410	TRUE	TRUE	TRUE		FALSE	FALSE	null	null	100	99.7	81	86.3	100	375.59	32	546.35193:8336554 547.35528:3837253 548.35864:741734	51.98668:2019 57.03402:2833 57.07051:15718 60.08149:10893 63.72075:2072 69.07073:2251 71.07373:8853 71.08595:7903 81.07002:3993 85.10149:5426 86.0972:76679 95.086:4611 104.1078:401172 109.10117:2692 146.9816:87048 240.47099:2254 341.30762:55093 372.40659:2272 443.25192:7149 443.97415:2018 487.28067:239372 546.35852:213219
21704	13.322	546.3512	LPC 20:3/0:0	[M+H]+	similar chromatogram in higher mz_33314; similar chromatogram in higher mz_38622	1	TRUE	6.1	546.35541	C28H52NO7P	LPC	XUDGAAFUMTTZCO-UHFFFAOYSA-N	O=C(OCC(O)COP(=O)([O-])OCC[N+](C)(C)C)CCCCCCCCCC=CCC=CCC=CCC	410	TRUE	TRUE	TRUE		FALSE	FALSE	null	null	100	99.7	71.1	91.5	100	572.77	QC1	546.3548:5266612 547.35815:2560420 548.36151:402180	54.59483:1894 60.08142:41167 61.12936:1806 62.96193:2021 67.055:3323 71.07368:8232 77.39796:2142 79.05507:3524 81.07076:3420 86.09719:125325 91.05479:2100 93.06991:3097 95.08595:2137 98.98466:3551 104.10774:297219 104.1613:2318 125.00056:42832 141.00774:2109 159.35739:2186 163.01523:2438 184.07333:345692 184.69968:2416 201.28659:1982 241.43863:2116 258.10837:4457 528.34821:24654 546.35828:190445
21705	14.825	546.35168	LPC 18:0	[M+Na]+	adduct linked to 20697_[M+H]+; adduct linked to 20699_[M+H]+	0.72	TRUE	6.73	546.35303	C26H54NO7P	LPC	IHNKQIMGVNPMTC-UHFFFAOYSA-N	O=C(OCC(O)COP(=O)([O-])OCC[N+](C)(C)C)CCCCCCCCCCCCCCCCC	410	TRUE	TRUE	TRUE		FALSE	FALSE	null	null	100	99.7	76.3	84.8	100	338.44	10	546.35187:6717524 547.35522:2566335 548.35858:430800	53.25241:1798 57.07053:7489 60.08137:3358 60.6377:2125 67.05501:2238 71.07369:3702 71.08591:6365 73.00543:1779 81.07076:3074 85.10145:2017 86.09711:34674 89.06018:2254 90.57998:2202 93.59168:2056 95.08595:2038 104.10768:144373 116.12257:1936 123.1034:1890 146.98141:27388 214.46153:2811 214.47839:2742 341.30917:16339 413.9686:1923 487.2811:66197 546.3587:55166
21720	14.006	546.39746	LPC O-21:3	[M+H]+		0.027	TRUE	6.75	546.39178	C29H56NO6P	EtherLPC	OOFCHOPEHDPUCZ-UHFFFAOYSA-N	O=P([O-])(OCC[N+](C)(C)C)OCC(OCCCCCCCCC=CCC=CCC=CCCCCC)CO	410	TRUE	TRUE	TRUE		FALSE	FALSE	null	null	100	99.7	89.1	96.2	100	7.94	47	546.3938:66961 547.39715:37113 548.40051:0	56.62459:2772 58.06651:2144 60.08139:26808 67.05495:5072 70.36175:2415 71.07364:5027 74.3972:1877 76.56184:2204 78.37944:1960 81.06992:2101 86.09716:71307 93.06985:2863 104.10773:193508 124.999:27219 151.69493:2212 177.54366:1836 181.02539:2162 184.07323:244218 214.46475:4714 219.90402:2106 281.64166:2263 289.57983:2031 528.34827:14429 546.35693:124236
21750	13.033	547.30212	BA 24:1;O4;G;S	[M+NH4]+	ion correlated with 15283; adduct linked to 21977_[M+Na]+	0.076	TRUE	2.18	547.30481	C26H43NO8S	BASulfate	QJZCNFGUZPMYAX-UHFFFAOYSA-N	C[C@H](CCC(=O)NCC(O)=O)[C@H]1CC[C@H]2[C@@H]3CC[C@@H]4C[C@@H](CC[C@]4(C)[C@H]3C[C@H](O)[C@]12C)OS(O)(=O)=O	410	TRUE	TRUE	TRUE		FALSE	FALSE	null	null	100	99.4	9.9	75	100	206.95	71	547.30225:17652372 548.3056:6860839 549.30896:1491987	62.64454:3242 76.03973:42096 80.02535:3189 81.06999:11437 85.06439:11154 93.07089:3813 95.08597:8136 104.10656:3639 105.07002:3821 107.08507:10916 109.10113:5738 119.08537:7695 121.10015:8845 131.08537:3299 133.09988:9440 135.11568:12456 145.10007:7157 147.11592:14310 149.13237:11346 158.07999:25954 159.11581:8895 161.13223:17256 163.11139:8516 163.14719:3575 172.09734:4200 175.14784:13491 177.12…
21768	19.242	547.43274	DG 29:1	[M+Na]+	adduct linked to 22503_[M+NH4]+	0.898	TRUE	8.99	547.43329	C32H60O5	DG	FTQGBVUFCDQLFK-UHFFFAOYSA-N	O=C(OCC(OC(=O)CCCCCCCCCC=CCCCCCCCCC)CO)CCCCCCC	420	TRUE	TRUE	TRUE		FALSE	FALSE	null	null	100	99.5	8.6	75	100	35.74	82	547.43304:238992 548.43639:134797 549.43975:14511	64.85966:2065 66.61389:1752 73.90098:1958 79.67986:2147 97.30824:1756 164.45042:1968 214.46834:1898 298.14047:2166 303.7395:1792 397.30783:3569 415.3194:3436 433.33228:6676 529.41766:2562 547.35986:2770 547.44238:2680
21815	12.028	498.26428	LPE 20:5	[M-H]-		0.462	TRUE	5.44	498.2626	C25H42NO7P	LPE	KCWGBXXAJHVZNN-UHFFFAOYSA-N	O=C(OCC(O)COP(=O)(O)OCCN)CCCC=CCC=CCC=CCC=CCC=CCC	410	TRUE	TRUE	TRUE		FALSE	FALSE	null	null	100	99.8	76.6	88.5	100	3497.05	113	498.26428:1114192 499.26763:609709 500.27099:110897	53.62497:1976 56.08206:1911 59.01399:5774 59.46082:1975 61.16404:1726 78.95967:16066 130.47861:1784 140.01305:8527 152.99704:2708 196.03815:23691 203.18062:4096 214.05017:7259 223.16931:1840 257.22955:14472 301.21808:68614 349.82446:2004 498.26498:50852
21816	14.195	548.36877	LPC 20:2/0:0	[M+H]+		1	TRUE	6.57	548.37109	C28H54NO7P	LPC	YYQVCMMXPIJVHY-UHFFFAOYSA-N	O=C(OCC(O)COP(=O)([O-])OCC[N+](C)(C)C)CCCCCCCCCC=CCC=CCCCCC	410	TRUE	TRUE	TRUE		FALSE	FALSE	null	null	100	99.7	70.9	92.2	100	200.45	28	548.37012:1699174 549.37347:1057006 550.37683:161931	60.08138:16237 71.07372:2552 81.07001:3522 86.0971:39491 89.06022:1946 104.10767:136148 125.00041:15595 144.52014:2021 184.07315:175157 194.21526:2016 277.39258:1953 293.92981:2140 308.02414:1953 312.13931:2201 365.30334:2194 530.35669:12475 548.36517:81508
21818	16.119	498.28961	BA 24:1;O3;T	[M-H]-	ion correlated with 9720; ion correlated with 25461; ion correlated with 10081; found in higher mz's MsMs_25461	0.022	TRUE	3.714	498.28949	C26H45NO6S	BileAcid	AWDRATDZQPNJFN-VAYUFCLWSA-N	C[C@H](CCC(=O)NCCS(=O)(=O)O)[C@H]1CC[C@@H]2[C@@]1([C@H](C[C@H]3[C@H]2CC[C@H]4[C@@]3(CC[C@H](C4)O)C)O)C	430	TRUE	TRUE	TRUE		FALSE	FALSE	null	null	92.5	99.2	75	75	100	6212.55	71	498.28961:1515442 499.29296:647645 500.29632:87539	74.70232:2003 79.95786:6321 80.96497:4177 106.98059:8337 124.00679:8953 214.54521:4247 279.14203:2427 296.24551:2485 498.28879:773871
21818	13.667	548.37616	LPC 20:2/0:0	[M+H]+	ion correlated with 22034; adduct linked to 20168_[M+H-H2O]+	0.511	TRUE	6.57	548.37109	C28H54NO7P	LPC	YYQVCMMXPIJVHY-UHFFFAOYSA-N	O=C(OCC(O)COP(=O)([O-])OCC[N+](C)(C)C)CCCCCCCCCC=CCC=CCCCCC	410	TRUE	TRUE	TRUE		FALSE	FALSE	null	null	100	99.7	74.1	91.6	100	1313.28	47	548.36902:2627996 549.37237:1240348 550.37573:230939	60.08129:9972 71.07364:2265 79.16985:1744 86.09701:23762 92.21877:1961 104.10757:72788 125.00052:7825 184.07309:97119 226.76508:1995 258.10822:2161 530.36005:8003 548.36688:57535
21820	11.74	498.2908	BA 24:1;O3;T	[M-H]-	found in higher mz's MsMs_32072; found in higher mz's MsMs_25702; found in higher mz's MsMs_25011; similar chromatogram in higher mz_25543; similar chromatogram in higher mz_27795	0.929	TRUE	3.714	498.28949	C26H45NO6S	BileAcid	AWDRATDZQPNJFN-VAYUFCLWSA-N	C[C@H](CCC(=O)NCCS(=O)(=O)O)[C@H]1CC[C@@H]2[C@@]1([C@H](C[C@H]3[C@H]2CC[C@H]4[C@@]3(CC[C@H](C4)O)C)O)C	430	TRUE	TRUE	TRUE		FALSE	FALSE	null	null	92.2	99.7	75	75	100	17455.58	99	498.29065:64480776 499.294:22499108 500.29736:3942648	79.95781:13515 106.9817:12578 124.00847:18472 135.96361:5227 143.56931:5055 214.53157:11894 436.92114:6094 498.28851:1700854
21821	12.104	498.29089	LPE O-21:5	[M-H]-		0.524	TRUE	6.15	498.29901	C26H46NO6P	EtherLPE	ZJXGBIZKDMURRS-UHFFFAOYSA-N	O=P(O)(OCCN)OCC(O)COCCCCCC=CCC=CCC=CCC=CCC=CCC	410	TRUE	TRUE	TRUE		FALSE	FALSE	null	null	93.6	99.8	45.2	76.6	100	6150.69	100	498.29089:263847 499.29424:125717 500.2976:16164	51.34007:1799 56.55294:1719 59.01396:2660 67.87736:1842 70.47631:1805 72.52623:1750 78.95955:5517 102.1511:1942 142.66324:1685 152.8224:1740 196.03755:4592 214.5417:3119 267.40991:1763 301.21643:12475 498.26324:11801
21823	10.118	498.29135	BA 24:1;O3;T	[M-H]-		0.418	TRUE	3.536	498.28949	C26H45NO6S	BileAcid	BHTRKEVKTKCXOH-BJLOMENOSA-N	C[C@H](CCC(=O)NCCS(=O)(=O)O)[C@H]1CC[C@@H]2[C@@]1(CC[C@H]3[C@H]2[C@@H](C[C@H]4[C@@]3(CC[C@H](C4)O)C)O)C	430	TRUE	TRUE	TRUE		FALSE	FALSE	null	null	91.9	99.8	73	75	100	819.81	168	498.29099:333751 499.29434:142087 500.2977:27975	64.31541:1755 77.17385:1721 116.04313:2079 498.28864:36473
21850	10.085	549.35632	DG 30:7	[M+Na]+	adduct linked to 21615_[M+NH4]+	0.031	TRUE	7.17	549.35498	C33H50O5	DG	DOJRJQAIXKXQMY-UHFFFAOYSA-N	O=C(OC(CO)COC(=O)CCCCC=CCC=CCC=CCC)CC=CCC=CCC=CCC=CCC	420	TRUE	TRUE	TRUE		FALSE	FALSE	null	null	100	100	70	75	100	8.75	191	549.35632:451421 550.35967:139980 551.36303:0	69.27078:2289 70.87593:1618 86.55777:1707 91.08554:1731 111.45956:1957 214.46481:3251 267.63309:2007 549.36035:51837
21852	10.533	549.36346	DG 30:7	[M+Na]+	adduct linked to 20844_[M+H]+; adduct linked to 20842_[M+H]+	0.924	TRUE	7.17	549.35498	C33H50O5	DG	DOJRJQAIXKXQMY-UHFFFAOYSA-N	O=C(OC(CO)COC(=O)CCCCC=CCC=CCC=CCC)CC=CCC=CCC=CCC=CCC	420	TRUE	TRUE	TRUE		FALSE	FALSE	null	null	90.9	100	8.3	75	100	31.47	87	549.36328:639304 550.36663:536558 551.36999:112461	50.23839:1778 53.88507:1668 66.50078:2001 73.05637:1954 84.05178:1815 88.23579:1767 121.11588:1947 179.09044:1991 243.09863:1937 286.17749:52507 447.86609:2120 495.22876:2115 549.3587:4297
21867	18.156	549.4491	TG O-29:0|TG O-11:0_9:0_9:0	[M+Na]+	adduct linked to 21025_[M+H-H2O]+; found in higher mz's MsMs_23356; found in higher mz's MsMs_22629	0.689	TRUE	9.96	549.44891	C32H62O5	EtherTG	NPPNGZJCBIGBRE-UHFFFAOYSA-N	O=C(OCC(OC(=O)CCCCCCCC)COCCCCCCCCCCC)CCCCCCCC	410	TRUE	TRUE	TRUE		FALSE	FALSE	null	null	100	99.7	21.8	71.5	100	35.11	72	549.4491:570654 550.45245:551295 551.45581:120732	55.05465:22272 57.07055:4416 66.81104:1730 67.05466:9809 69.07024:24167 71.08593:3784 79.05509:2508 81.06998:15921 83.08582:37871 93.06994:4162 95.08614:13085 97.06445:2236 97.10143:6490 105.07003:3872 107.08508:5688 109.10147:8869 111.08022:10771 111.11679:2904 119.08538:2148 121.10017:4560 123.11663:3718 124.74894:2001 133.0999:4356 135.11569:3298 135.5433:1908 139.07556:4827 141.0905:2225 147.…
21905	15.371	550.38507	LPC 20:1/0:0	[M+H]+	adduct linked to 22839_[M+Na]+; similar chromatogram in higher mz_24059	0.533	TRUE	6.99	550.38672	C28H56NO7P	LPC	YYSFWGQAKJTHRE-UHFFFAOYSA-N	O=C(OCC(O)COP(=O)([O-])OCC[N+](C)(C)C)CCCCCCCCCC=CCCCCCCCC	410	TRUE	TRUE	TRUE		FALSE	FALSE	null	null	100	99.6	71.5	92	100	64.99	34	550.38501:1041547 551.38836:618582 552.39172:102562	56.40799:2008 59.0499:3342 60.08148:10105 67.88205:1838 70.49383:1868 86.09721:26883 104.10667:85334 115.94952:2102 124.99966:9777 145.45921:1787 163.01756:2055 184.07352:113911 532.37274:6778 550.38605:46809
21929	12.713	500.28165	LPE 20:4	[M-H]-	found in higher mz's MsMs_25103	0.933	TRUE	5.83	500.27829	C25H44NO7P	LPE	JPNPIRVRGLGTRE-UHFFFAOYSA-N	O=C(OCC(O)COP(=O)(O)OCCN)CCCCCCC=CCC=CCC=CCC=CCC	410	TRUE	TRUE	TRUE		FALSE	FALSE	null	null	100	99.8	86.3	95	100	36207.33	15	500.27924:3438158 501.28259:1322868 502.28595:246302	59.01374:13292 63.90272:2082 78.95925:34341 89.8916:1999 95.11387:1730 140.01161:21923 152.99704:6727 196.03745:62578 205.19753:6567 214.05043:14333 214.54181:5610 259.2421:25479 303.23608:252487 455.39886:1952 500.27689:88632
21995	16.934	552.40112	LPC 20:0/0:0	[M+H]+		0.849	TRUE	7.33	552.4024	C28H58NO7P	LPC	UATOAILWGVYRQS-UHFFFAOYSA-N	O=C(OCC(O)COP(=O)([O-])OCC[N+](C)(C)C)CCCCCCCCCCCCCCCCCCC	410	TRUE	TRUE	TRUE		FALSE	FALSE	null	null	100	99.5	68.3	91.4	100	10.95	13	552.40045:476637 553.4038:252517 554.40716:49997	60.08138:5249 70.62997:1805 79.04602:1727 86.09731:13833 104.10671:43735 124.99911:5728 138.44553:1847 184.07368:52240 214.47841:4020 222.87485:2345 303.78491:1973 388.98914:1999 534.38269:4355 552.40338:32248
22029	13.396	502.29718	LPE 20:3	[M-H]-	similar chromatogram in higher mz_28332; similar chromatogram in higher mz_22980; similar chromatogram in higher mz_29252	0.991	TRUE	6.22	502.29391	C25H46NO7P	LPE	UEONHLLDVDPRRN-UHFFFAOYSA-N	O=C(OCC(O)COP(=O)(O)OCCN)CCCCCCCCCC=CCC=CCC=CCC	410	TRUE	TRUE	TRUE		FALSE	FALSE	null	null	100	99.7	78.7	91	100	2389.24	17	502.29419:305885 503.29754:149245 504.3009:21349	51.60132:1643 60.63503:1839 70.8737:1972 75.51702:1801 78.95885:2600 84.57718:1818 116.47917:1881 131.47624:1934 133.53096:1763 196.03766:4965 214.53847:4986 273.73019:1866 305.2478:36253 465.50565:2047 502.28897:12143
22334	8.12	560.39648	SL 30:2;2O	[M+H]+	adduct linked to 22534_[M+Na]+	1	TRUE	7.33	560.39789	C30H57NO6S	SL	ANDINBWTEVIJIV-UHFFFAOYSA-N	O=C(N(CC(O)C=CCCC=CCCC)CS(=O)(=O)O)C(O)CCCCCCCCCCCCCCCC	420	TRUE	TRUE	TRUE		FALSE	FALSE	null	null	70	100	16.7	7.4	90	35.31	202	560.39697:554478 561.40032:214461 562.40368:40520	50.43044:1946 59.04929:22055 72.61253:1739 87.84373:2047 88.49525:1789 89.05923:7811 92.00426:1812 92.82166:1790 98.51682:2091 103.07527:6908 118.1215:1795 123.61671:1977 124.02943:1919 147.10014:3194 161.11465:2544 177.68091:1837 196.34793:2086 543.36676:2422 560.40167:2254
22456	10.279	563.37024	DG 31:7	[M+Na]+	ion correlated with 22239; adduct linked to 21493_[M+H]+; adduct linked to 22239_[M+NH4]+; adduct linked to 23137_[M+K]+	0.009	TRUE	7.63	563.37073	C34H52O5	DG	CWXUYENLQSIABF-UHFFFAOYSA-N	O=C(OCC(OC(=O)CCC=CCC=CCC=CCC=CCC)CO)CCCCC=CCC=CCC=CCC	420	TRUE	TRUE	TRUE		FALSE	FALSE	null	null	100	100	75	75	100	402.4	191	563.37024:7368118 564.37359:3292582 565.37695:739887	53.00956:2253 54.97093:2134 61.01404:2076 65.71879:1966 77.64707:2115 88.90783:2137 93.77271:2041 126.24156:1989 139.83751:2281 148.21356:2156 188.06784:2018 190.01559:2199 241.50699:2598 274.93353:2509 309.5618:2503 365.81323:2142 416.52115:2336 443.61234:2162 560.06:2825 563.37592:720156
22457	11.359	563.37439	DG 31:7	[M+Na]+	adduct linked to 22242_[M+NH4]+; adduct linked to 23138_[M+K]+	0.844	TRUE	7.63	563.37073	C34H52O5	DG	CWXUYENLQSIABF-UHFFFAOYSA-N	O=C(OCC(OC(=O)CCC=CCC=CCC=CCC=CCC)CO)CCCCC=CCC=CCC=CCC	420	TRUE	TRUE	TRUE		FALSE	FALSE	null	null	100	99.9	72.1	75	100	62.2	144	563.37097:320524 564.37432:140822 565.37768:16016	55.71886:2175 154.59637:1837 195.10152:2103 563.37811:36594
22487	11.99	564.3009	LPC 20:5	[M+Na]+	adduct linked to 23170_[M+K]+	0.996	TRUE	5.52	564.30609	C28H48NO7P	LPC	PDIGSOAOQOXRDU-UHFFFAOYSA-N	O=C(OCC(O)COP(=O)([O-])OCC[N+](C)(C)C)CCCC=CCC=CCC=CCC=CCC=CCC	410	TRUE	TRUE	TRUE		FALSE	FALSE	null	null	100	99.8	72.4	83	100	331.03	55	564.30408:2032433 565.30743:1211102 566.31079:254224	50.39086:2183 60.08134:7492 65.01128:1959 67.05497:4794 67.995:1981 71.07365:4881 79.05503:2978 81.06994:2203 86.09711:36984 91.05474:4855 93.06986:2519 104.10767:210857 105.06995:3405 106.56343:2408 131.08527:4182 146.98135:40994 214.46815:3482 250.6817:2561 359.25473:4392 381.24051:5092 449.62125:2421 458.03885:2074 461.20197:3787 505.23343:90698 553.57117:2275 564.31012:75959
22488	13.333	564.30127	LPC 20:5	[M+Na]+	adduct linked to 21509_[M+H]+; adduct linked to 23170_[M+K]+; similar chromatogram in higher mz_36940	0.4	TRUE	5.52	564.30609	C28H48NO7P	LPC	PDIGSOAOQOXRDU-UHFFFAOYSA-N	O=C(OCC(O)COP(=O)([O-])OCC[N+](C)(C)C)CCCC=CCC=CCC=CCC=CCC=CCC	410	TRUE	TRUE	TRUE		FALSE	FALSE	null	null	100	99.8	70.5	77	100	108.62	44	564.3045:1058094 565.30785:507800 566.31121:94772	60.08135:2042 64.58904:1785 67.05499:2379 71.07366:1812 74.85194:1860 77.89671:2024 86.09698:19625 104.10768:95466 122.62669:2020 133.69864:2122 146.9814:17849 149.33389:2107 172.17726:1934 193.19049:1897 195.09273:2240 302.78677:2357 421.96786:2356 461.20206:2260 505.2355:38616 564.29816:39218
22507	13.186	512.27032	BA 24:1;O3;G;S	[M-H]-		0.48	TRUE	2.27	512.26868	C26H43NO7S	BASulfate	FHXBAFXQVZOILS-UHFFFAOYSA-N	C[C@H](CCC(=O)NCC(O)=O)[C@H]1CC[C@H]2[C@@H]3CC[C@@H]4C[C@@H](CC[C@]4(C)[C@H]3CC[C@]12C)OS(O)(=O)=O	410	TRUE	TRUE	TRUE		FALSE	FALSE	null	null	100	99.4	76.5	85.7	100	1279.59	59	512.27032:554422 513.27367:149891 514.27703:22607	53.58997:1781 60.89278:1736 74.02494:4101 89.90254:1580 91.89413:1765 96.96037:27245 144.28105:1802 156.41519:1689 214.54173:3707 223.31602:1721 236.32053:1745 390.98328:2037 512.2702:54697
22508	14.32	512.27032	BA 24:1;O3;G;S	[M-H]-	similar chromatogram in higher mz_23605; similar chromatogram in higher mz_27444; similar chromatogram in higher mz_26741	0.991	TRUE	2.27	512.26868	C26H43NO7S	BASulfate	FHXBAFXQVZOILS-UHFFFAOYSA-N	C[C@H](CCC(=O)NCC(O)=O)[C@H]1CC[C@H]2[C@@H]3CC[C@@H]4C[C@@H](CC[C@]4(C)[C@H]3CC[C@]12C)OS(O)(=O)=O	410	TRUE	TRUE	TRUE		FALSE	FALSE	null	null	100	99.3	55.6	87.9	100	28342.89	104	512.27063:2110450 513.27398:695347 514.27734:132168	74.02489:20143 83.16154:1910 91.94805:1887 96.96058:10154 114.2775:1969 132.46727:1813 158.82396:1725 214.5451:4475 293.69507:2185 312.31717:1938 319.07843:1959 432.3114:29541 512.27075:59355
22513	11.77	512.30139	LPC 14:0	[M+HCOO]-	similar chromatogram in higher mz_32127	0.769	TRUE	5.72	512.29938	C22H46NO7P	LPC	VXUOFDJKYGDUJI-UHFFFAOYSA-N	O=C(OCC(O)COP(=O)([O-])OCC[N+](C)(C)C)CCCCCCCCCCCCC	410	TRUE	TRUE	TRUE		FALSE	FALSE	null	null	100	99.8	89.3	93.5	100	23364.19	32	512.29938:2162094 513.30273:1095350 514.30609:205226	63.4631:1819 68.86108:1752 78.95904:14381 88.86314:1863 104.51318:1899 152.9951:4644 160.22127:2042 168.0442:4871 214.53856:4845 214.99467:1916 224.07014:21953 227.20288:243550 242.07851:4341 452.27521:84842 512.29633:6017
22514	11.499	512.30151	LPC 14:0	[M+HCOO]-	similar chromatogram in higher mz_25544; similar chromatogram in higher mz_27982; similar chromatogram in higher mz_25603	0.969	TRUE	5.72	512.29938	C22H46NO7P	LPC	VXUOFDJKYGDUJI-UHFFFAOYSA-N	O=C(OCC(O)COP(=O)([O-])OCC[N+](C)(C)C)CCCCCCCCCCCCC	410	TRUE	TRUE	TRUE		FALSE	FALSE	null	null	100	99.8	90.8	93.4	100	4780.59	44	512.30151:2765721 513.30486:1049665 514.30822:194121	52.7662:1732 68.28499:1707 78.95952:8497 86.5886:1946 123.15322:2196 152.99495:3917 163.53723:1959 168.04404:3101 178.87675:1892 190.39066:2273 224.06956:20946 227.2029:226387 242.08231:3497 452.27539:111310 512.29584:6111
22569	12.702	566.31769	LPC 20:4	[M+Na]+	adduct linked to 23253_[M+K]+	0.831	TRUE	5.86	566.32172	C28H50NO7P	LPC	GOMVPVRDBLLHQC-UHFFFAOYSA-N	O=C(OCC(O)COP(=O)([O-])OCC[N+](C)(C)C)CCCCCCC=CCC=CCC=CCC=CCC	410	TRUE	TRUE	TRUE		FALSE	FALSE	null	null	100	99.8	74.7	83.3	100	10989.5	16	566.32111:2340528 567.32446:858241 568.32782:2581428	51.93518:1887 58.62638:1860 60.08138:3425 62.31896:1781 63.02742:1908 67.05443:2274 71.0737:3760 81.06998:3248 86.09702:26700 97.00594:2227 99.05449:1991 104.10769:109302 119.08537:2172 127.61106:1901 128.10622:2189 132.58536:1769 146.98164:23449 217.07835:1869 361.27386:3215 507.25223:44753 566.31781:34956
22626	10.346	514.28577	BA 24:1;O4;T	[M-H]-	found in higher mz's MsMs_32320; found in higher mz's MsMs_25646	0.796	TRUE	2.849	514.28442	C26H45NO7S	BileAcid	WBWWGRHZICKQGZ-HZAMXZRMSA-N	C[C@H](CCC(=O)NCCS(=O)(=O)O)[C@H]1CC[C@@H]2[C@@]1([C@H](C[C@H]3[C@H]2[C@@H](C[C@H]4[C@@]3(CC[C@H](C4)O)C)O)O)C	430	TRUE	TRUE	TRUE		FALSE	FALSE	null	null	92.2	99.7	74.9	75	100	1242.14	99	514.28577:56740276 515.28912:28666178 516.29248:5766430	79.95783:15756 80.9657:3763 106.981:14297 124.00722:31279 214.54169:3870 267.0488:2449 511.35104:6582 514.28064:1465327
22627	8.958	514.28662	BA 24:1;O4;T	[M-H]-		0.329	TRUE	2.849	514.28442	C26H45NO7S	BileAcid	WBWWGRHZICKQGZ-HZAMXZRMSA-N	C[C@H](CCC(=O)NCCS(=O)(=O)O)[C@H]1CC[C@@H]2[C@@]1([C@H](C[C@H]3[C@H]2[C@@H](C[C@H]4[C@@]3(CC[C@H](C4)O)C)O)O)C	430	TRUE	TRUE	TRUE		FALSE	FALSE	null	null	91.1	99.8	69	75	100	395.91	210	514.2865:593106 515.28985:278438 516.29321:58324	53.50332:1636 57.68823:1705 87.02703:1876 87.03313:1800 88.62613:2137 116.46561:1873 124.00848:1876 144.2364:1934 165.05624:4402 191.36729:2036 202.52303:1900 514.29297:61332
22629	9.882	514.28687	BA 24:1;O4;T	[M-H]-		0.24	TRUE	2.224	514.28442	C26H45NO7S	BileAcid	XSOLDPYUICCHJX-QZEPYOAJSA-N	C[C@H](CCC(=O)NCCS(=O)(=O)O)[C@H]1CC[C@@H]2[C@@]1(CC[C@H]3[C@H]2[C@@H]([C@@H]([C@H]4[C@@]3(CC[C@H](C4)O)C)O)O)C	430	TRUE	TRUE	TRUE		FALSE	FALSE	null	null	91.4	99.7	74.9	75	100	366.02	71	514.28687:3660684 515.29022:1544876 516.29358:264421	79.9571:2936 87.78143:1702 169.44417:1864 203.63208:2056 208.04774:1979 259.90634:1886 283.62085:1868 458.40778:1841 514.28113:205885
22666	12.693	568.33435	LPC 22:6/0:0	[M+H]+	adduct linked to 23589_[M+Na]+; similar chromatogram in higher mz_39613	0.716	TRUE	5.67	568.33978	C30H50NO7P	LPC	LSOWKZULVQWMLY-UHFFFAOYSA-N	O=C(OCC(O)COP(=O)([O-])OCC[N+](C)(C)C)CCC=CCC=CCC=CCC=CCC=CCC=CCC	410	TRUE	TRUE	TRUE		FALSE	FALSE	null	null	100	99.8	73.6	91.6	100	8496.08	32	568.33777:5022747 569.34112:3498188 570.34448:740185	60.08152:26590 60.90935:2305 64.20958:2031 71.07373:5628 79.05437:2468 81.07081:2028 86.09727:72460 91.05484:3561 98.98472:2490 99.93891:2143 104.10674:239982 106.06924:2329 119.13706:2124 124.99927:25815 131.08542:2593 154.39034:2180 184.07341:265449 184.69978:2460 229.43581:2407 303.77368:4076 368.34311:2254 460.39539:2114 476.57001:2153 550.32806:23849 568.33362:164673
22667	12.592	568.33704	LPC 22:6/0:0	[M+H]+	adduct linked to 24298_[M+K]+; similar chromatogram in higher mz_40208	0.787	TRUE	5.67	568.33978	C30H50NO7P	LPC	LSOWKZULVQWMLY-UHFFFAOYSA-N	O=C(OCC(O)COP(=O)([O-])OCC[N+](C)(C)C)CCC=CCC=CCC=CCC=CCC=CCC=CCC	410	TRUE	TRUE	TRUE		FALSE	FALSE	null	null	100	99.7	74.3	90.6	100	10188.36	43	568.3382:13442026 569.34155:8016234 570.34491:1674562	56.05032:3028 58.06605:2941 60.08136:45118 67.05499:4483 71.07368:11228 71.26124:1983 79.05429:4904 86.09706:125573 91.05476:3664 93.06988:4364 104.10759:441581 105.06996:2460 115.51899:1969 120.67627:2271 125.00031:45201 134.36:2289 143.54939:2682 167.9209:2168 183.45015:2144 184.07295:488283 258.10828:4701 303.76773:3074 309.6145:2605 509.25693:3554 550.32751:40334 557.59229:2504 568.3324:333538
22668	13.32	568.33771	LPC 22:6/0:0	[M+H]+		0.796	TRUE	5.67	568.33978	C30H50NO7P	LPC	LSOWKZULVQWMLY-UHFFFAOYSA-N	O=C(OCC(O)COP(=O)([O-])OCC[N+](C)(C)C)CCC=CCC=CCC=CCC=CCC=CCC=CCC	410	TRUE	TRUE	TRUE		FALSE	FALSE	null	null	100	99.7	67.6	91.2	100	424.98	48	568.33771:12628664 569.34106:7149165 570.34442:1222207	53.44648:2517 56.04984:3563 58.06649:2596 60.08131:65325 67.05495:6347 71.07368:14266 79.05425:5298 81.06991:3567 86.09705:162209 91.05471:7495 93.06983:4493 95.08587:2488 98.98457:4499 104.10759:446837 105.06991:4204 107.08615:4214 125.00045:74244 131.08524:3328 163.01509:3536 184.07298:500428 258.10815:4600 303.77325:3160 550.32678:23857 568.33276:198094
22669	12.118	568.33771	LPC 22:6	[M+H]+		0.022	TRUE	5.67	568.33978	C30H50NO7P	LPC	LSOWKZULVQWMLY-UHFFFAOYSA-N	O=C(OCC(O)COP(=O)([O-])OCC[N+](C)(C)C)CCC=CCC=CCC=CCC=CCC=CCC=CCC	410	TRUE	TRUE	TRUE		FALSE	FALSE	null	null	100	99.8	70.2	78.6	100	935.47	61	568.33771:1168188 569.34106:672250 570.34442:161273	60.08155:16544 63.80378:1933 71.07365:3764 86.09641:63158 104.1064:9025 124.99908:25226 146.98146:2134 168.16411:2001 178.4744:1828 184.07326:369218 237.71225:2209 278.92136:1871 299.46002:2220 404.58194:2331 550.32739:4855 568.33295:33599
22766	13.51	570.35364	LPC 22:5/0:0	[M+H]+	adduct linked to 23684_[M+Na]+	0.991	TRUE	5.96	570.35541	C30H52NO7P	LPC	BIEOSECQPGGZMF-UHFFFAOYSA-N	O=C(OCC(O)COP(=O)([O-])OCC[N+](C)(C)C)CCCCCC=CCC=CCC=CCC=CCC=CCC	410	TRUE	TRUE	TRUE		FALSE	FALSE	null	null	100	99.7	72.3	90.6	100	303.92	9	570.35504:1454198 571.35839:760035 572.36175:167098	60.08137:8564 71.07304:3133 86.09713:27743 102.41786:1897 104.10767:81585 125.00059:9160 162.97502:2139 184.07307:89548 304.69077:1938 316.61557:1891 552.34296:8085 570.36017:63706
22767	14.202	570.35413	LPC 22:5/0:0	[M+H]+		0.462	TRUE	5.96	570.35541	C30H52NO7P	LPC	BIEOSECQPGGZMF-UHFFFAOYSA-N	O=C(OCC(O)COP(=O)([O-])OCC[N+](C)(C)C)CCCCCC=CCC=CCC=CCC=CCC=CCC	410	TRUE	TRUE	TRUE		FALSE	FALSE	null	null	100	99.7	65.8	90.6	100	91.82	43	570.35425:1912065 571.3576:975873 572.36096:182627	51.68932:1908 54.46858:1831 60.08128:13402 71.07368:2395 86.09709:36575 104.10769:83581 124.99939:11741 155.41063:2032 184.07335:96095 292.99588:2216 375.64474:2003 552.34283:4041 570.3479:40526
22768	13.109	570.35419	LPC 22:5/0:0	[M+H]+	adduct linked to 23682_[M+Na]+; adduct linked to 24396_[M+K]+; similar chromatogram in higher mz_26782	0.964	TRUE	5.96	570.35541	C30H52NO7P	LPC	BIEOSECQPGGZMF-UHFFFAOYSA-N	O=C(OCC(O)COP(=O)([O-])OCC[N+](C)(C)C)CCCCCC=CCC=CCC=CCC=CCC=CCC	410	TRUE	TRUE	TRUE		FALSE	FALSE	null	null	100	99.8	73.1	91.4	100	394.29	3	570.35437:2618378 571.35772:1187646 572.36108:211900	54.12879:1875 55.22959:2190 60.08143:27278 60.90931:2190 64.45661:2010 64.92754:2119 71.07368:4590 86.09727:76247 91.05477:2337 104.10786:239983 124.9994:25654 184.07352:289166 258.10834:2697 343.436:2321 370.2247:2224 378.13492:2258 549.34479:2266 552.34528:17893 566.31641:2207 570.36102:145941
22770	12.944	570.36536	LPC 22:5/0:0	[M+H]+		0.04	TRUE	5.96	570.35541	C30H52NO7P	LPC	BIEOSECQPGGZMF-UHFFFAOYSA-N	O=C(OCC(O)COP(=O)([O-])OCC[N+](C)(C)C)CCCCCC=CCC=CCC=CCC=CCC=CCC	410	TRUE	TRUE	TRUE		FALSE	FALSE	null	null	100	99.8	71.2	91.4	100	41.21	157	570.36536:751870 571.36871:1448438 572.37207:352555	58.06604:2993 59.68136:2831 60.08138:54455 60.45356:2254 67.05439:4763 71.07322:13259 74.28368:2603 75.83348:2395 79.05428:2429 81.06995:2884 85.57284:2238 86.09631:153110 89.05924:3356 91.05382:5744 94.93776:2287 95.08591:4782 98.98462:2633 104.10664:407897 105.0688:2396 107.08501:2369 111.34594:2200 124.99915:69228 131.08528:2577 163.01517:2919 169.51373:2544 184.07324:462526 190.24924:2122 258…
22798	20.277	517.4303	FAHFA 33:3;O|FAHFA 15:1/18:2;O	[M-H]-		0.529	TRUE	8.75	517.42621	C33H58O4	FAHFA	ZLAIWAMTXRCQIS-UHFFFAOYSA-N	O=C(OC(C(=O)O)CCCCCCC=CCC=CCCCCC)CCCCCCCC=CCCCCC	410	TRUE	TRUE	TRUE		FALSE	FALSE	null	null	100	99.4	44.6	61.1	100	455.31	171	517.43079:28480 518.43414:0 519.4375:3028	52.67786:1706 113.2939:1936 141.1284:3550 214.54178:5259 239.16553:4472 249.22313:3350 293.0694:1992 295.2298:35750 297.24963:3132 316.15585:1829 403.29147:2023 517.38861:19223
22841	13.953	572.36713	LPC 22:4/0:0	[M+H]+	adduct linked to 23776_[M+Na]+	0.996	TRUE	6.25	572.37109	C30H54NO7P	LPC	GXEIJYZRCDTJTE-UHFFFAOYSA-N	O=C(OCC(O)COP(=O)([O-])OCC[N+](C)(C)C)CCCCCCCCC=CCC=CCC=CCC=CCC	410	TRUE	TRUE	TRUE		FALSE	FALSE	null	null	100	99.7	68.5	92.3	100	353.61	6	572.37091:796299 573.37426:494820 574.37762:86364	60.08137:7439 71.07304:1911 86.09732:27092 88.62683:1913 104.10683:63875 105.64355:1820 105.85136:1860 124.99961:10143 135.86235:1972 140.76895:1915 144.3058:2031 184.07373:80871 235.85426:1814 245.68274:1977 303.76215:3027 308.47137:1944 554.35541:6568 572.37256:41379
22889	18.162	573.44531	DG 31:2	[M+Na]+	adduct linked to 23571_[M+K]+; found in higher mz's MsMs_22893; adduct linked to 21355_[M+H-H2O]+	0.729	TRUE	9.28	573.44891	C34H62O5	DG	POLFDWLWUDHPGR-UHFFFAOYSA-N	O=C(OCC(OC(=O)CCCCCCCCCCCC=CCC=CCCCCC)CO)CCCCCCCC	420	TRUE	TRUE	TRUE		FALSE	FALSE	null	null	100	99.6	33.3	75	100	12.69	5	573.44891:456736 574.45226:255306 575.45562:498539	51.58057:1992 52.84753:1842 53.72151:1703 55.01868:4045 55.05507:4704 67.05501:2864 69.07011:9764 73.07668:9277 79.05432:2069 81.06998:4276 93.06992:4283 95.08595:6029 97.10139:3711 105.07:2339 109.1011:2416 139.11075:2124 145.10193:2431 178.62303:2081 214.47502:6207 277.2189:4010 398.64597:2328 417.33481:3047 537.41943:2596 555.43597:3362 573.44958:18912
22890	16.804	519.40771	FA 36:8	[M-H]-		0.818	TRUE	9.56	519.42078	C36H56O2	FA	OPUCHPRPALETKW-UHFFFAOYSA-N	O=C(O)CCCCCCCCCCC=CCC=CCC=CCC=CCC=CCC=CCC=CCC=CCC	410	TRUE	TRUE	TRUE		FALSE	FALSE	null	null	100	99.7	58.5	75	100	1078.97	211	519.41064:564353 520.41399:332324 521.41735:71869	51.3958:1845 83.89331:1782 87.76815:1810 180.2197:1944 233.8904:1983 501.39609:10231 519.41431:43399
22892	16.405	573.45013	DG 31:2	[M+Na]+		0.396	TRUE	9.28	573.44891	C34H62O5	DG	POLFDWLWUDHPGR-UHFFFAOYSA-N	O=C(OCC(OC(=O)CCCCCCCCCCCC=CCC=CCCCCC)CO)CCCCCCCC	420	TRUE	TRUE	TRUE		FALSE	FALSE	null	null	100	99.8	7.5	75	100	25.99	20	573.45013:346316 574.45348:174905 575.45684:40844	67.05444:2598 73.92622:2042 81.07079:3532 82.2985:1998 93.06994:2233 95.08606:19990 121.10016:3342 190.22401:2088 249.24355:1867 258.04614:2259 292.35092:1903 319.72922:2058 330.1091:1840 350.64035:1957 459.34705:7648 461.36188:2729 471.87997:2352 555.4361:8247 573.44409:3415
22893	17.451	519.42999	FA 36:8	[M-H]-		0.004	TRUE	9.56	519.42078	C36H56O2	FA	OPUCHPRPALETKW-UHFFFAOYSA-N	O=C(O)CCCCCCCCCCC=CCC=CCC=CCC=CCC=CCC=CCC=CCC=CCC	410	TRUE	TRUE	TRUE		FALSE	FALSE	null	null	100	99.7	57	75	100	205	163	519.42999:26461 520.43334:59362 521.4367:66115	181.12466:10946 214.535:4676 332.57938:2102 457.40833:1917 493.21719:2101 501.39542:6440 509.87732:2052 519.40161:60211
22967	18.321	575.45911	DG 31:1	[M+Na]+	found in higher mz's MsMs_24503; found in higher mz's MsMs_23740; found in higher mz's MsMs_22968	0.236	TRUE	10	575.4646	C34H64O5	DG	XONUZMKSMGHSFE-UHFFFAOYSA-N	O=C(OCC(OC(=O)CCCCCCCCCCC=CCCCCCCCCCC)CO)CCCCCCC	420	TRUE	TRUE	TRUE		FALSE	FALSE	null	null	100	99.6	27.2	75	100	177.87	157	575.46289:671289 576.46624:401513 577.4696:628076	53.05975:1707 55.05462:4757 57.07052:2649 66.60452:2004 66.88142:1866 67.05473:8814 68.16751:1856 69.07006:4649 73.92072:2065 79.0543:2681 81.07007:12521 83.08559:3336 93.06989:2634 95.08617:11047 97.10137:3435 97.30819:1860 105.06998:2032 107.08502:3961 109.10107:5459 119.08532:2161 121.10153:6224 131.08531:2790 139.1107:5488 140.06862:1893 145.10188:1900 155.80867:1989 165.43282:1905 175.14777:…
22968	17.453	575.46271	DG 31:1	[M+Na]+	found in higher mz's MsMs_24503	0.12	TRUE	10	575.4646	C34H64O5	DG	XONUZMKSMGHSFE-UHFFFAOYSA-N	O=C(OCC(OC(=O)CCCCCCCCCCC=CCCCCCCCCCC)CO)CCCCCCC	420	TRUE	TRUE	TRUE		FALSE	FALSE	null	null	100	99.7	40	75	100	11.66	186	575.46411:414650 576.46746:199821 577.47082:52309	55.01822:5271 55.05461:2230 56.51452:1933 56.53323:1775 67.05439:7054 69.07005:6630 79.05428:2281 81.06995:8466 95.08492:7375 139.11069:3397 226.51968:1958 279.23169:4121 303.73361:2967 401.34265:2426 557.45093:3072 575.46021:17437
22969	18.245	575.46283	DG 31:1	[M+Na]+	found in higher mz's MsMs_24502	0.853	TRUE	10	575.4646	C34H64O5	DG	XONUZMKSMGHSFE-UHFFFAOYSA-N	O=C(OCC(OC(=O)CCCCCCCCCCC=CCCCCCCCCCC)CO)CCCCCCC	420	TRUE	TRUE	TRUE		FALSE	FALSE	null	null	100	99.7	33.6	75	100	162.36	137	575.46332:410000 576.46667:199146 577.47003:33991	55.01868:3612 55.05507:3579 57.07516:1693 59.07326:1937 61.08834:2353 64.7812:1950 67.05451:11516 69.07008:7649 79.05508:1956 81.07022:10887 83.08562:2114 93.06992:3580 95.08577:13158 100.65817:1845 105.22628:1713 109.10111:4204 121.10014:1849 123.11661:3724 135.11566:1898 139.11075:7126 156.71056:2684 279.23184:6907 401.3342:2059 419.34665:2723 557.45117:2191 575.47485:18760
22970	19.39	575.46295	DG 31:1	[M+Na]+	similar chromatogram in higher mz_23009; similar chromatogram in higher mz_26674	0.853	TRUE	10	575.4646	C34H64O5	DG	XONUZMKSMGHSFE-UHFFFAOYSA-N	O=C(OCC(OC(=O)CCCCCCCCCCC=CCCCCCCCCCC)CO)CCCCCCC	420	TRUE	TRUE	TRUE		FALSE	FALSE	null	null	100	99.5	22.9	75	100	135.81	155	575.46344:503669 576.46679:235316 577.47015:208134	66.72959:1842 75.40005:2114 78.42047:1985 143.55496:1960 148.33574:1701 163.41144:1806 407.33948:1952 511.90771:2149 557.45105:3059 575.46899:3713
22971	19.89	575.46307	DG 31:1	[M+Na]+		0.258	TRUE	10	575.4646	C34H64O5	DG	XONUZMKSMGHSFE-UHFFFAOYSA-N	O=C(OCC(OC(=O)CCCCCCCCCCC=CCCCCCCCCCC)CO)CCCCCCC	420	TRUE	TRUE	TRUE		FALSE	FALSE	null	null	100	99.6	22.1	75	100	198.98	11	575.46631:645364 576.46966:423836 577.47302:979273	53.152:1740 55.05507:2741 61.38778:2066 67.05501:8366 69.0707:4893 81.07076:7404 83.08643:3023 93.07088:3836 95.08595:6125 97.10243:2727 107.08625:2684 109.10111:2537 121.10157:5509 139.11252:2390 185.98648:1887 194.63431:1855 207.16101:1892 279.23184:5298 403.35306:2332 425.33829:2205 461.36179:4455 557.45117:7118 575.46759:11166
22984	19.682	521.42413	FA 36:7	[M-H]-		0.24	TRUE	10.38	521.4364	C36H58O2	FA	JNOABXCFCKURKH-UHFFFAOYSA-N	O=C(O)CCCCCCCCCCCCCC=CCC=CCC=CCC=CCC=CCC=CCC=CCC	410	TRUE	TRUE	TRUE		FALSE	FALSE	null	null	100	99.6	56.3	75	100	937.44	71	521.43066:451035 522.43401:221578 523.43737:117162	51.11419:2250 61.77863:1775 75.60163:2123 121.85792:1773 153.66762:1661 190.26112:1813 459.4209:2732 503.40225:2532 504.68991:1852 521.42804:27025
23050	12.277	577.39069	DG 32:7	[M+Na]+	adduct linked to 22848_[M+NH4]+	0.956	TRUE	7.89	577.38629	C35H54O5	DG	LASYWAIIODAGGK-UHFFFAOYSA-N	O=C(OCC(OC(=O)CCCC=CCC=CCC=CCC=CCC)CO)CCCCC=CCC=CCC=CCC	420	TRUE	TRUE	TRUE		FALSE	FALSE	null	null	100	99.9	72.9	75	100	19.74	QC7	577.38702:359507 578.39037:134041 579.39373:31448	79.62718:2301 79.91325:1750 81.8427:1807 87.21255:1624 122.00225:2042 131.87036:1897 577.38599:66790
23059	18.241	577.47974	TG O-31:0|TG O-9:0_11:0_11:0	[M+Na]+	found in higher mz's MsMs_31764	0.991	TRUE	11.11	577.48022	C34H66O5	EtherTG	QQSOUVTVHVFJPO-UHFFFAOYSA-N	O=C(OCC(OC(=O)CCCCCCCCCC)COCCCCCCCCC)CCCCCCCCCC	410	TRUE	TRUE	TRUE		FALSE	FALSE	null	null	100	99.8	38.8	74.9	100	397.53	82	577.48022:1182801 578.48357:1300205 579.48693:276217	55.05494:8918 57.07055:3674 62.51857:1952 67.0549:11973 69.07011:15116 79.05509:3139 81.07006:22478 83.08545:14627 91.05388:6528 93.06994:6213 95.08566:12131 97.10114:9173 99.08097:2867 105.07003:6270 107.08627:4087 107.56855:2101 109.10114:6464 109.84389:2090 111.11679:3408 111.54053:2248 119.08489:9757 121.10159:8720 121.92129:1967 123.07997:2219 123.11616:11334 131.55067:1932 133.10155:2514 13…
23060	20.294	577.47974	TG O-31:0|TG O-9:0_11:0_11:0	[M+Na]+	found in higher mz's MsMs_23832	0.391	TRUE	11.11	577.48022	C34H66O5	EtherTG	QQSOUVTVHVFJPO-UHFFFAOYSA-N	O=C(OCC(OC(=O)CCCCCCCCCC)COCCCCCCCCC)CCCCCCCCCC	410	TRUE	TRUE	TRUE		FALSE	FALSE	null	null	100	99.7	28.5	73.1	100	540.76	94	577.48047:384874 578.48382:162751 579.48718:31744	55.05505:5440 57.07051:2972 58.57915:2174 59.47844:1881 67.05439:6194 69.07005:7471 79.05504:2694 81.06985:11862 82.92158:1910 83.08558:4971 93.06988:5358 95.08591:8275 97.10136:4685 103.95158:1995 107.0862:2286 109.10106:3711 111.11671:1859 121.10008:8031 133.10147:3194 137.13269:2237 139.11069:3251 147.1174:2610 203.12639:4515 237.37816:1897 279.23172:3642 375.36343:2219 391.35541:3878 435.3436…
23061	19.4	577.48029	TG O-31:0|TG O-11:0_10:0_10:0	[M+Na]+	found in higher mz's MsMs_24615; found in higher mz's MsMs_25267	0.8	TRUE	11.16	577.48022	C34H66O5	EtherTG	UNPCASNBUAHTRY-UHFFFAOYSA-N	O=C(OCC(OC(=O)CCCCCCCCC)COCCCCCCCCCCC)CCCCCCCCC	410	TRUE	TRUE	TRUE		FALSE	FALSE	null	null	100	99.7	27.3	75	100	510.03	35	577.48035:1019156 578.4837:339281 579.48706:112633	52.84508:1928 55.0551:8367 57.07056:2756 67.05516:12882 69.07078:13080 71.08595:3057 79.05436:4668 81.07014:15997 83.08565:6689 85.10065:2106 93.06996:6691 95.08611:13637 97.10138:9593 105.07005:2899 107.08511:6359 109.10116:5121 111.11681:2790 119.08541:3668 121.10119:9121 123.11666:3140 131.0854:2382 133.10158:3546 139.11081:7734 147.11562:4029 149.13242:2383 173.13226:2655 183.96625:2373 185.1…
23096	17.133	578.41663	LPC 22:1/0:0	[M+H]+	adduct linked to 24050_[M+Na]+	0.316	TRUE	7.43	578.41803	C30H60NO7P	LPC	PAFOXYLFALKPOE-UHFFFAOYSA-N	O=C(OCC(O)COP(=O)([O-])OCC[N+](C)(C)C)CCCCCCCCCCCC=CCCCCCCCC	410	TRUE	TRUE	TRUE		FALSE	FALSE	null	null	100	99.5	69.7	91.5	100	19.75	37	578.41663:485182 579.41998:277608 580.42334:54568	53.00919:1869 53.79558:1933 56.50407:2045 58.74561:2031 60.08139:7866 76.05523:1857 86.09654:19062 104.10688:48281 124.99913:8410 136.31235:2272 176.89288:2022 184.07378:58467 197.35628:2410 208.49919:1960 217.20892:1817 317.42163:1994 560.4021:5806 578.4184:38265
23096	12.666	524.27942	LPE 22:6	[M-H]-		0.88	TRUE	5.69	524.27832	C27H44NO7P	LPE	XEVRBOQZSXWGQO-UHFFFAOYSA-N	O=C(OCC(O)COP(=O)(O)OCCN)CCC=CCC=CCC=CCC=CCC=CCC=CCC	410	TRUE	TRUE	TRUE		FALSE	FALSE	null	null	100	99.8	69.3	85.8	100	11567.43	3	524.27942:693200 525.28277:358440 526.28613:53022	50.08915:1524 53.87708:1865 59.01349:2364 70.64812:1880 78.95882:6286 102.83614:1902 140.01204:3468 188.75165:2141 196.03761:8323 214.04677:2450 214.53166:3386 283.2417:5859 327.23505:17398 524.27771:15613
23189	13.594	526.29572	LPE 22:5	[M-H]-	similar chromatogram in higher mz_26145	0.871	TRUE	6.01	526.29388	C27H46NO7P	LPE	OSRWIBSZJTWIKA-UHFFFAOYSA-N	O=C(OCC(O)COP(=O)(O)OCCN)CCCCCC=CCC=CCC=CCC=CCC=CCC	410	TRUE	TRUE	TRUE		FALSE	FALSE	null	null	100	99.7	60.1	91.2	100	2461.51	145	526.29596:371492 527.29931:173011 528.30267:27793	55.53649:1837 56.54427:2091 64.61766:1904 72.31986:1732 78.95881:3076 95.85096:1909 101.99834:1797 106.1011:1718 134.79701:1902 196.04053:3562 212.26619:1885 214.04674:2143 214.54512:4983 233.41501:2239 285.25824:3586 329.25314:13196 384.94614:2054 526.29297:7776
23190	13.168	526.29614	LPE 22:5	[M-H]-	similar chromatogram in higher mz_26144	0.898	TRUE	6.01	526.29388	C27H46NO7P	LPE	OSRWIBSZJTWIKA-UHFFFAOYSA-N	O=C(OCC(O)COP(=O)(O)OCCN)CCCCCC=CCC=CCC=CCC=CCC=CCC	410	TRUE	TRUE	TRUE		FALSE	FALSE	null	null	100	99.8	72.6	88.6	100	2830.76	4	526.2959:436627 527.29925:305230 528.30261:58824	50.58792:1771 62.68979:2100 67.78503:1740 76.25785:1831 78.95882:4534 85.09216:1735 140.01204:1898 196.03761:5757 214.05014:2099 214.52829:2851 214.54854:3827 329.24603:17956 446.54788:2106 526.29114:13135
23191	12.534	526.31561	LPC 15:0	[M+HCOO]-		0.844	TRUE	5.98	526.315	C23H48NO7P	LPC	RJZVWDTYEWCUAR-UHFFFAOYSA-N	O=C(OCC(O)COP(=O)([O-])OCC[N+](C)(C)C)CCCCCCCCCCCCCC	410	TRUE	TRUE	TRUE		FALSE	FALSE	null	null	100	99.8	89.9	93.2	100	1927.8	34	526.31561:2091663 527.31896:938853 528.32232:176888	59.53326:1868 78.95875:13457 152.99712:6248 168.04419:6674 175.51711:1936 182.18083:2229 214.53854:4743 216.2282:2087 224.07014:22485 241.21956:287531 242.07848:4525 466.29312:134902 497.32312:2315 526.32037:8978
23192	12.305	526.3183	LPC 15:0	[M+HCOO]-	similar chromatogram in higher mz_24498	0.747	TRUE	5.98	526.315	C23H48NO7P	LPC	RJZVWDTYEWCUAR-UHFFFAOYSA-N	O=C(OCC(O)COP(=O)([O-])OCC[N+](C)(C)C)CCCCCCCCCCCCCC	410	TRUE	TRUE	TRUE		FALSE	FALSE	null	null	100	99.8	86.2	93.1	100	1221.95	72	526.31561:1033728 527.31896:522480 528.32232:92090	67.33859:1913 78.95885:6277 79.2095:2024 113.82388:1880 128.58293:1688 138.41466:2244 156.33762:1805 214.54185:4872 224.07036:7286 241.21599:106817 308.35034:1898 324.11783:1828 466.29456:45203 526.31915:3617
23196	13.793	526.35419	LPC O-16:0	[M+HCOO]-		1	TRUE	6.46	526.35138	C24H52NO6P	EtherLPC	RKKJZVVEVRCBJA-UHFFFAOYSA-N	O=P([O-])(OCC[N+](C)(C)C)OCC(OCCCCCCCCCCCCCCCC)CO	410	TRUE	TRUE	TRUE		FALSE	FALSE	null	null	100	99.7	83.9	96	100	1379.77	9	526.3512:530114 527.35455:201026 528.35791:25219	61.00722:1798 63.23412:1827 65.75198:1909 77.48333:1883 78.95878:13562 109.9127:1813 115.37512:1745 118.93408:1658 120.01629:1640 123.86487:1959 168.0441:5448 214.29913:1810 214.54181:4827 377.24808:5352 466.32501:35476
23287	13.42	528.26422	BA 24:1;O4;G;S	[M-H]-		0.698	TRUE	2.18	528.26367	C26H43NO8S	BASulfate	QJZCNFGUZPMYAX-UHFFFAOYSA-N	C[C@H](CCC(=O)NCC(O)=O)[C@H]1CC[C@H]2[C@@H]3CC[C@@H]4C[C@@H](CC[C@]4(C)[C@H]3C[C@H](O)[C@]12C)OS(O)(=O)=O	410	TRUE	TRUE	TRUE		FALSE	FALSE	null	null	100	99.4	52.4	87.6	100	8897.68	52	528.26453:995208 529.26788:381348 530.27124:78138	64.62712:1958 74.02488:19064 88.25471:1878 96.96043:10518 158.9357:1993 214.54504:3597 303.82614:1934 448.30487:27567 470.82245:1910 528.26831:44933
23288	13.045	528.2644	BA 24:1;O4;G;S	[M-H]-	found in higher mz's MsMs_32429	0.858	TRUE	2.18	528.26367	C26H43NO8S	BASulfate	QJZCNFGUZPMYAX-UHFFFAOYSA-N	C[C@H](CCC(=O)NCC(O)=O)[C@H]1CC[C@H]2[C@@H]3CC[C@@H]4C[C@@H](CC[C@]4(C)[C@H]3C[C@H](O)[C@]12C)OS(O)(=O)=O	410	TRUE	TRUE	TRUE		FALSE	FALSE	null	null	100	99.4	54.5	87.7	100	11203.82	99	528.2644:53795032 529.26775:17620124 530.27111:3563468	59.1075:7172 74.0248:930179 79.22835:7214 96.9603:404413 102.57688:8868 117.52789:7273 132.21883:7818 133.35876:8548 161.63454:7777 386.31158:77577 404.31912:10232 448.30521:1222583 470.08859:8084 528.26807:1937629
23289	11.07	528.2644	BA 24:1;O4;G;S	[M-H]-	similar chromatogram in higher mz_31960	0.88	TRUE	2.18	528.26367	C26H43NO8S	BASulfate	QJZCNFGUZPMYAX-UHFFFAOYSA-N	C[C@H](CCC(=O)NCC(O)=O)[C@H]1CC[C@H]2[C@@H]3CC[C@@H]4C[C@@H](CC[C@]4(C)[C@H]3C[C@H](O)[C@]12C)OS(O)(=O)=O	410	TRUE	TRUE	TRUE		FALSE	FALSE	null	null	100	99.6	53.5	87.5	100	3880.05	44	528.26495:1070830 529.2683:503682 530.27166:83141	65.91825:1966 74.02496:24610 80.20784:1849 87.06017:1928 91.80436:1781 92.70033:2523 96.96038:10645 120.59701:1891 157.41319:1702 190.77477:2042 383.0318:2038 448.30566:23931 528.26819:42932
23290	11.823	528.26495	BA 24:1;O4;G;S	[M-H]-	similar chromatogram in higher mz_23899	0.071	TRUE	2.18	528.26367	C26H43NO8S	BASulfate	QJZCNFGUZPMYAX-UHFFFAOYSA-N	C[C@H](CCC(=O)NCC(O)=O)[C@H]1CC[C@H]2[C@@H]3CC[C@@H]4C[C@@H](CC[C@]4(C)[C@H]3C[C@H](O)[C@]12C)OS(O)(=O)=O	410	TRUE	TRUE	TRUE		FALSE	FALSE	null	null	100	99.5	76.8	85.7	100	257.66	59	528.26477:457156 529.26812:165360 530.27148:13710	74.02494:5794 96.96058:28598 112.87048:2303 113.22142:1962 190.28636:2047 212.34918:1805 214.54848:3480 276.53693:1640 458.3443:1796 528.22815:10596 528.26727:45020
23291	10.552	528.26801	BA 24:1;O4;G;S	[M-H]-		0.596	TRUE	2.18	528.26367	C26H43NO8S	BASulfate	QJZCNFGUZPMYAX-UHFFFAOYSA-N	C[C@H](CCC(=O)NCC(O)=O)[C@H]1CC[C@H]2[C@@H]3CC[C@@H]4C[C@@H](CC[C@]4(C)[C@H]3C[C@H](O)[C@]12C)OS(O)(=O)=O	410	TRUE	TRUE	TRUE		FALSE	FALSE	null	null	100	99.6	64.6	72.5	100	684.51	206	528.26825:465004 529.2716:175879 530.27496:31471	63.91255:1688 74.0256:2371 84.77953:1725 96.96063:46816 166.8855:1918 195.81378:1676 214.5383:3920 528.27002:21066
23298	14.049	528.31049	LPE 22:4	[M-H]-	similar chromatogram in higher mz_26225	0.493	TRUE	6.32	528.30957	C27H48NO7P	LPE	RSVFMXVZJZRSQQ-UHFFFAOYSA-N	O=C(OCC(O)COP(=O)(O)OCCN)CCCCCCCCC=CCC=CCC=CCC=CCC	410	TRUE	TRUE	TRUE		FALSE	FALSE	null	null	100	99.7	74.3	87.9	100	544.46	80	528.31085:260283 529.3142:110910 530.31756:17466	53.30021:1669 58.20487:1738 78.95963:3583 90.62896:1899 97.68714:1865 105.86928:1905 107.10188:1673 120.6796:1795 196.03773:3236 214.53854:4866 331.26886:20393 441.8949:2150 528.3103:10583
23588	12.692	590.31647	LPC 22:6	[M+Na]+	adduct linked to 24298_[M+K]+	1	TRUE	5.67	590.32172	C30H50NO7P	LPC	LSOWKZULVQWMLY-UHFFFAOYSA-N	O=C(OCC(O)COP(=O)([O-])OCC[N+](C)(C)C)CCC=CCC=CCC=CCC=CCC=CCC=CCC	410	TRUE	TRUE	TRUE		FALSE	FALSE	null	null	100	99.8	79.3	84.9	100	3817.05	10	590.32123:797617 591.32458:438858 592.32794:83422	53.53809:1976 74.81583:1786 86.09716:15377 104.1076:79396 146.98148:15250 165.8586:1935 370.59216:2273 385.27643:3339 407.25131:2269 531.25446:49454 590.323:47586
23589	13.515	590.31689	LPC 22:6	[M+Na]+	adduct linked to 22666_[M+H]+	0.098	TRUE	5.67	590.32172	C30H50NO7P	LPC	LSOWKZULVQWMLY-UHFFFAOYSA-N	O=C(OCC(O)COP(=O)([O-])OCC[N+](C)(C)C)CCC=CCC=CCC=CCC=CCC=CCC=CCC	410	TRUE	TRUE	TRUE		FALSE	FALSE	null	null	100	99.7	74.7	83.8	100	5270.67	39	590.32031:1094188 591.32366:781807 592.32702:168337	56.19027:1955 60.08138:6237 67.05502:2543 67.66398:2042 68.84875:2207 71.07305:3649 81.06998:2460 86.09721:31918 91.0548:3727 93.06992:3055 100.72977:1885 104.10773:166802 115.93204:2359 118.32722:2065 146.98141:36472 184.75362:2221 214.46829:6202 385.26834:5823 407.26016:7123 476.19025:2252 487.22226:2878 531.25256:92242 590.3197:90927
23601	14.796	590.42505	PC O-23:2	[M+H]+	ion correlated with 21721; similar chromatogram in higher mz_32481	0.991	TRUE	7.18	590.41803	C31H60NO7P	EtherPC	SSDXPONAXYOXFW-UHFFFAOYSA-N	O=C(OC(COCCCCCCCC)COP(=O)([O-])OCC[N+](C)(C)C)CCCCCCC=CCC=CCCC	420	TRUE	TRUE	TRUE		FALSE	FALSE	null	null	86.1	99.7	14.4	57.9	100	107.1	134	590.42169:565919 591.42504:214399 592.4284:120163	57.07055:3911 71.08592:4260 85.10146:2818 89.0596:8878 133.08505:7062 165.09076:2128 169.81516:2205 177.11029:2622 184.04659:1969 291.23248:4775 541.37366:2641 573.40466:11078 574.72888:1956 590.42761:6933
23682	13.057	592.33197	LPC 22:5	[M+Na]+	adduct linked to 22768_[M+H]+	0.578	TRUE	5.96	592.3374	C30H52NO7P	LPC	BIEOSECQPGGZMF-UHFFFAOYSA-N	O=C(OCC(O)COP(=O)([O-])OCC[N+](C)(C)C)CCCCCC=CCC=CCC=CCC=CCC=CCC	410	TRUE	TRUE	TRUE		FALSE	FALSE	null	null	100	99.7	75.8	85.3	100	91.23	41	592.33582:524506 593.33917:287617 594.34253:65867	50.59273:1993 60.08088:3255 67.05501:2893 67.60426:1858 71.07304:2416 86.09649:17033 104.10689:97857 146.98201:23349 155.20702:1802 303.75647:6323 364.68179:2072 387.2897:2796 409.27057:3297 533.26062:53419 592.32874:44522
23684	13.505	592.3349	LPC 22:5	[M+Na]+	adduct linked to 22766_[M+H]+	0.987	TRUE	5.96	592.3374	C30H52NO7P	LPC	BIEOSECQPGGZMF-UHFFFAOYSA-N	O=C(OCC(O)COP(=O)([O-])OCC[N+](C)(C)C)CCCCCC=CCC=CCC=CCC=CCC=CCC	410	TRUE	TRUE	TRUE		FALSE	FALSE	null	null	100	99.7	79.1	86.7	100	64.35	64	592.33545:532645 593.3388:289184 594.34216:51377	57.65166:1963 59.44545:2063 86.09713:12290 86.99169:2031 89.06014:1853 104.10667:77172 105.06996:2758 146.98164:17274 158.31712:2500 171.60623:2078 387.28955:3064 409.27039:2909 533.26001:45365 592.3299:35736
23776	13.945	594.34937	LPC 22:4	[M+Na]+	adduct linked to 22841_[M+H]+	0.969	TRUE	6.25	594.35303	C30H54NO7P	LPC	GXEIJYZRCDTJTE-UHFFFAOYSA-N	O=C(OCC(O)COP(=O)([O-])OCC[N+](C)(C)C)CCCCCCCCC=CCC=CCC=CCC=CCC	410	TRUE	TRUE	TRUE		FALSE	FALSE	null	null	100	99.7	74.3	84.8	100	180.3	46	594.34863:357451 595.35198:259054 596.35534:33119	58.74121:1858 59.04984:2085 82.60549:2153 86.09619:5941 87.07362:2021 104.10681:34435 146.98146:5574 203.15753:1874 284.45361:2010 303.75632:3588 389.30209:1946 535.27362:17944 594.34985:16676
23807	12.59	538.31781	LPC 16:1	[M+HCOO]-		0.036	TRUE	5.86	538.315	C24H48NO7P	LPC	LFUDDCMNKWEORN-UHFFFAOYSA-N	O=C(OCC(O)COP(=O)([O-])OCC[N+](C)(C)C)CCCCCCCC=CCCCCCC	410	TRUE	TRUE	TRUE		FALSE	FALSE	null	null	100	99.8	89.8	92.6	100	23713.98	46	538.31781:6774897 539.32116:2478574 540.32452:470485	57.03904:2002 73.20255:2244 78.95884:25067 126.276:2008 152.99702:12321 168.04405:9211 202.26335:1912 214.53493:4028 224.07013:35302 242.0782:7974 253.21927:429964 303.85458:2874 424.45944:2118 478.30093:223326 509.58063:2149 538.31549:18001
23808	12.087	538.31812	LPC 16:1	[M+HCOO]-		0.898	TRUE	5.86	538.315	C24H48NO7P	LPC	LFUDDCMNKWEORN-UHFFFAOYSA-N	O=C(OCC(O)COP(=O)([O-])OCC[N+](C)(C)C)CCCCCCCC=CCCCCCC	410	TRUE	TRUE	TRUE		FALSE	FALSE	null	null	100	99.8	90.1	93.5	100	12897.2	17	538.31494:3390839 539.31829:1205515 540.32165:228578	78.95895:13512 84.20352:1982 96.4593:2020 152.99503:5784 166.34541:2179 168.04413:5596 214.52496:2877 214.54858:4598 224.07019:28972 242.08243:3212 242.62906:2306 253.2195:308469 261.71942:2039 303.83777:2278 478.29059:109683 538.31537:8121
23810	12.189	538.31854	LPC 16:1	[M+HCOO]-		0.627	TRUE	5.86	538.315	C24H48NO7P	LPC	LFUDDCMNKWEORN-UHFFFAOYSA-N	O=C(OCC(O)COP(=O)([O-])OCC[N+](C)(C)C)CCCCCCCC=CCCCCCC	410	TRUE	TRUE	TRUE		FALSE	FALSE	null	null	100	99.8	89.4	93.4	100	11230.39	39	538.31519:2110148 539.31854:870179 540.3219:171283	78.95959:4194 214.52834:2409 214.54858:3754 224.07033:8264 253.21973:98477 352.28159:1934 478.29135:52110 538.31537:2001
23813	11.944	538.32434	LPC 16:1	[M+HCOO]-		0.133	TRUE	5.86	538.315	C24H48NO7P	LPC	LFUDDCMNKWEORN-UHFFFAOYSA-N	O=C(OCC(O)COP(=O)([O-])OCC[N+](C)(C)C)CCCCCCCC=CCCCCCC	410	TRUE	TRUE	TRUE		FALSE	FALSE	null	null	100	99.8	78.7	87.7	100	3056.21	79	538.31848:236969 539.32183:57383 540.32519:12886	56.50692:1747 68.97961:1811 74.17359:1888 182.14653:2076 253.22029:21571 429.13528:1847 478.2912:5921
23827	19.393	595.42792	DG 33:5	[M+Na]+	adduct linked to 23606_[M+NH4]+	0.049	TRUE	8.89	595.43329	C36H60O5	DG	LBUJMYXLGKMXNH-UHFFFAOYSA-N	O=C(OCC(OC(=O)CCCCCCCC=CCC=CCC=CCC=CCC=CCC)CO)CCCCCCCC	420	TRUE	TRUE	TRUE		FALSE	FALSE	null	null	100	99.4	5.9	75	100	5.13	82	595.43427:65512 596.43762:37747 597.44098:328769	52.72319:1900 55.05465:6615 57.07055:3774 67.05463:11450 68.7587:2711 69.07014:13110 71.08593:3571 79.05434:3217 81.07029:14243 83.08563:8542 93.06994:6638 95.08531:10719 97.10155:9057 107.08508:4659 109.10114:3210 111.11679:2718 119.08538:3561 121.10017:8301 123.11663:4299 131.08537:2579 133.0999:2786 135.11569:3371 139.11078:5387 147.11559:2326 149.13239:2762 165.12721:2079 189.11348:2474 203.1…
23828	18.771	595.42834	DG 33:5	[M+Na]+	adduct linked to 22143_[M+H-H2O]+; adduct linked to 22890_[M+H]+; adduct linked to 23605_[M+NH4]+	0.04	TRUE	8.89	595.43329	C36H60O5	DG	LBUJMYXLGKMXNH-UHFFFAOYSA-N	O=C(OCC(OC(=O)CCCCCCCC=CCC=CCC=CCC=CCC=CCC)CO)CCCCCCCC	420	TRUE	TRUE	TRUE		FALSE	FALSE	null	null	100	99.5	16.1	75	100	3.67	6	595.43262:80154 596.43597:26238 597.43933:99865	55.05507:3382 67.05501:4479 69.0707:4199 79.41932:1763 81.06998:5452 83.08561:3339 95.08595:6061 97.1014:3810 111.11677:2039 115.17722:2022 121.10014:3704 133.09987:1772 135.52126:1921 139.11075:2539 188.30075:2166 189.63664:2055 203.12646:4456 279.23184:2419 375.35577:3192 391.35559:3387 405.36963:3480 435.34384:4354 559.46313:6597 577.47729:9236 595.43579:9927
23860	13.799	596.36517	LPC 24:6	[M+H]+	adduct linked to 24879_[M+Na]+	0.244	TRUE	6.01	596.37109	C32H54NO7P	LPC	WBGVYVOIMVQBOT-UHFFFAOYSA-N	O=C(OCC(O)COP(=O)([O-])OCC[N+](C)(C)C)CCCCC=CCC=CCC=CCC=CCC=CCC=CCC	410	TRUE	TRUE	TRUE		FALSE	FALSE	null	null	100	99.7	77.8	76.9	100	8.7	30	596.36932:97720 597.37267:76633 598.37603:0	60.08141:6422 61.78529:1912 86.09723:18622 102.72016:1927 104.10633:10206 124.99918:7777 184.07375:80083 194.5062:2028 196.59061:1825 596.35944:19944
23902	16.183	597.28436	BA 24:1;O4;T;S	[M+NH4]+	adduct linked to 24111_[M+Na]+	0.236	TRUE	2.62	597.28741	C26H45NO9S2	BASulfate	UCVGCHGIKFWAGH-UHFFFAOYSA-N	C[C@H](CCC(=O)NCCS(O)(=O)=O)[C@H]1CC[C@H]2[C@@H]3CC[C@@H]4C[C@@H](CC[C@]4(C)[C@H]3C[C@H](O)[C@]12C)OS(O)(=O)=O	410	TRUE	TRUE	TRUE		FALSE	FALSE	null	null	100	99.1	7	75	100	31.89	71	597.28473:14416532 598.28808:5581543 599.29144:1974659	55.05463:4251 67.05442:6279 69.07008:4687 79.05433:6740 81.06997:20600 83.08562:7151 85.06522:10111 91.05479:5309 93.06992:9542 95.08605:16537 105.07001:13067 107.08491:26379 109.10111:14975 119.08529:16012 121.10168:21240 126.02103:159000 131.08536:5115 133.10155:19240 135.11563:22204 145.10193:9425 147.11743:28898 149.13193:30823 159.1158:14756 161.13232:39185 163.11137:11637 163.14717:12094 17…
23902	13.191	540.33142	LPC 16:0	[M+HCOO]-	found in higher mz's MsMs_32351	0.951	TRUE	6.21	540.33069	C24H50NO7P	LPC	ASWBNKHCZGQVJV-UHFFFAOYSA-N	O=C(OCC(O)COP(=O)([O-])OCC[N+](C)(C)C)CCCCCCCCCCCCCCC	410	TRUE	TRUE	TRUE		FALSE	FALSE	null	null	100	99.8	90.9	93.4	100	59574.68	1	540.33087:40078344 541.33422:16916930 542.33758:3351554	63.52656:7951 66.39131:8740 78.95885:86020 80.45979:7668 105.02304:9281 130.47218:7689 152.99478:36704 160.66399:9214 161.85983:9860 168.04407:23352 214.54176:15369 224.07053:153692 242.07831:32655 255.23402:1797136 409.23334:9770 480.30579:792050 540.33032:54990
23921	18.131	597.44482	DG 33:4	[M+Na]+		0.524	TRUE	9.33	597.44891	C36H62O5	DG	SLBOIAMLRAJMPI-UHFFFAOYSA-N	O=C(OCC(OC(=O)CCCCCCCCCCC=CCC=CCC=CCC=CCC)CO)CCCCCCCC	420	TRUE	TRUE	TRUE		FALSE	FALSE	null	null	100	99.6	70.6	75	100	5.5	72	597.44482:390947 598.44817:197183 599.45153:41316	58.19266:1961 60.70875:1747 62.25933:1836 63.54743:1791 66.31546:2002 67.01083:1829 72.5462:2044 84.42617:1908 109.05222:2009 155.96339:1802 214.47845:3574 318.21243:3681 597.4516:92495
23922	19.342	597.44513	DG 33:4	[M+Na]+	adduct linked to 23701_[M+NH4]+	0.862	TRUE	9.33	597.44891	C36H62O5	DG	SLBOIAMLRAJMPI-UHFFFAOYSA-N	O=C(OCC(OC(=O)CCCCCCCCCCC=CCC=CCC=CCC=CCC)CO)CCCCCCCC	420	TRUE	TRUE	TRUE		FALSE	FALSE	null	null	100	99.5	70.6	75	100	11.29	186	597.44598:342894 598.44933:146080 599.45269:79094	73.29221:2100 157.27011:2065 211.78915:2159 597.44061:25017
23923	19.923	597.44537	DG 33:4	[M+Na]+	adduct linked to 23702_[M+NH4]+	0.231	TRUE	9.33	597.44891	C36H62O5	DG	SLBOIAMLRAJMPI-UHFFFAOYSA-N	O=C(OCC(OC(=O)CCCCCCCCCCC=CCC=CCC=CCC=CCC)CO)CCCCCCCC	420	TRUE	TRUE	TRUE		FALSE	FALSE	null	null	100	99.4	66.9	75	100	7.46	159	597.44604:346150 598.44939:185009 599.45275:119785	61.38157:1989 65.05241:2254 75.12245:1910 165.74854:1984 189.61136:1847 254.49159:2393 278.78143:2518 298.5719:1939 370.31647:2291 597.45441:53101
24019	20.331	599.46106	DG 33:3	[M+Na]+	ion correlated with 23101	0.404	TRUE	9.85	599.4646	C36H64O5	DG	VALQOECJVFXZTB-UHFFFAOYSA-N	O=C(OCC(OC(=O)CCCCCCCCC=CCC=CCC=CCCCCCCC)CO)CCCCCCCC	420	TRUE	TRUE	TRUE		FALSE	FALSE	null	null	100	99.5	70	75	100	80.3	72	599.46106:686429 600.46441:261300 601.46777:99723	73.15167:1974 141.24178:2241 195.09871:2083 303.73383:2403 579.5968:2128 599.46393:66647
24065	12.5	544.25922	BA 24:1;O5;G;S	[M-H]-	ion correlated with 24614	0.236	TRUE	1.88	544.25861	C26H43NO9S	BASulfate	ZXUWKFXQTSOVDY-UHFFFAOYSA-N	C[C@H](CCC(=O)NCC(O)=O)[C@H]1CC[C@H]2[C@@H]3[C@H](O)C[C@@H]4C[C@@H](CC[C@]4(C)[C@H]3C[C@H](O)[C@]12C)OS(O)(=O)=O	410	TRUE	TRUE	TRUE		FALSE	FALSE	null	null	100	99.5	46.4	86.8	100	3115.59	71	544.25922:6604686 545.26257:2826825 546.26593:661094	74.02522:56898 90.6873:1994 95.04919:2028 96.95986:35205 99.00304:1810 117.62377:2137 167.31693:1988 214.54184:6111 283.90305:1879 389.68381:1941 400.29166:2142 402.30231:4415 464.3013:81608 544.26331:96236
24069	10.763	544.26215	BA 24:1;O5;G;S	[M-H]-	ion correlated with 13537; ion correlated with 23338	0.009	TRUE	1.88	544.25861	C26H43NO9S	BASulfate	ZXUWKFXQTSOVDY-UHFFFAOYSA-N	C[C@H](CCC(=O)NCC(O)=O)[C@H]1CC[C@H]2[C@@H]3[C@H](O)C[C@@H]4C[C@@H](CC[C@]4(C)[C@H]3C[C@H](O)[C@]12C)OS(O)(=O)=O	410	TRUE	TRUE	TRUE		FALSE	FALSE	null	null	100	99.6	44.5	82.4	100	27.05	71	544.2594:498537 545.26275:177382 546.26611:34507	53.99913:1901 66.38902:2172 74.02502:9882 96.9597:17640 109.19512:2000 140.02454:2014 140.10817:1771 214.53172:4038 214.55197:2407 426.35294:1937 464.30249:13553 544.26538:18930
24071	16.016	544.26984	LPS 20:4	[M-H]-		0.889	TRUE	5.13	544.26813	C26H44NO9P	LPS	XKQPGKKDUSIGIL-UHFFFAOYSA-N	O=C(OCC(O)COP(=O)(O)OCC(N)C(=O)O)CCCCCCC=CCC=CCC=CCC=CCC	410	TRUE	TRUE	TRUE		FALSE	FALSE	null	null	100	99.4	62.3	70.2	100	777.95	72	544.26984:325846 545.27319:138947 546.27655:28872	50.36735:1751 51.26831:1824 78.95885:6609 90.41907:1888 95.6077:1846 121.80306:1825 128.92796:1698 152.9971:30608 153.67375:1774 214.54523:5475 236.02068:1895 457.24057:5774 544.2771:3879
24425	12.967	552.33521	LPC 17:1	[M+HCOO]-		0.991	TRUE	6.03	552.33069	C25H50NO7P	LPC	LPMGFNAQZPADDZ-UHFFFAOYSA-N	O=C(OCC(O)COP(=O)([O-])OCC[N+](C)(C)C)CCCCCCCC=CCCCCCCC	410	TRUE	TRUE	TRUE		FALSE	FALSE	null	null	100	99.7	75.6	90.2	100	908.46	44	552.33191:467723 553.33526:272705 554.33862:28278	75.61288:1856 78.78962:1823 78.9588:1809 181.39146:2085 214.53836:6072 217.30028:2115 224.07022:2848 267.23218:35879 316.77823:2246 324.01743:2005 492.31406:16937 552.3252:3258
24430	14.178	552.36987	LPC O-18:1	[M+HCOO]-		1	TRUE	6.72	552.36713	C26H54NO6P	EtherLPC	LGYDTKYITBAFRQ-UHFFFAOYSA-N	O=P([O-])(OCC[N+](C)(C)C)OCC(OCCCCCCCCC=CCCCCCCCC)CO	410	TRUE	TRUE	TRUE		FALSE	FALSE	null	null	100	99.7	87.8	95.7	100	1913.61	28	552.367:788703 553.37035:412780 554.37371:605490	52.74033:1839 54.93416:1810 78.95906:15390 80.18016:2064 142.54456:1851 151.76942:1782 168.04419:5804 214.54866:2328 273.37091:2041 403.26562:4652 492.35016:35996
24511	14.053	554.34723	LPC 17:0	[M+HCOO]-		0.96	TRUE	6.4	554.34631	C25H52NO7P	LPC	SRRQPVVYXBTRQK-UHFFFAOYSA-N	O=C(OCC(O)COP(=O)([O-])OCC[N+](C)(C)C)CCCCCCCCCCCCCCCC	410	TRUE	TRUE	TRUE		FALSE	FALSE	null	null	100	99.7	88.2	93.6	100	2538.26	50	554.3468:857933 555.35015:439486 556.35351:59063	53.68821:2214 61.7421:1862 64.30098:1893 75.3559:1934 78.8016:1736 78.95877:5103 152.99692:2159 224.07014:7675 224.18539:2024 230.05612:1899 242.08221:2601 242.83182:1814 269.25049:113173 494.32477:41772 554.35083:2434
24512	14.148	554.34747	LPC 17:0	[M+HCOO]-		0.644	TRUE	6.4	554.34631	C25H52NO7P	LPC	SRRQPVVYXBTRQK-UHFFFAOYSA-N	O=C(OCC(O)COP(=O)([O-])OCC[N+](C)(C)C)CCCCCCCCCCCCCCCC	410	TRUE	TRUE	TRUE		FALSE	FALSE	null	null	100	99.7	86.6	93	100	2549.68	23	554.34741:796150 555.35076:381614 556.35412:78705	58.31178:1707 62.62539:2197 74.97891:2113 78.95885:4882 108.46033:1640 152.99709:2723 180.19385:1969 189.17278:1967 224.07037:8419 269.17438:2469 269.25082:79491 494.32578:26205 554.35138:2629
24650	15.479	613.27869	BA 24:1;O5;T;S	[M+NH4]+	adduct linked to 24870_[M+Na]+	0.009	TRUE	2.54	613.28229	C26H45NO10S2	BASulfate	LKTXOQJJFLAZRW-UHFFFAOYSA-N	C[C@H](CCC(=O)NCCS(O)(=O)=O)[C@H]1CC[C@H]2[C@@H]3[C@H](O)C[C@@H]4C[C@@H](CC[C@]4(C)[C@H]3C[C@H](O)[C@]12C)OS(O)(=O)=O	410	TRUE	TRUE	TRUE		FALSE	FALSE	null	null	100	99.2	9.7	75	100	107.26	71	613.27905:693024 614.2824:302909 615.28576:111630	51.48765:1802 54.95391:2096 126.02114:4515 180.85049:1925 214.47169:6558 227.13969:2359 292.89374:1873 319.23877:3176 337.24808:5960 462.26913:17957 480.27734:3810 495.02777:2425 498.28375:5760 516.3006:2586
24757	8.037	615.40063	DG 35:9	[M+Na]+		1	TRUE	8.17	615.40198	C38H56O5	DG	XVXZGPIYEUODOM-UHFFFAOYSA-N	O=C(OCC(OC(=O)CCCC=CCC=CCC=CCC=CCC=CCC)CO)CC=CCC=CCC=CCC=CCC	420	TRUE	TRUE	TRUE		FALSE	FALSE	null	null	100	100	29.7	75	100	41.52	148	615.40094:366384 616.40429:286155 617.40765:55699	50.13493:2151 51.31788:1857 57.05062:2506 68.51629:1886 71.0171:1959 84.76864:2091 112.07484:4074 113.25474:1803 149.10689:2089 153.08861:2154 201.47371:1953 225.62927:1971 394.3064:3715 412.31863:4554 430.32617:5178 579.37189:2896 597.38879:3901 615.39197:13294
24800	12.147	616.45819	Cer 39:8;2O|Cer 15:3;2O/24:5	[M+Na]+	similar chromatogram in higher mz_30606	0.996	TRUE	9.05	616.46997	C39H63NO3	Cer_NS	BXDLEOKJPNPHHP-UHFFFAOYSA-N	O=C(NC(CO)C(O)C=CCCC=CCCC=CCC)CCCCCCCC=CCC=CCC=CCC=CCC=CCC	410	TRUE	TRUE	TRUE		FALSE	FALSE	null	null	93.9	100	15.4	73.7	100	64.97	4	616.4621:2453849 617.46545:1139940 618.46881:250976	53.42262:1806 55.05506:7195 57.07059:24818 59.04993:93788 69.07069:2365 71.15159:1929 75.07704:1966 87.08064:6138 89.06017:17514 101.06053:2998 101.09653:8370 103.07549:12453 115.1122:6967 117.09049:2656 131.10789:4110 145.12256:7145 147.1002:5092 159.13751:35061 162.567:2003 173.15417:4251 187.72504:2158 189.1497:2627 191.12569:2215 203.16383:8644 205.14307:2509 217.17792:6140 295.49414:2195 339…
24838	18.239	617.41742	DG 35:8	[M+Na]+	similar chromatogram in higher mz_37701	0.747	TRUE	8.56	617.4176	C38H58O5	DG	UHOJEFQMNTWFFH-UHFFFAOYSA-N	O=C(OCC(OC(=O)CCCC=CCC=CCC=CCC=CCC=CCC)CO)CCCCC=CCC=CCC=CCC	420	TRUE	TRUE	TRUE		FALSE	FALSE	null	null	100	99.5	60	75	100	24.92	89	617.41724:55888 618.42059:60850 619.42395:52879	51.77961:1936 107.45242:2031 126.3681:2194 138.87674:1951 152.58754:1987 282.77686:1959 290.25836:1959 478.418:1936 513.45312:1961 597.93793:2073 599.4635:4702 617.46442:53655
24838	11.821	562.31628	LPC 18:3	[M+HCOO]-		0.884	TRUE	5.74	562.315	C26H48NO7P	LPC	WKQNRCYKYCKESD-UHFFFAOYSA-N	O=C(OCC(O)COP(=O)([O-])OCC[N+](C)(C)C)CCCCCCCC=CCC=CCC=CCC	410	TRUE	TRUE	TRUE		FALSE	FALSE	null	null	100	99.8	90.4	93.6	100	4948.07	13	562.31677:1871039 563.32012:971798 564.32348:200969	61.27613:1991 63.28867:1834 77.28315:2174 78.95883:7815 152.99501:2598 168.04176:6224 195.14206:1874 224.07103:23096 242.0824:4829 277.21533:218961 290.74063:1880 297.24966:2195 502.2901:76480 512.8067:1960 562.31:4693
24839	11.951	562.31702	LPC 18:3	[M+HCOO]-		0.791	TRUE	5.74	562.315	C26H48NO7P	LPC	WKQNRCYKYCKESD-UHFFFAOYSA-N	O=C(OCC(O)COP(=O)([O-])OCC[N+](C)(C)C)CCCCCCCC=CCC=CCC=CCC	410	TRUE	TRUE	TRUE		FALSE	FALSE	null	null	100	99.8	90.1	93.6	100	7650.92	133	562.31671:1223826 563.32006:917823 564.32342:186479	78.9595:8619 106.04134:1903 152.99706:3676 168.04413:4012 214.5351:1979 224.07121:18039 242.08243:3626 277.22015:161432 502.30197:71530 562.3244:4217
24927	13.377	564.33215	LPC 18:2	[M+HCOO]-	adduct linked to 24924_[M+FA-H]-	0.009	TRUE	5.97	564.33069	C26H50NO7P	LPC	SPJFYYJXNPEZDW-UHFFFAOYSA-N	O=C(OCC(O)COP(=O)([O-])OCC[N+](C)(C)C)CCCCCCCC=CCC=CCCCCC	410	TRUE	TRUE	TRUE		FALSE	FALSE	null	null	100	99.7	88.7	90.9	100	3495.8	48	564.33215:33198702 565.3355:14685147 566.33886:2987582	64.48569:2414 78.95933:34814 117.75797:2454 152.9967:12889 168.04405:17357 224.06982:58210 242.07928:13922 261.22449:2438 279.23199:630330 447.69443:2343 504.31238:432491 564.33258:38866
24928	12.579	564.33258	LPC 18:2	[M+HCOO]-	found in higher mz's MsMs_32653	0.92	TRUE	5.97	564.33069	C26H50NO7P	LPC	SPJFYYJXNPEZDW-UHFFFAOYSA-N	O=C(OCC(O)COP(=O)([O-])OCC[N+](C)(C)C)CCCCCCCC=CCC=CCCCCC	410	TRUE	TRUE	TRUE		FALSE	FALSE	null	null	100	99.8	90.2	93.4	100	211967.06	91	564.33221:22112154 565.33556:13009049 566.33892:2672786	59.01397:2819 78.95934:67349 152.99655:22282 168.04402:23767 214.5316:3641 224.07002:99817 242.0824:25363 261.22003:4691 279.23215:995613 331.50766:2995 504.31277:434690 564.33276:31063
24929	12.633	564.33301	LPC 18:2	[M+HCOO]-	found in higher mz's MsMs_32652	0.902	TRUE	5.97	564.33069	C26H50NO7P	LPC	SPJFYYJXNPEZDW-UHFFFAOYSA-N	O=C(OCC(O)COP(=O)([O-])OCC[N+](C)(C)C)CCCCCCCC=CCC=CCCCCC	410	TRUE	TRUE	TRUE		FALSE	FALSE	null	null	100	99.8	90.8	93.5	100	208819.61	206	564.33221:22502442 565.33556:13948926 566.33892:2854074	78.95941:117053 117.66338:4679 122.9861:5988 152.99681:44021 166.13588:4257 168.04344:47498 215.91426:4239 224.0699:264767 230.72806:4326 242.08229:56346 261.22449:7120 279.23666:2514596 378.46201:4885 420.10925:4326 504.31177:903224 520.67432:5203 564.33301:67627
24930	19.173	619.427	DG 35:7	[M+Na]+		0.196	TRUE	8.9	619.43329	C38H60O5	DG	IDWRRMDLPSBKMX-UHFFFAOYSA-N	O=C(OCC(OC(=O)CCCC=CCC=CCC=CCC=CCC=CCC=CCC=CCC)CO)CCCCCCCC	420	TRUE	TRUE	TRUE		FALSE	FALSE	null	null	97.7	99.5	25	75	100	26.51	20	619.427:235870 620.43035:209862 621.43371:53462	138.68723:2258 209.99403:2020 241.11679:3568 323.1944:4299 341.20532:19198 342.22989:2079 601.42249:3497 619.42603:9993
25022	13.648	566.34601	LPC 18:1	[M+HCOO]-		0.8	TRUE	6.27	566.34631	C26H52NO7P	LPC	YAMUFBLWGFFICM-UHFFFAOYSA-N	O=C(OCC(O)COP(=O)([O-])OCC[N+](C)(C)C)CCCCCCCC=CCCCCCCCC	410	TRUE	TRUE	TRUE		FALSE	FALSE	null	null	100	99.7	90.8	93.4	100	132534.86	33	566.34644:14565696 567.34979:6551543 568.35315:1402857	58.2688:1879 78.9589:19576 80.79791:2184 113.93089:1906 122.05458:2244 140.71547:1911 152.99509:5993 168.0442:5802 193.69014:2082 224.07033:28630 242.07849:4847 281.25168:288126 333.9118:2022 506.32385:127537 566.35266:8912
25112	14.878	568.36249	LPC 18:0	[M+HCOO]-	found in higher mz's MsMs_32749	0.884	TRUE	6.73	568.362	C26H54NO7P	LPC	IHNKQIMGVNPMTC-UHFFFAOYSA-N	O=C(OCC(O)COP(=O)([O-])OCC[N+](C)(C)C)CCCCCCCCCCCCCCCCC	410	TRUE	TRUE	TRUE		FALSE	FALSE	null	null	100	99.7	90.5	93.2	100	52443.14	6	568.36206:11448569 569.36541:5852451 570.36877:1195578	78.95869:48591 152.99478:18227 168.04381:18825 224.07008:80109 242.07846:16440 282.06335:4174 283.26224:911700 284.47382:3927 303.85474:3119 508.33612:333618 568.35461:30132
25113	14.937	568.36261	LPC 18:0	[M+HCOO]-		0.844	TRUE	6.73	568.362	C26H54NO7P	LPC	IHNKQIMGVNPMTC-UHFFFAOYSA-N	O=C(OCC(O)COP(=O)([O-])OCC[N+](C)(C)C)CCCCCCCCCCCCCCCCC	410	TRUE	TRUE	TRUE		FALSE	FALSE	null	null	100	99.7	90.4	93.1	100	60369.1	21	568.36224:16958300 569.36559:7174888 570.36895:1527627	67.05772:3002 78.95905:16538 152.99503:6484 168.04413:5140 214.54521:3892 224.07014:33460 242.0784:6369 283.26233:347078 303.83777:2590 508.34738:151662 568.36865:13644
25224	17.118	571.28937	LPI 16:0	[M-H]-	similar chromatogram in higher mz_27725	0.96	TRUE	5.51	571.28888	C25H49O12P	LPI	UOXRPRZMAROFPH-UHFFFAOYSA-N	O=C(OCC(O)COP(=O)(O)OC1C(O)C(O)C(O)C(O)C1O)CCCCCCCCCCCCCCC	410	TRUE	TRUE	TRUE		FALSE	FALSE	null	null	100	99.3	88.7	96.2	100	823.77	45	571.28937:811943 572.29272:362440 573.29608:64077	61.46188:1842 61.47844:2162 78.95955:7510 85.70715:2005 88.02821:2188 112.35606:2076 116.66148:2047 135.12854:1855 152.9966:15167 241.015:9454 255.23421:23478 282.68979:2087 315.04849:3531 571.29041:18261
25303	18.117	573.4541	FA 40:9	[M-H]-		1	TRUE	11.4	573.46771	C40H62O2	FA	SGMMQVWGYYCVBC-UHFFFAOYSA-N	O=C(O)CCCCCCCCCCCC=CCC=CCC=CCC=CCC=CCC=CCC=CCC=CCC=CCC	410	TRUE	TRUE	TRUE		FALSE	FALSE	null	null	100	99.8	66.6	75	100	11176.4	218	573.45837:534494 574.46172:481100 575.46508:101164	54.94681:1800 63.11178:1890 96.53968:1878 182.44765:2450 220.02499:2078 343.76572:1925 355.96555:2065 555.44574:3997 573.45166:68234
25304	19.338	573.45422	FA 40:9	[M-H]-		1	TRUE	11.4	573.46771	C40H62O2	FA	SGMMQVWGYYCVBC-UHFFFAOYSA-N	O=C(O)CCCCCCCCCCCC=CCC=CCC=CCC=CCC=CCC=CCC=CCC=CCC=CCC	410	TRUE	TRUE	TRUE		FALSE	FALSE	null	null	100	99.7	65.9	75	100	10132.65	201	573.45782:608360 574.46117:279181 575.46453:220690	50.66833:1606 52.13458:1666 103.02554:1731 195.14194:2361 223.13696:8141 303.86597:1992 573.45258:40906
25305	19.986	573.45428	FA 40:9	[M-H]-		0.2	TRUE	11.4	573.46771	C40H62O2	FA	SGMMQVWGYYCVBC-UHFFFAOYSA-N	O=C(O)CCCCCCCCCCCC=CCC=CCC=CCC=CCC=CCC=CCC=CCC=CCC=CCC	410	TRUE	TRUE	TRUE		FALSE	FALSE	null	null	100	99.7	60.6	75	100	3711.17	207	573.45807:350772 574.46142:148630 575.46478:132149	102.73207:1910 107.5721:1883 138.87016:1896 154.57736:1932 202.61275:1776 228.62451:1913 265.491:1905 573.4538:16551
25378	20.388	575.47198	FA 40:8	[M-H]-		0.676	TRUE	11.76	575.4834	C40H64O2	FA	YSNJWYQSZFLOJV-UHFFFAOYSA-N	O=C(O)CCCCCCCCCCCCCCC=CCC=CCC=CCC=CCC=CCC=CCC=CCC=CCC	410	TRUE	TRUE	TRUE		FALSE	FALSE	null	null	100	99.6	66.1	75	100	2746.49	214	575.47241:406343 576.47576:187202 577.47912:130402	65.04466:1867 136.01816:1826 557.46063:2684 575.47485:24152
25379	18.893	575.47211	FA 40:8	[M-H]-		0.924	TRUE	11.76	575.4834	C40H64O2	FA	YSNJWYQSZFLOJV-UHFFFAOYSA-N	O=C(O)CCCCCCCCCCCCCCC=CCC=CCC=CCC=CCC=CCC=CCC=CCC=CCC	410	TRUE	TRUE	TRUE		FALSE	FALSE	null	null	100	99.7	72	75	100	2803.19	123	575.47198:396769 576.47533:175480 577.47869:37431	76.62951:1734 97.97484:1882 117.55396:1786 575.47614:21934
25380	20.852	575.47217	FA 40:8	[M-H]-		0.044	TRUE	11.76	575.4834	C40H64O2	FA	YSNJWYQSZFLOJV-UHFFFAOYSA-N	O=C(O)CCCCCCCCCCCCCCC=CCC=CCC=CCC=CCC=CCC=CCC=CCC=CCC	410	TRUE	TRUE	TRUE		FALSE	FALSE	null	null	100	99.6	65.4	75	100	1783.23	138	575.47217:576647 576.47552:213010 577.47888:111644	63.67958:1807 64.57867:1803 85.63995:1758 117.38038:2071 185.50389:2329 557.46063:2443 575.47809:28503
25381	19.363	575.4726	FA 40:8	[M-H]-	found in higher mz's MsMs_26123	0.084	TRUE	11.76	575.4834	C40H64O2	FA	YSNJWYQSZFLOJV-UHFFFAOYSA-N	O=C(O)CCCCCCCCCCCCCCC=CCC=CCC=CCC=CCC=CCC=CCC=CCC=CCC	410	TRUE	TRUE	TRUE		FALSE	FALSE	null	null	100	99.7	58.8	75	100	2536.62	209	575.47235:595539 576.4757:242360 577.47906:81868	52.07847:1742 67.46923:2297 165.5719:2050 194.08116:1934 263.12018:1966 341.9935:1901 428.12509:2252 557.46033:3898 575.47626:33084
25466	13.088	630.47571	SL 35:2;2O	[M+H]+	similar chromatogram in higher mz_27034	1	TRUE	8.17	630.4762	C35H67NO6S	SL	JSFHAUPQMAZTIW-UHFFFAOYSA-N	O=C(N(CC(O)C=CCCC=CCCC)CS(=O)(=O)O)C(O)CCCCCCCCCCCCCCCCCCCCC	420	TRUE	TRUE	TRUE		FALSE	FALSE	null	null	70.4	99.9	21.5	6.8	90	149.51	62	630.47534:852475 631.47869:402440 632.48205:87201	52.09747:1767 57.07051:7905 59.04994:52264 60.19551:1830 67.17303:2076 70.87337:2419 87.08061:4145 89.06014:3795 89.92544:1944 94.31811:2290 101.0965:4241 103.07529:4996 115.11216:6075 124.03835:2211 143.78603:2147 145.1225:2594 147.10207:3159 159.13774:10947 173.15411:5120 205.14301:2321 217.17784:6672 263.18143:2063 613.44397:3210 630.47815:6990
25831	11.9	586.31445	LPC 20:5	[M+HCOO]-		0.907	TRUE	5.52	586.315	C28H48NO7P	LPC	PDIGSOAOQOXRDU-UHFFFAOYSA-N	O=C(OCC(O)COP(=O)([O-])OCC[N+](C)(C)C)CCCC=CCC=CCC=CCC=CCC=CCC	410	TRUE	TRUE	TRUE		FALSE	FALSE	null	null	100	99.8	74.3	90.8	100	8537.82	15	586.31519:1917316 587.31854:843679 588.3219:137229	50.99279:2363 53.30812:1890 59.01399:6254 70.03638:2174 78.95889:15626 83.04939:2165 92.46608:2235 152.99501:6637 168.04178:5787 178.0247:2230 203.18062:4071 224.07039:27606 242.07837:7017 247.56325:2139 257.22882:22591 290.36319:2445 301.21759:94410 324.9902:2168 339.60297:1956 462.50171:1902 526.29419:73424 586.31158:2678
25909	12.658	588.33087	LPC 20:4	[M+HCOO]-		0.92	TRUE	5.86	588.33069	C28H50NO7P	LPC	GOMVPVRDBLLHQC-UHFFFAOYSA-N	O=C(OCC(O)COP(=O)([O-])OCC[N+](C)(C)C)CCCCCCC=CCC=CCC=CCC=CCC	410	TRUE	TRUE	TRUE		FALSE	FALSE	null	null	100	99.8	84.9	92.7	100	89051.4	18	588.3313:7133926 589.33465:3516710 590.33801:683946	59.01409:10589 78.95887:32903 152.9955:14302 168.04416:14902 205.1944:7340 224.07037:78543 242.07863:16144 259.24246:34017 285.22217:4779 303.23602:394002 528.30707:209092 588.32648:13949
25917	15.352	639.40314	SM 29:6;3O	[M+H]+	adduct linked to 24010_[M+H-H2O]+; adduct linked to 25654_[M+NH4]+; adduct linked to 26728_[M+K]+	0.822	TRUE	5.96	639.41333	C34H59N2O7P	SM	ZRENWMWSVDHBBF-UHFFFAOYSA-N	O=C(NC(COP(=O)([O-])OCC[N+](C)(C)C)C(O)C(O)C=CCCC=CCC)CCCC=CCC=CCC=CCC=CCC	420	TRUE	TRUE	TRUE		FALSE	FALSE	null	null	100	99.6	75.7	59.4	100	182.95	30	639.40393:4817786 640.40728:2796296 641.41064:645740	52.84962:1928 55.66091:1902 86.09715:8413 125.00067:4745 184.07306:42133 185.07829:10008 186.19644:2001 295.78906:2039 297.1647:7175 302.44229:2218 325.19998:5575 365.22845:3769 493.08261:2613 514.34155:2158 639.41052:104232
26000	13.648	590.34692	LPC 20:3	[M+HCOO]-		0.08	TRUE	6.1	590.34631	C28H52NO7P	LPC	XUDGAAFUMTTZCO-UHFFFAOYSA-N	O=C(OCC(O)COP(=O)([O-])OCC[N+](C)(C)C)CCCCCCCCCC=CCC=CCC=CCC	410	TRUE	TRUE	TRUE		FALSE	FALSE	null	null	100	99.7	88.2	93.5	100	14231.07	48	590.34717:3378270 591.35052:2207382 592.35388:476478	54.46422:1893 71.74626:2468 77.20949:1873 78.95941:12486 86.00346:2002 152.99692:3638 168.04398:4547 220.99142:2088 224.07024:21192 242.08221:4065 298.69604:1938 305.24664:175322 379.18225:2091 530.33344:65930 590.35522:4990
26001	13.256	590.35071	LPC 20:3	[M+HCOO]-		0.693	TRUE	6.1	590.34631	C28H52NO7P	LPC	XUDGAAFUMTTZCO-UHFFFAOYSA-N	O=C(OCC(O)COP(=O)([O-])OCC[N+](C)(C)C)CCCCCCCCCC=CCC=CCC=CCC	410	TRUE	TRUE	TRUE		FALSE	FALSE	null	null	100	99.7	90.4	93.6	100	17765.74	65	590.34668:2121526 591.35003:1283932 592.35339:284473	66.66039:1948 78.959:16392 92.09872:2087 106.13042:2146 136.49786:2241 147.72937:2216 152.99501:9383 168.04404:8657 224.06995:37865 242.07826:6106 244.73593:2167 305.25244:292643 310.55899:2163 505.70129:1874 530.33228:110426 590.35541:6886
26071	14.19	592.36194	LPC 20:2	[M+HCOO]-		1	TRUE	6.57	592.362	C28H54NO7P	LPC	YYQVCMMXPIJVHY-UHFFFAOYSA-N	O=C(OCC(O)COP(=O)([O-])OCC[N+](C)(C)C)CCCCCCCCCC=CCC=CCCCCC	410	TRUE	TRUE	TRUE		FALSE	FALSE	null	null	100	99.7	88.4	93.5	100	6021.83	13	592.36194:969136 593.36529:494518 594.36865:92511	53.99444:1809 58.03505:2461 62.60304:1830 63.36116:1853 63.4457:1833 78.95883:6251 96.96973:1987 168.04411:2683 181.94878:1969 224.06995:11141 300.16461:2154 307.26694:115196 421.98297:2072 532.34656:43845 592.36243:3386
26072	13.388	592.36194	LPC 20:2	[M+HCOO]-		0.107	TRUE	6.57	592.362	C28H54NO7P	LPC	YYQVCMMXPIJVHY-UHFFFAOYSA-N	O=C(OCC(O)COP(=O)([O-])OCC[N+](C)(C)C)CCCCCCCCCC=CCC=CCCCCC	410	TRUE	TRUE	TRUE		FALSE	FALSE	null	null	100	99.7	81.1	91.3	100	1411.18	42	592.36194:510888 593.36529:247654 594.36865:44967	50.79014:1733 53.15012:2205 57.4842:1798 59.12265:1914 61.2993:1902 78.95882:4194 82.47636:1920 87.64473:1864 150.28506:2020 152.99702:2770 207.79346:1854 214.53166:5507 224.07028:6262 271.10931:1881 307.26685:65180 532.34802:16122 592.36237:2817
26153	15.363	594.37891	LPC 20:1	[M+HCOO]-	similar chromatogram in higher mz_28389; similar chromatogram in higher mz_28750; similar chromatogram in higher mz_26274	0.991	TRUE	6.99	594.37762	C28H56NO7P	LPC	YYSFWGQAKJTHRE-UHFFFAOYSA-N	O=C(OCC(O)COP(=O)([O-])OCC[N+](C)(C)C)CCCCCCCCCC=CCCCCCCCC	410	TRUE	TRUE	TRUE		FALSE	FALSE	null	null	100	99.7	86	92	100	1517.23	13	594.37903:404386 595.38238:143616 596.38574:21510	52.36774:1895 80.69817:1832 112.91172:2138 183.73477:1919 214.54518:3597 224.07031:4028 309.28308:38688 534.3551:16426 594.37952:2345
26188	15.923	595.28967	LPI 18:2	[M-H]-	similar chromatogram in higher mz_29990; similar chromatogram in higher mz_28735; similar chromatogram in higher mz_29669	1	TRUE	5.24	595.28888	C27H49O12P	LPI	SAHCQBPGXQFTRA-UHFFFAOYSA-N	O=C(OCC(O)COP(=O)(O)OC1C(O)C(O)C(O)C(O)C1O)CCCCCCCC=CCC=CCCCCC	410	TRUE	TRUE	TRUE		FALSE	FALSE	null	null	100	99.4	96.7	97.4	100	5724.02	109	595.29016:410512 596.29351:188367 597.29687:43096	52.74894:2306 78.95958:5253 152.99704:9632 241.01447:5232 279.23288:17512 315.04861:3418 595.29785:12405
26189	15.509	595.28979	LPI 18:2	[M-H]-	similar chromatogram in higher mz_28417	0.8	TRUE	5.24	595.28888	C27H49O12P	LPI	SAHCQBPGXQFTRA-UHFFFAOYSA-N	O=C(OCC(O)COP(=O)(O)OC1C(O)C(O)C(O)C(O)C1O)CCCCCCCC=CCC=CCCCCC	410	TRUE	TRUE	TRUE		FALSE	FALSE	null	null	100	99.4	86.9	96.5	100	577.31	48	595.28979:917875 596.29314:336278 597.2965:75501	52.38194:1990 57.82722:2271 59.60624:2083 63.32269:1809 78.95948:9445 91.89599:1791 96.96965:2166 137.04382:1934 140.28445:1850 152.99516:20857 190.85391:2193 241.01015:9503 279.23196:25876 315.0484:4683 496.88229:2070 588.52716:1985 595.29907:35605
26268	17.624	597.30603	LPI 18:1	[M-H]-		0.969	TRUE	5.61	597.3045	C27H51O12P	LPI	UGDOFRYHDCDVHD-UHFFFAOYSA-N	O=C(OCC(O)COP(=O)(O)OC1C(O)C(O)C(O)C(O)C1O)CCCCCCCC=CCCCCCCCC	410	TRUE	TRUE	TRUE		FALSE	FALSE	null	null	100	99.3	87.8	97.4	100	727.95	145	597.30615:342227 598.3095:152219 599.31286:36654	51.12162:1970 78.95956:6197 98.36005:1919 152.99721:15078 154.24168:2277 168.9904:2008 208.72902:1981 241.01442:7254 281.25104:20791 315.04855:4789 472.79178:1929 597.31732:15477
26838	12.63	612.33331	LPC 22:6	[M+HCOO]-	adduct linked to 26835_[M+FA-H]-	0.831	TRUE	5.67	612.33069	C30H50NO7P	LPC	LSOWKZULVQWMLY-UHFFFAOYSA-N	O=C(OCC(O)COP(=O)([O-])OCC[N+](C)(C)C)CCC=CCC=CCC=CCC=CCC=CCC=CCC	410	TRUE	TRUE	TRUE		FALSE	FALSE	null	null	100	99.8	66.8	84.9	100	22062.72	7	612.32953:2115458 613.33288:1774891 614.33624:456829	59.0139:9663 78.95879:27416 121.10188:2143 149.13281:2162 152.995:8986 168.0446:10032 211.16177:2003 224.07047:39619 229.19717:7179 242.07875:11931 249.18515:2803 283.24216:40772 327.23489:75597 552.31281:100817 603.88745:2462 612.33832:4819
26917	13.509	614.34686	LPC 22:5	[M+HCOO]-		0.996	TRUE	5.96	614.34631	C30H52NO7P	LPC	BIEOSECQPGGZMF-UHFFFAOYSA-N	O=C(OCC(O)COP(=O)([O-])OCC[N+](C)(C)C)CCCCCC=CCC=CCC=CCC=CCC=CCC	410	TRUE	TRUE	TRUE		FALSE	FALSE	null	null	100	99.7	80.1	89.1	100	6619.66	47	614.34686:1670934 615.35021:943403 616.35357:228879	51.69611:1864 57.23236:1997 57.47247:1924 64.23573:1901 78.95878:8330 110.78865:2374 152.9949:2262 162.70525:2048 168.04399:4873 224.07053:13683 236.12169:1986 240.78154:1978 242.08223:4399 285.25815:5951 321.40369:2143 329.25217:69944 554.32416:65342 614.34351:4663
26918	13.108	614.34784	LPC 22:5	[M+HCOO]-	adduct linked to 24329_[M-H2O-H]-	0.973	TRUE	5.96	614.34631	C30H52NO7P	LPC	BIEOSECQPGGZMF-UHFFFAOYSA-N	O=C(OCC(O)COP(=O)([O-])OCC[N+](C)(C)C)CCCCCC=CCC=CCC=CCC=CCC=CCC	410	TRUE	TRUE	TRUE		FALSE	FALSE	null	null	100	99.7	82.3	92.4	100	11883.75	15	614.34729:1269799 615.35064:621683 616.354:145744	59.01399:1912 78.9588:11304 84.07676:1959 109.47491:1951 152.99501:3722 154.88324:1976 168.04411:5387 176.70114:2110 224.07043:17797 242.08241:3621 285.25836:6833 329.25162:81845 392.01453:2289 554.32294:47271 614.34393:2826
26980	12.027	660.48517	LPC 28:2	[M+H]+	adduct linked to 27193_[M+Na]+	1	TRUE	8.27	660.49628	C36H70NO7P	LPC	HEZLBWOYJCBRQP-UHFFFAOYSA-N	O=C(OCC(O)COP(=O)([O-])OCC[N+](C)(C)C)CCCCCCCCCCCCCCCC=CCC=CCCCCCCC	410	TRUE	TRUE	TRUE		FALSE	FALSE	null	null	96.6	99.9	18.5	72.3	100	78.86	19	660.48645:598509 661.4898:253227 662.49316:41935	57.01042:1945 57.07055:2225 59.04999:19063 67.49876:2235 69.46062:1949 82.58218:1747 84.73601:2207 89.88523:1777 152.97079:2084 159.13737:5881 162.10738:2114 184.12167:2051 202.39806:2345 205.64247:2246 214.47507:5607 250.60094:2385 608.01611:2327 660.48785:2612
26996	13.977	616.36261	LPC 22:4	[M+HCOO]-		0.507	TRUE	6.25	616.362	C30H54NO7P	LPC	GXEIJYZRCDTJTE-UHFFFAOYSA-N	O=C(OCC(O)COP(=O)([O-])OCC[N+](C)(C)C)CCCCCCCCC=CCC=CCC=CCC=CCC	410	TRUE	TRUE	TRUE		FALSE	FALSE	null	null	100	99.7	78.4	90.3	100	3886.54	45	616.36261:830166 617.36596:463443 618.36932:102520	51.21315:2121 210.34389:2454 214.53833:4834 224.07019:6544 242.08632:2226 297.6405:2030 331.2626:50621 370.4816:1969 440.39261:1985 457.82855:1893 464.82687:1928 556.34735:35704 616.35907:3968
26997	13.86	616.36328	LPC 22:4	[M+HCOO]-		0.702	TRUE	6.25	616.362	C30H54NO7P	LPC	GXEIJYZRCDTJTE-UHFFFAOYSA-N	O=C(OCC(O)COP(=O)([O-])OCC[N+](C)(C)C)CCCCCCCCC=CCC=CCC=CCC=CCC	410	TRUE	TRUE	TRUE		FALSE	FALSE	null	null	100	99.7	79	92.3	100	3923.34	55	616.36261:728793 617.36596:324020 618.36932:49643	51.10239:1955 63.50158:2330 78.95879:7379 140.04222:2072 152.99492:3367 168.22421:2204 176.24304:1808 214.53831:3567 224.07019:8921 242.07823:2976 283.51813:2257 305.69373:2023 321.42847:2046 331.26282:61189 339.50201:2021 444.27728:2634 556.34656:38152 616.35901:2505
27060	8.823	662.46259	PE 30:1	[M+H]+	ion correlated with 24891; adduct linked to 27289_[M+Na]+; similar chromatogram in higher mz_41730; similar chromatogram in higher mz_39715	0.973	TRUE	8.57	662.47552	C35H68NO8P	PE	ZCXLSBSWTZWVEA-UHFFFAOYSA-N	O=C(OCC(OC(=O)CCCCCCCCCCCC=CCCCCCCCC)COP(=O)(O)OCCN)CCCCCCC	420	TRUE	TRUE	TRUE		FALSE	FALSE	null	null	70.4	100	15.3	67.8	75	33.78	QC1	662.46716:303404 663.47051:119136 664.47387:0	53.07388:2264 59.04987:9327 63.05913:1761 66.92257:2317 66.92786:2032 68.66329:2111 89.06019:5760 103.07535:3356 135.74852:2143 214.47841:2054 229.53647:2568 252.43814:2154 320.45471:2077 521.46521:2261
27091	15.794	619.29248	LPI 20:4	[M-H]-		1	TRUE	5.06	619.28888	C29H49O12P	LPI	BAWAZBRKENFJED-UHFFFAOYSA-N	O=C(OCC(O)COP(=O)(O)OC1C(O)C(O)C(O)C(O)C1O)CCCCCCC=CCC=CCC=CCC=CCC	410	TRUE	TRUE	TRUE		FALSE	FALSE	null	null	100	99.4	93.5	97.6	100	13688.43	43	619.2887:2022861 620.29205:841897 621.29541:181014	53.20089:2072 64.18826:1778 65.05535:2032 78.95956:5650 96.96867:2082 152.99525:16062 241.0116:12075 303.23077:16044 315.04855:7227 361.20612:1983 619.29315:25781
27092	15.453	619.29303	LPI 20:4	[M-H]-		0.924	TRUE	5.06	619.28888	C29H49O12P	LPI	BAWAZBRKENFJED-UHFFFAOYSA-N	O=C(OCC(O)COP(=O)(O)OC1C(O)C(O)C(O)C(O)C1O)CCCCCCC=CCC=CCC=CCC=CCC	410	TRUE	TRUE	TRUE		FALSE	FALSE	null	null	100	99.4	86.2	97.2	100	1519.36	140	619.29333:498173 620.29668:197379 621.30004:25974	66.22671:1777 66.65398:1812 78.95882:3723 89.10727:1992 101.27026:1908 152.99741:10300 181.34169:2345 241.01445:7021 303.2341:12128 315.04861:3047 365.15848:2611 619.29437:11802
27150	13.664	664.46173	SL 38:6;2O	[M+H]+	adduct linked to 27388_[M+Na]+; adduct linked to 28163_[M+K]+	1	TRUE	7.95	664.46051	C38H65NO6S	SL	WRCZLMXRZWEDKZ-UHFFFAOYSA-N	O=C(N(CC(O)C=CCCC=CCCC=CCCCCCCC)CS(=O)(=O)O)C(O)CCCCCCC=CCC=CCC=CCC	420	TRUE	TRUE	TRUE		FALSE	FALSE	null	null	77.9	99.8	28.6	14.2	100	60.42	154	664.45789:773559 665.46124:508075 666.4646:169186	57.07056:23515 64.54839:2152 65.9143:1930 76.74851:2137 87.04401:6430 89.05943:31247 93.0699:2610 121.06435:8182 123.98353:1983 131.06921:2705 133.08536:16500 134.61455:2247 141.45099:2294 147.07913:4323 165.09071:3016 177.11024:5573 214.47499:6096 233.18987:7606 277.21457:10811 277.40231:2182 354.84375:2103 642.54633:2603 647.43536:8891 664.46405:19393
27152	16.647	621.30731	LPI 20:3	[M-H]-		0.982	TRUE	5.41	621.3045	C29H51O12P	LPI	BNXYBNVTWAMAER-UHFFFAOYSA-N	O=C(OCC(O)COP(=O)(O)OC1C(O)C(O)C(O)C(O)C1O)CCCCCCCCCC=CCC=CCC=CCC	410	TRUE	TRUE	TRUE		FALSE	FALSE	null	null	100	99.4	84.1	98.3	100	874.46	55	621.30731:402001 622.31066:156094 623.31402:37266	51.83885:2243 54.76796:1845 65.07279:1969 78.95879:2534 83.83888:1854 110.02902:2071 152.99493:7808 162.7298:2511 207.95744:1914 214.5417:3606 241.01035:4513 305.24725:10596 315.04849:2627 621.30975:11525
27812	7.863	678.45844	LPC 28:4	[M+Na]+		1	TRUE	7.81	678.4469	C36H66NO7P	LPC	ZHQKSMYGEQXLCE-UHFFFAOYSA-N	O=C(OCC(O)COP(=O)([O-])OCC[N+](C)(C)C)CCCCCCCCCCCCCCC=CCC=CCC=CCC=CCC	410	TRUE	TRUE	TRUE		FALSE	FALSE	null	null	80.1	100	11.7	74.4	100	28.85	100	678.45831:314273 679.46166:148683 680.46502:22998	51.58055:1926 56.89042:1949 59.04984:7155 79.58367:2131 87.04398:2501 89.06019:12782 101.0594:2323 103.07642:2591 114.47175:1877 131.37904:2136 133.08498:6594 147.10016:4392 177.11018:2994 244.61531:2152 248.81725:1959 267.47803:2437 272.03958:2103 292.50107:2116 321.08984:2071 323.95657:2170 427.56015:2300 619.37537:2228
27959	17.189	681.45081	DG 40:11	[M+Na]+	ion correlated with 25573; ion correlated with 25809; ion correlated with 25572; ion correlated with 27718; adduct linked to 28709_[M+K]+	0.009	TRUE	8.94	681.44891	C43H62O5	DG	BSXKGGIRKHSQTJ-UHFFFAOYSA-N	O=C(OCC(OC(=O)CCC=CCC=CCC=CCC=CCC=CCC=CCC)CO)CC=CCC=CCC=CCC=CCC=CCC	420	TRUE	TRUE	TRUE		FALSE	FALSE	null	null	100	99.7	72.8	75	100	24.87	28	681.45081:981774 682.45416:389907 683.45752:121710	51.2765:2216 56.06839:2010 61.11042:2296 111.0414:2488 111.71404:2195 127.03732:2688 169.59448:2257 171.06224:2382 199.09419:4432 268.55234:2411 681.45837:169780
28320	8.038	659.39417	GM3 47:8;2O	[M-2H]2-	similar chromatogram in higher mz_29624; similar chromatogram in higher mz_28747	1	TRUE	8.88	659.3963	C70H116N2O21	GM3	HXOIVZSKSNYOJH-UHFFFAOYSA-N	O=C(O)C1(OC2C(O)C(OC(CO)C2O)OC3C(O)C(O)C(OCC(NC(=O)CCCCCCCCC=CCC=CCC=CCC=CCC=CCC=CCC)C(O)C=CCCC=CCCCCCCCCCC)OC3CO)OC(C(O)C(O)CO)C(N=C(O)C)C(O)C1	420	TRUE	TRUE	TRUE		FALSE	FALSE	null	null	92.4	100	20.1	80.1	100	5454.64	149	659.39862:219360 660.40197:104820 661.40533:25199	52.94978:1887 57.45613:2187 81.30935:2088 164.67451:1998 166.05583:14152 172.41374:2249 174.37932:2390 258.83456:2034 290.103:1970 342.6871:2347 383.98315:2279 526.77283:2140 659.40796:2782
28897	18.194	701.55109	SM 34:2;2O	[M+H]+		0.689	TRUE	8.67	701.5592	C39H77N2O6P	SM	VYDHYGBBAHKWKG-UHFFFAOYSA-N	O=C(NC(COP(=O)([O-])OCC[N+](C)(C)C)C(O)C=CCCCCCCC)CCCCCCCCCCCC=CCCCCCCCC	420	TRUE	TRUE	TRUE		FALSE	FALSE	null	null	98.6	99.6	74.6	82.3	100	33.38	29	701.55731:557372 702.56066:493319 703.56402:785902	59.0499:7356 60.08141:7717 81.33083:2080 86.09713:31844 89.06023:4903 97.727:2068 101.06059:2342 104.10774:2344 124.99918:13659 174.97385:2696 184.07347:234559 214.47514:3864 327.0907:2139 526.73395:2275 701.55408:18709
28899	17.878	701.55634	SM 34:2;2O	[M+H]+		0.258	TRUE	8.67	701.5592	C39H77N2O6P	SM	VYDHYGBBAHKWKG-UHFFFAOYSA-N	O=C(NC(COP(=O)([O-])OCC[N+](C)(C)C)C(O)C=CCCCCCCC)CCCCCCCCCCCC=CCCCCCCCC	420	TRUE	TRUE	TRUE		FALSE	FALSE	null	null	92.2	99.6	68	78.8	100	17.38	204	701.5517:416913 702.55505:252674 703.55841:412171	59.04934:2575 60.08134:5743 86.09624:25975 89.06013:4977 104.10648:3763 124.99905:16103 133.75339:2187 184.07332:190690 303.77335:2542 437.58542:2426 701.54425:9975
28900	17.287	701.5564	SM 34:2;2O	[M+H]+		0.062	TRUE	8.67	701.5592	C39H77N2O6P	SM	VYDHYGBBAHKWKG-UHFFFAOYSA-N	O=C(NC(COP(=O)([O-])OCC[N+](C)(C)C)C(O)C=CCCCCCCC)CCCCCCCCCCCC=CCCCCCCCC	420	TRUE	TRUE	TRUE		FALSE	FALSE	null	null	97.9	99.6	67.6	82.2	100	22.66	83	701.5575:462273 702.56085:240000 703.56421:153117	59.04988:2231 60.08138:5980 78.98194:2048 86.09634:21031 89.0593:3095 95.56861:2164 113.60498:2077 119.38171:1884 120.51708:1974 124.99917:12301 169.38123:2448 184.07343:159070 251.99521:2301 303.76221:4067 377.37833:2449 392.6138:2163 701.54877:12479
28980	18.207	703.57025	SM 34:1;2O|SM 17:1;2O/17:0	[M+H]+		0.929	TRUE	8.85	703.57489	C39H79N2O6P	SM	VJLGWXPICWQEGB-UHFFFAOYSA-N	O=C(NC(COP(=O)([O-])OCC[N+](C)(C)C)C(O)C=CCCCCCCCCCCCC)CCCCCCCCCCCCCCCC	410	TRUE	TRUE	TRUE		FALSE	FALSE	null	null	100	99.6	69.9	84	100	25.45	65	703.57062:442080 704.57397:320860 705.57733:70975	50.97113:2114 52.16941:2311 56.88443:2176 57.83917:2276 59.24813:2376 59.25156:2195 60.08135:7594 85.07277:2063 86.09647:26418 89.06015:2737 95.6609:2061 104.10651:3254 124.99944:15405 133.10312:2202 154.10226:2209 160.98305:2321 184.07373:213903 250.21791:2533 285.16061:2232 327.24289:2014 339.60754:2313 345.37103:2115 352.48724:2300 417.14252:2340 435.89032:2862 456.18176:2273 703.56909:21753
28981	17.787	703.57056	SM 34:1;2O	[M+H]+		0.129	TRUE	9.01	703.57489	C39H79N2O6P	SM	ASWNCHFNKSPKBK-UHFFFAOYSA-N	O=C(NC(COP(=O)([O-])OCC[N+](C)(C)C)C(O)C=CCCCCCCC)CCCCCCCCCCCCCCCCCCCCC	420	TRUE	TRUE	TRUE		FALSE	FALSE	null	null	100	99.6	72.9	81.4	100	17.75	70	703.57135:1032790 704.5747:780675 705.57806:191292	60.08139:24943 64.64929:2157 71.07369:5337 80.65311:2282 86.09634:81233 98.98466:3001 104.10655:9333 124.99919:47853 139.89796:2295 183.45023:2272 184.07335:593404 234.6302:2535 337.50085:2594 685.58313:3353 703.5647:34240
28983	23.354	703.57086	SM 34:1;2O|SM 18:1;2O/16:0	[M+H]+		0.427	TRUE	8.79	703.57489	C39H79N2O6P	SM	RWKUXQNLWDTSLO-UHFFFAOYSA-N	O=C(NC(COP(=O)([O-])OCC[N+](C)(C)C)C(O)C=CCCCCCCCCCCCCC)CCCCCCCCCCCCCCC	410	TRUE	TRUE	TRUE		FALSE	FALSE	null	null	100	98.9	73	81.7	100	26.49	73	703.57086:2505028 704.57421:1388891 705.57757:404980	60.08144:34870 71.07306:9800 86.09641:113329 98.98468:6172 104.10668:12657 119.02819:2513 124.99918:67443 132.03148:2647 184.07338:816267 264.26675:3042 441.75272:2516 685.56396:2863 703.56573:49567
29016	11.949	704.50836	PC 30:1	[M+H]+		1	TRUE	8.41	704.52252	C38H74NO8P	PC	YGYPKGROQZMYMN-UHFFFAOYSA-N	O=C(OCC(OC(=O)CCCCCCCC=CCCCCCCC)COP(=O)([O-])OCC[N+](C)(C)C)CCCCCCCCCCCC	420	TRUE	TRUE	TRUE		FALSE	FALSE	null	null	77.8	99.9	23.7	60.4	100	58.15	30	704.51404:556266 705.51739:287486 706.52075:82392	55.0551:6854 57.0705:11124 59.04983:38803 59.09085:2170 63.44099:1907 87.08157:4524 89.06042:18355 90.02999:2140 101.0966:11787 103.0754:7080 131.10637:3733 133.08511:3968 142.22011:2239 145.12267:4124 159.1375:10621 184.07347:4032 203.16399:5577 241.50323:2139 245.19576:2681 303.75098:4514 436.24271:2143 556.56232:2530 613.64044:2306 645.8822:2292 655.75714:2322 704.51019:12514
29134	15.938	694.42999	PC 25:1;O|PC 10:0_15:1;O	[M+HCOO]-		0.267	TRUE	7.26	694.43011	C33H64NO9P	OxPC	JQLPNZXRVFYAHF-UHFFFAOYSA-N	O=C(OCC(OC(=O)CCCCCCC(O)C=CCCCCC)COP(=O)([O-])OCC[N+](C)(C)C)CCCCCCCCC	410	TRUE	TRUE	TRUE		FALSE	FALSE	null	null	99.8	99.6	36.3	55.8	100	1740.91	29	694.42999:310113 695.43334:174183 696.4367:37960	56.79711:2051 95.83292:2127 103.98534:2022 157.37094:2226 162.7567:2416 171.10188:16352 255.23425:7914 303.8663:2477 313.42239:2818 345.27606:2285 504.08206:2324 555.10889:2496 634.4046:3248
29198	11.879	709.46783	DG 42:11	[M+Na]+	similar chromatogram in higher mz_37343; similar chromatogram in higher mz_36893	0.991	TRUE	9.55	709.48022	C45H66O5	DG	JKHLHIJQVFLUSB-UHFFFAOYSA-N	O=C(OCC(OC(=O)CCCC=CCC=CCC=CCC=CCC=CCC=CCC=CCC)CO)CCC=CCC=CCC=CCC=CCC	420	TRUE	TRUE	TRUE		FALSE	FALSE	null	null	97.2	100	74.2	75	100	12.41	31	709.4693:317305 710.47265:179661 711.47601:46293	54.43325:2117 57.30551:1954 185.03174:2225 709.47174:87116
29694	12.746	723.479	DG 43:11	[M+Na]+	adduct linked to 29537_[M+NH4]+; adduct linked to 29536_[M+NH4]+; adduct linked to 30282_[M+K]+	0.942	TRUE	10.27	723.49591	C46H68O5	DG	NLPVEMQXXOUMGX-UHFFFAOYSA-N	O=C(OCC(OC(=O)CCCCCC=CCC=CCC=CCC=CCC=CCC=CCC=CCC)CO)CC=CCC=CCC=CCC=CCC	420	TRUE	TRUE	TRUE		FALSE	FALSE	null	null	95.7	100	69.2	75	100	13.1	27	723.48419:204472 724.48754:250385 725.4909:0	81.61348:2069 99.28036:1918 165.2207:2135 239.03616:2359 723.47717:21102
29700	18.345	723.53644	SM 34:2;2O	[M+Na]+	adduct linked to 30941_[M+H]+	0.293	TRUE	8.67	723.54108	C39H77N2O6P	SM	VYDHYGBBAHKWKG-UHFFFAOYSA-N	O=C(NC(COP(=O)([O-])OCC[N+](C)(C)C)C(O)C=CCCCCCCC)CCCCCCCCCCCC=CCCCCCCCC	420	TRUE	TRUE	TRUE		FALSE	FALSE	null	null	100	99.5	71.7	89.3	100	7.54	172	723.53619:184254 724.53954:314367 725.5429:360693	51.80762:2022 54.175:2464 67.72437:2242 84.2864:2213 86.09624:5189 118.68176:2431 146.98152:7323 158.30006:2391 186.72937:2240 214.4278:2185 214.47838:3018 419.965:2137 496.15289:2520 502.79208:1912 540.46863:9608 664.46014:7455 723.5387:18561
29701	17.281	723.53674	SM 34:2;2O	[M+Na]+	found in higher mz's MsMs_31765	0.551	TRUE	8.67	723.54108	C39H77N2O6P	SM	VYDHYGBBAHKWKG-UHFFFAOYSA-N	O=C(NC(COP(=O)([O-])OCC[N+](C)(C)C)C(O)C=CCCCCCCC)CCCCCCCCCCCC=CCCCCCCCC	420	TRUE	TRUE	TRUE		FALSE	FALSE	null	null	100	99.6	84.4	93.1	100	7.4	73	723.53668:304065 724.54003:404029 725.54339:470034	61.05915:2158 71.07307:3048 86.09715:22013 89.06021:4461 146.98141:23060 169.63951:2203 262.24899:2754 280.26675:2429 297.16461:2238 500.47632:2550 540.46735:45141 542.68793:2557 664.4599:25927 723.5343:72470
29781	23.315	725.55103	SM 34:1;2O	[M+Na]+		0.191	TRUE	9.01	725.55682	C39H79N2O6P	SM	ASWNCHFNKSPKBK-UHFFFAOYSA-N	O=C(NC(COP(=O)([O-])OCC[N+](C)(C)C)C(O)C=CCCCCCCC)CCCCCCCCCCCCCCCCCCCCC	420	TRUE	TRUE	TRUE		FALSE	FALSE	null	null	100	99	84.3	89.3	100	10.93	168	725.55176:277445 726.55511:220175 727.55847:48611	53.46917:2001 86.09622:5763 100.8971:2302 103.19563:1959 146.98151:5772 205.97203:2526 229.65218:2271 429.89523:2379 542.48901:13608 666.47131:10442 725.54877:26210
29782	18.378	725.55115	SM 34:1;2O	[M+Na]+	adduct linked to 31035_[M+H]+	0.631	TRUE	9.01	725.55682	C39H79N2O6P	SM	ASWNCHFNKSPKBK-UHFFFAOYSA-N	O=C(NC(COP(=O)([O-])OCC[N+](C)(C)C)C(O)C=CCCCCCCC)CCCCCCCCCCCCCCCCCCCCC	420	TRUE	TRUE	TRUE		FALSE	FALSE	null	null	100	99.6	86.1	95.3	100	10.42	167	725.55121:252819 726.55456:263934 727.55792:45248	52.75853:2315 53.89014:2169 56.04987:2641 71.07303:5314 86.09628:23105 133.51625:2247 139.78784:2313 146.98125:21804 198.53723:3040 280.26154:3019 288.99884:2254 502.4895:4075 542.4856:45985 666.47229:24224 725.54822:52892
29785	17.29	725.55182	SM 34:1;2O	[M+Na]+	similar chromatogram in higher mz_34130	0.867	TRUE	9.01	725.55682	C39H79N2O6P	SM	ASWNCHFNKSPKBK-UHFFFAOYSA-N	O=C(NC(COP(=O)([O-])OCC[N+](C)(C)C)C(O)C=CCCCCCCC)CCCCCCCCCCCCCCCCCCCCC	420	TRUE	TRUE	TRUE		FALSE	FALSE	null	null	100	99.7	84.7	94.1	100	13.22	34	725.55243:271458 726.55578:296306 727.55914:94046	54.89187:2532 70.55805:2219 71.07373:3426 72.9312:2061 79.07701:2375 86.09724:25901 100.67666:2144 106.28889:2258 135.23891:2050 144.55933:2403 146.98157:23191 189.65356:2436 213.78551:1960 502.48993:2695 542.48773:54703 666.47388:20185 725.55029:43518
29786	18.301	725.55249	SM 34:1;2O	[M+Na]+		0.071	TRUE	9.01	725.55682	C39H79N2O6P	SM	ASWNCHFNKSPKBK-UHFFFAOYSA-N	O=C(NC(COP(=O)([O-])OCC[N+](C)(C)C)C(O)C=CCCCCCCC)CCCCCCCCCCCCCCCCCCCCC	420	TRUE	TRUE	TRUE		FALSE	FALSE	null	null	100	99.5	82.9	88.4	100	10.73	142	725.55219:235066 726.55554:237503 727.5589:68127	58.03282:2104 59.04937:2864 63.40081:2293 78.05048:2404 79.88026:2087 86.09622:8899 87.54311:2022 89.05927:3813 146.98151:6213 160.09642:2244 281.82458:2408 542.48468:18334 666.46899:6929 725.55078:23995
29869	23.36	747.57001	SM 34:1;2O	[M+HCOO]-		0.262	TRUE	9.01	747.5658	C39H79N2O6P	SM	ASWNCHFNKSPKBK-UHFFFAOYSA-N	O=C(NC(COP(=O)([O-])OCC[N+](C)(C)C)C(O)C=CCCCCCCC)CCCCCCCCCCCCCCCCCCCCC	420	TRUE	TRUE	TRUE		FALSE	FALSE	null	null	93.9	99	64.1	80.8	100	616.47	187	747.57013:287811 748.57348:143967 749.57684:42725	56.9716:2358 62.50423:2293 72.67764:2884 78.95955:8486 85.57019:2192 101.02998:2219 162.61844:2209 168.04402:7080 180.50049:2160 214.54507:4696 687.54333:13020 708.15973:2298
29871	23.117	747.57037	SM 34:1;2O	[M+HCOO]-		0.04	TRUE	9.01	747.5658	C39H79N2O6P	SM	ASWNCHFNKSPKBK-UHFFFAOYSA-N	O=C(NC(COP(=O)([O-])OCC[N+](C)(C)C)C(O)C=CCCCCCCC)CCCCCCCCCCCCCCCCCCCCC	420	TRUE	TRUE	TRUE		FALSE	FALSE	null	null	95.5	99	79.5	81.4	100	44.18	177	747.57025:326047 748.5736:273359 749.57696:59675	78.95943:12948 144.35551:2298 168.04408:11200 170.24483:2377 244.01424:2212 488.73285:2487 687.54224:22533
29872	23.23	747.57043	SM 34:1;2O	[M+HCOO]-		0.031	TRUE	9.01	747.5658	C39H79N2O6P	SM	ASWNCHFNKSPKBK-UHFFFAOYSA-N	O=C(NC(COP(=O)([O-])OCC[N+](C)(C)C)C(O)C=CCCCCCCC)CCCCCCCCCCCCCCCCCCCCC	420	TRUE	TRUE	TRUE		FALSE	FALSE	null	null	95.4	99	79.5	81.4	100	884.42	177	747.57043:326047 748.57378:273359 749.57714:59675	78.95943:12948 144.35551:2298 168.04408:11200 170.24483:2377 244.01424:2212 488.73285:2487 687.54224:22533
29915	23.343	729.58557	SM 36:2;2O	[M+H]+		0.151	TRUE	9.17	729.59052	C41H81N2O6P	SM	XQOXLMJGXXCULS-UHFFFAOYSA-N	O=C(NC(COP(=O)([O-])OCC[N+](C)(C)C)C(O)C=CCCCCCCC)CCCCCCCCCCCC=CCCCCCCCCCC	420	TRUE	TRUE	TRUE		FALSE	FALSE	null	null	94.3	99	62.3	76.4	100	13.21	60	729.58557:310852 730.58892:166916 731.59228:50256	52.2026:2236 60.08135:4160 86.09719:15197 109.70305:2301 125.00055:6466 171.87929:2236 184.07336:110391 220.9864:2448 348.48596:2166 620.43591:2460 729.58905:4543
29916	18.208	729.58649	SM 36:2;2O	[M+H]+		0.489	TRUE	9.17	729.59052	C41H81N2O6P	SM	XQOXLMJGXXCULS-UHFFFAOYSA-N	O=C(NC(COP(=O)([O-])OCC[N+](C)(C)C)C(O)C=CCCCCCCC)CCCCCCCCCCCC=CCCCCCCCCCC	420	TRUE	TRUE	TRUE		FALSE	FALSE	null	null	96.5	99.6	69.2	80.3	100	12.91	30	729.58649:342447 730.58984:286844 731.5932:125283	60.08141:6867 86.09706:22568 86.99527:2346 90.1328:2153 124.99918:8778 153.45544:2291 184.07341:127250 189.28117:2430 214.47179:3540 729.58978:8012
29956	18.236	730.53485	PC 32:2	[M+H]+		0.12	TRUE	8.59	730.53809	C40H76NO8P	PC	GPWHCUUIQMGELX-UHFFFAOYSA-N	O=C(OCC(OC(=O)CCCCCCCC=CCCCCCC)COP(=O)([O-])OCC[N+](C)(C)C)CCCCCCCC=CCCCCCC	420	TRUE	TRUE	TRUE		FALSE	FALSE	null	null	89.6	99.5	60.4	72.5	100	11.92	113	730.53485:242895 731.5382:143721 732.54156:254649	57.31107:2332 59.04939:5018 60.08138:5208 67.64127:2006 68.85428:2164 86.09641:19517 88.63759:2557 89.05929:5817 111.31699:2111 119.94949:2170 124.99925:10317 133.08504:4448 172.24042:2453 184.07346:136420 185.07758:2577 186.28093:2507 203.27274:2304 222.08038:2419 236.02159:2486 245.67862:2328 283.93427:2199 303.73376:2870 439.23157:2297 730.54266:12795
29990	15.973	757.47595	PMeOH 40:8	[M-H]-		0.524	TRUE	8.42	757.48138	C44H71O8P	PMeOH	UXQGIOIBFJHTGX-UHFFFAOYSA-N	O=C(OCC(OC(=O)CC=CCC=CCC=CCC=CCC=CCC)COP(=O)(O)OC)CCCCCCCCC=CCC=CCC=CCCCCC	420	TRUE	TRUE	TRUE		FALSE	FALSE	null	null	75.9	99.7	32.1	41	92.9	6815.42	94	757.47504:357664 758.47839:208000 759.48175:49827	59.57613:2192 74.05503:2311 110.97543:2179 125.09789:23057 132.34134:2373 150.29489:2191 199.72159:1957 273.17181:8571 303.82623:2827 361.48624:2559 480.71402:2548 599.05774:2196 707.37152:2485 757.48712:5482
30019	17.078	732.48425	PC O-34:8	[M+H]+	adduct linked to 30206_[M+Na]+	0.182	TRUE	7.84	732.49628	C42H70NO7P	EtherPC	AVBVRWGSJHDUQR-UHFFFAOYSA-N	O=C(OC(COCCCCCC=CCC=CCC=CCC)COP(=O)([O-])OCC[N+](C)(C)C)CCC=CCC=CCC=CCC=CCC=CCC	420	TRUE	TRUE	TRUE		FALSE	FALSE	null	null	87.6	99.6	20.4	83.5	100	6.89	54	732.48779:230813 733.49114:258971 734.4945:70230	58.98704:2644 59.04984:2746 69.07005:5894 86.09705:4502 90.59844:2196 97.10135:6257 107.08619:2888 125.09662:7479 144.1774:2173 153.09059:2836 156.93185:2230 171.10049:4196 184.07349:25043 189.11053:3052 203.12636:5599 222.29002:2446 239.16293:3312 257.17575:8069 271.19141:13617 304.46802:2238 310.92291:2402 427.26599:4517 441.28424:2631 513.34052:6190 732.53876:2816
30023	13.85	732.50964	PC O-34:8	[M+H]+		0.04	TRUE	7.84	732.49628	C42H70NO7P	EtherPC	AVBVRWGSJHDUQR-UHFFFAOYSA-N	O=C(OC(COCCCCCC=CCC=CCC=CCC)COP(=O)([O-])OCC[N+](C)(C)C)CCC=CCC=CCC=CCC=CCC=CCC	420	TRUE	TRUE	TRUE		FALSE	FALSE	null	null	79	99.8	30.8	72.6	100	1.94	36	732.50964:27792 733.51299:26681 734.51635:1916	57.07056:6324 59.05002:48004 64.313:1967 85.53893:2387 88.42924:2380 89.06022:5635 91.92577:2217 94.99249:2195 101.1927:2397 103.07538:5779 115.11093:5425 126.09258:2596 141.24359:2672 159.13741:4123 173.15427:8284 184.07344:7855 214.47174:4119 217.17804:2504 328.5116:2255 732.53949:8590
30028	13.636	732.54199	PC 32:1	[M+H]+	adduct linked to 30209_[M+Na]+	1	TRUE	8.92	732.55377	C40H78NO8P	PC	MLBVVLKJELORDK-UHFFFAOYSA-N	O=C(OCC(OC(=O)CCCCCCCCCCCCCC=CCCCCCCCCCC)COP(=O)([O-])OCC[N+](C)(C)C)CCCCC	420	TRUE	TRUE	TRUE		FALSE	FALSE	null	null	70.1	99.9	29.2	66.4	83.3	35.71	113	732.54193:836683 733.54528:434779 734.54864:131504	57.07067:11657 59.04983:60126 87.08066:3730 89.06019:6021 89.84314:2206 90.33613:2474 101.09655:3153 103.07535:7409 115.11222:4463 159.13734:12089 184.07338:7774 217.17796:4581 367.62296:2270 452.60468:2390 732.53925:6959
30032	23.263	732.54681	PC 32:1	[M+H]+		0.547	TRUE	8.92	732.55377	C40H78NO8P	PC	MLBVVLKJELORDK-UHFFFAOYSA-N	O=C(OCC(OC(=O)CCCCCCCCCCCCCC=CCCCCCCCCCC)COP(=O)([O-])OCC[N+](C)(C)C)CCCCC	420	TRUE	TRUE	TRUE		FALSE	FALSE	null	null	86.5	99	78.1	68.9	83.3	13.14	30	732.55304:871809 733.55639:532881 734.55975:141203	60.08141:9467 64.47556:2340 72.86304:2113 86.09708:46989 104.10661:3055 125.00045:22489 163.15396:2210 184.07335:280503 185.07497:2428 510.67929:2527 732.54364:42309
30033	18.223	732.55243	PC 32:1	[M+H]+		0.333	TRUE	8.92	732.55377	C40H78NO8P	PC	MLBVVLKJELORDK-UHFFFAOYSA-N	O=C(OCC(OC(=O)CCCCCCCCCCCCCC=CCCCCCCCCCC)COP(=O)([O-])OCC[N+](C)(C)C)CCCCC	420	TRUE	TRUE	TRUE		FALSE	FALSE	null	null	85.1	99.5	69.7	66.3	83.3	5.23	46	732.55243:341435 733.55578:238815 734.55914:61207	60.08134:7012 67.76504:2262 71.07365:2775 86.09721:20970 89.06013:3059 124.99923:10490 184.07332:177876 184.51646:2735 188.88457:2350 240.13478:2125 262.08014:2309 263.25934:2212 303.73926:2776 327.76462:2264 732.54376:18602
30111	20.277	734.56213	PC 32:0	[M+H]+		0.129	TRUE	9.57	734.5694	C40H80NO8P	PC	KILNVBDSWZSGLL-UHFFFAOYSA-N	O=C(OCC(OC(=O)CCCCCCCCCCCCCCC)COP(=O)([O-])OCC[N+](C)(C)C)CCCCCCCCCCCCCCC	420	TRUE	TRUE	TRUE		FALSE	FALSE	null	null	86.9	99.4	65.9	74.6	100	3.48	62	734.56213:285730 735.56548:148089 736.56884:29298	56.58574:1965 60.08134:4420 86.09717:15312 86.13223:2063 90.39326:2307 99.54525:2454 106.86406:2141 124.99904:8183 170.16246:2056 176.7413:2551 184.07332:128244 185.66275:2025 353.13467:2493 419.328:2353 438.4516:2613 637.21118:2555 734.57257:15388
30176	8.405	736.50195	PC 33:6	[M+H]+	adduct linked to 30341_[M+Na]+; adduct linked to 13463_[M+H]2+	1	TRUE	7.71	736.49121	C41H70NO8P	PC	WONYLSXABMXXJA-UHFFFAOYSA-N	O=C(OCC(OC(=O)CCC=CCC=CCC=CCC=CCC)COP(=O)([O-])OCC[N+](C)(C)C)CCCCCCCC=CCC=CCCCC	420	TRUE	TRUE	TRUE		FALSE	FALSE	null	null	72.6	100	18.8	66	90	15.7	107	736.50201:295490 737.50536:209372 738.50872:61783	57.05711:2126 59.04978:10585 62.24665:2208 76.27:2184 77.32052:2527 87.04401:2903 89.06025:20025 101.05943:3061 103.07533:4318 128.05638:2141 133.08502:6820 147.10211:5654 151.5527:2280 184.10551:2377 191.12569:4107 223.59816:2061 303.728:2721 497.34149:2461 619.72327:2218 736.49292:3866
30280	16.847	785.50482	PMeOH 42:8	[M-H]-		0.631	TRUE	9.45	785.5127	C46H75O8P	PMeOH	BAIMSHAYLFXRCW-UHFFFAOYSA-N	O=C(OCC(OC(=O)CC=CCC=CCC=CCC=CCC=CCC)COP(=O)(O)OC)CCCCCCCCC=CCC=CCC=CCCCCCCC	420	TRUE	TRUE	TRUE		FALSE	FALSE	null	null	79.2	99.7	46.5	36.9	92.9	6305.12	211	785.5097:537863 786.51305:323237 787.51641:101288	55.29603:2120 59.51892:2262 60.77512:2324 93.51131:2167 96.51928:2274 97.06611:6864 99.04636:2247 111.00054:2463 123.08284:3643 125.09776:70047 128.28444:2383 137.44775:2529 145.76961:2196 169.08713:2290 205.77292:2507 273.17181:32190 303.3436:2644 326.09344:2539 341.41043:2865 353.57675:2368 381.26758:2417 425.25858:5690 777.36237:2618 785.50104:32426
30382	20.329	742.57257	PC O-34:3	[M+H]+		0.022	TRUE	9.61	742.57452	C42H80NO7P	EtherPC	MIKWCKCBCDZUNB-UHFFFAOYSA-N	O=C(OC(COCCCCCCCC)COP(=O)([O-])OCC[N+](C)(C)C)CCCCCCCCCCC=CCC=CCC=CCCCCCCC	420	TRUE	TRUE	TRUE		FALSE	FALSE	null	null	99.2	99.4	76.4	84.5	100	4.7	61	742.57257:559243 743.57592:367534 744.57928:204150	59.04935:2579 60.08134:7216 68.53637:2324 69.86383:2513 81.92379:2361 86.09656:37067 95.06103:2086 104.10535:2345 124.99937:18589 129.44283:2132 184.07379:212325 661.07098:2423 742.56921:29722
30452	18.23	802.55573	PC 34:2|PC 16:0_18:2	[M+HCOO]-		0.049	TRUE	9.3	802.56042	C42H80NO8P	PC	JLPULHDHAOZNQI-UHFFFAOYSA-N	O=C(OCC(OC(=O)CCCCCCCC=CCC=CCCCCC)COP(=O)([O-])OCC[N+](C)(C)C)CCCCCCCCCCCCCCC	410	TRUE	TRUE	TRUE		FALSE	FALSE	null	null	100	99.6	75.6	80.4	100	633.09	47	802.55573:634889 803.55908:439273 804.56244:153423	67.95004:2345 69.07125:2249 78.17461:2264 78.95878:3226 83.54136:2027 96.51009:2363 99.42304:2546 198.99033:2303 211.58388:2373 255.23468:26338 279.23245:60768 285.29953:2406 303.8432:4791 313.18985:2679 607.93768:2541 742.5376:20451 802.57458:2896
30454	19.725	802.56183	PC 34:2|PC 16:0_18:2	[M+HCOO]-		0.178	TRUE	9.3	802.56042	C42H80NO8P	PC	JLPULHDHAOZNQI-UHFFFAOYSA-N	O=C(OCC(OC(=O)CCCCCCCC=CCC=CCCCCC)COP(=O)([O-])OCC[N+](C)(C)C)CCCCCCCCCCCCCCC	410	TRUE	TRUE	TRUE		FALSE	FALSE	null	null	100	99.5	72.9	84.5	100	946.37	131	802.5564:329961 803.55975:221405 804.56311:89037	67.07954:2030 68.49813:2120 73.48174:2118 84.98444:2338 103.05932:2229 113.53374:2597 129.92842:2272 168.04181:2838 192.50624:2141 213.06528:2382 214.53848:5052 234.56007:2247 255.23447:12165 279.23267:34177 301.84082:2672 742.53607:14746 779.50769:2324 802.5509:3194
30455	17.716	802.56195	PC 34:2|PC 16:0_18:2	[M+HCOO]-		0.031	TRUE	9.3	802.56042	C42H80NO8P	PC	JLPULHDHAOZNQI-UHFFFAOYSA-N	O=C(OCC(OC(=O)CCCCCCCC=CCC=CCCCCC)COP(=O)([O-])OCC[N+](C)(C)C)CCCCCCCCCCCCCCC	410	TRUE	TRUE	TRUE		FALSE	FALSE	null	null	100	99.6	69.9	70.2	100	872.4	68	802.56195:369875 803.5653:248686 804.56866:77050	70.76684:2170 89.06395:2432 117.76904:2351 147.30437:2249 208.42188:2759 249.70955:2494 255.23347:12417 279.23267:30050 333.6236:2507 706.30261:2947 742.53937:10007
30456	18.36	802.56226	PC 34:2|PC 16:0_18:2	[M+HCOO]-		0.111	TRUE	9.3	802.56042	C42H80NO8P	PC	JLPULHDHAOZNQI-UHFFFAOYSA-N	O=C(OCC(OC(=O)CCCCCCCC=CCC=CCCCCC)COP(=O)([O-])OCC[N+](C)(C)C)CCCCCCCCCCCCCCC	410	TRUE	TRUE	TRUE		FALSE	FALSE	null	null	100	99.6	73.4	82.8	100	1072.64	39	802.56195:422219 803.5653:313123 804.56866:97458	77.31015:2475 78.95959:2874 79.97398:2639 92.44223:2488 107.36528:2250 113.77435:2541 168.6373:2269 255.23462:16151 279.23151:34630 429.29736:2351 595.96936:2777 644.43604:2632 742.54675:12897 802.5752:2943
30458	16.057	802.56299	PC 34:2|PC 16:0_18:2	[M+HCOO]-		0.009	TRUE	9.3	802.56042	C42H80NO8P	PC	JLPULHDHAOZNQI-UHFFFAOYSA-N	O=C(OCC(OC(=O)CCCCCCCC=CCC=CCCCCC)COP(=O)([O-])OCC[N+](C)(C)C)CCCCCCCCCCCCCCC	410	TRUE	TRUE	TRUE		FALSE	FALSE	null	null	100	99.8	71.2	72.3	100	7.69	125	802.56299:355059 803.56634:266539 804.5697:63431	56.48593:2166 69.07562:2460 73.49256:2143 79.68687:2493 175.31006:2535 255.23463:11503 279.23276:24868 311.03558:2349 542.9845:2772 588.77301:2670 742.53955:10036
30460	17.651	802.56757	PC 34:2|PC 16:0_18:2	[M+HCOO]-		0.107	TRUE	9.3	802.56042	C42H80NO8P	PC	JLPULHDHAOZNQI-UHFFFAOYSA-N	O=C(OCC(OC(=O)CCCCCCCC=CCC=CCCCCC)COP(=O)([O-])OCC[N+](C)(C)C)CCCCCCCCCCCCCCC	410	TRUE	TRUE	TRUE		FALSE	FALSE	null	null	100	99.6	69.9	78.6	100	1689.32	132	802.56757:625245 803.57092:440944 804.57428:181585	138.45137:2453 146.96913:2336 222.10669:2384 255.23357:18056 267.94601:2406 279.233:42187 364.06018:2580 527.59167:2610 742.54034:11150 788.67566:2742 802.5509:2974
30461	23.289	802.56769	PC 34:2|PC 16:0_18:2	[M+HCOO]-		0.582	TRUE	9.3	802.56042	C42H80NO8P	PC	JLPULHDHAOZNQI-UHFFFAOYSA-N	O=C(OCC(OC(=O)CCCCCCCC=CCC=CCCCCC)COP(=O)([O-])OCC[N+](C)(C)C)CCCCCCCCCCCCCCC	410	TRUE	TRUE	TRUE		FALSE	FALSE	null	null	100	99	86.3	86.4	100	2942.58	53	802.56177:1881403 803.56512:1412366 804.56848:451292	62.88415:2465 78.95954:5423 79.92097:2119 83.35316:2688 168.04401:4841 255.23509:56832 270.60675:2373 279.23282:133400 281.25137:3183 299.24545:2353 389.54315:2204 410.48016:2408 462.30927:2531 480.30692:3992 742.53888:57398 802.57465:6670
30462	19.004	802.56812	PC 34:2|PC 16:0_18:2	[M+HCOO]-		0.12	TRUE	9.3	802.56042	C42H80NO8P	PC	JLPULHDHAOZNQI-UHFFFAOYSA-N	O=C(OCC(OC(=O)CCCCCCCC=CCC=CCCCCC)COP(=O)([O-])OCC[N+](C)(C)C)CCCCCCCCCCCCCCC	410	TRUE	TRUE	TRUE		FALSE	FALSE	null	null	100	99.5	82.2	84	100	1071.95	47	802.56128:938217 803.56463:777512 804.56799:194453	57.24212:2374 63.75925:2245 72.37066:2459 78.95953:3378 81.86782:2285 120.22961:2338 154.61656:2665 154.631:2921 207.97673:2419 214.36972:3046 224.07014:2705 255.23384:30210 279.23215:85641 303.83752:4459 711.32593:2780 742.53937:39829 802.55017:2971
30491	21.174	804.57843	PC 34:1|PC 16:0_18:1	[M+HCOO]-		0.022	TRUE	9.76	804.57599	C42H82NO8P	PC	WTJKGGKOPKCXLL-UHFFFAOYSA-N	O=C(OCC(OC(=O)CCCCCCCC=CCCCCCCCC)COP(=O)([O-])OCC[N+](C)(C)C)CCCCCCCCCCCCCCC	410	TRUE	TRUE	TRUE		FALSE	FALSE	null	null	100	99.3	83.8	81.6	100	383.17	51	804.57843:565712 805.58178:389533 806.58514:107991	76.89367:2227 84.90368:2083 86.08057:2225 88.92601:2496 100.20446:2392 118.67683:2160 134.96342:2164 214.53828:3265 255.23376:18921 281.25165:47578 744.56189:16148 804.57971:3396
30492	20.376	804.57916	PC 34:1|PC 16:0_18:1	[M+HCOO]-		0.036	TRUE	9.76	804.57599	C42H82NO8P	PC	WTJKGGKOPKCXLL-UHFFFAOYSA-N	O=C(OCC(OC(=O)CCCCCCCC=CCCCCCCCC)COP(=O)([O-])OCC[N+](C)(C)C)CCCCCCCCCCCCCCC	410	TRUE	TRUE	TRUE		FALSE	FALSE	null	null	100	99.4	69.1	77	100	628.04	51	804.57916:613239 805.58251:345803 806.58587:106242	61.53228:1998 84.57043:2338 89.06209:2285 102.35197:2223 109.19747:2336 113.59079:2503 171.62898:2348 255.23483:14566 281.24741:50921 572.20001:2583 578.04816:2489 744.56451:12541 775.41144:2518 804.57971:2662
30493	22.244	804.57947	PC 34:1|PC 16:0_18:1	[M+HCOO]-		0.027	TRUE	9.76	804.57599	C42H82NO8P	PC	WTJKGGKOPKCXLL-UHFFFAOYSA-N	O=C(OCC(OC(=O)CCCCCCCC=CCCCCCCCC)COP(=O)([O-])OCC[N+](C)(C)C)CCCCCCCCCCCCCCC	410	TRUE	TRUE	TRUE		FALSE	FALSE	null	null	99.7	99.3	70.1	68.3	100	254.64	48	804.57947:338531 805.58282:215869 806.58618:65537	61.03736:2240 92.76548:2420 134.32277:2872 134.78351:2278 168.04164:2308 180.03537:2189 212.81824:2353 214.53152:4880 255.23441:13130 281.25171:35248 550.32397:2553 744.56293:10007
30494	19.874	804.57959	PC 34:1|PC 16:0_18:1	[M+HCOO]-		0.044	TRUE	9.76	804.57599	C42H82NO8P	PC	WTJKGGKOPKCXLL-UHFFFAOYSA-N	O=C(OCC(OC(=O)CCCCCCCC=CCCCCCCCC)COP(=O)([O-])OCC[N+](C)(C)C)CCCCCCCCCCCCCCC	410	TRUE	TRUE	TRUE		FALSE	FALSE	null	null	100	99.5	88.6	84.7	100	528.27	189	804.57959:797803 805.58294:363209 806.5863:141991	56.22793:2234 59.92762:2286 66.30717:2145 67.36406:2344 106.25964:2319 106.76467:2232 255.23363:30749 279.61807:2572 281.25153:65518 303.866:2769 744.5647:31405 804.57983:4425
30608	6.416	749.5144	DG 45:12	[M+Na]+	ion correlated with 13355	0.018	TRUE	10.77	749.51147	C48H70O5	DG	JJMNANGLESXGGY-UHFFFAOYSA-N	O=C(OCC(OC(=O)CCCCC=CCC=CCC=CCC=CCC=CCC=CCC=CCC=CCC)CO)CC=CCC=CCC=CCC=CCC	420	TRUE	TRUE	TRUE		FALSE	FALSE	null	null	100	99.9	25	75	100	52.5	175	749.51001:234347 750.51336:250219 751.51672:44993	60.75344:2149 72.08073:5904 83.04927:16876 98.09515:3143 116.07018:4831 116.10658:16231 138.99278:2163 158.11679:17586 165.89987:2135 214.09108:2166 591.41449:7138 603.5498:2749 749.495:9657
30699	18.347	752.51453	PC 32:2	[M+Na]+		0.076	TRUE	8.58	752.52008	C40H76NO8P	PC	RIDWOMITLCYZQI-UHFFFAOYSA-N	O=C(OCC(OC(=O)CCCCCCCCCCCCCC=CCC=CCCCCCCC)COP(=O)([O-])OCC[N+](C)(C)C)CCCCC	420	TRUE	TRUE	TRUE		FALSE	FALSE	null	null	100	99.5	81.6	92.9	100	3.46	172	752.51453:138923 753.51788:231477 754.52124:375767	57.07053:3793 57.179:3372 57.70765:1813 63.57352:1951 71.08591:2509 72.04265:2910 86.09624:7603 95.08595:3068 103.07645:2064 119.98473:1956 146.98134:18130 220.7081:2378 343.72321:2263 547.45593:2444 569.45477:5404 693.43604:3568 752.51996:15753
30717	23.147	826.55396	PC 32:0;3O|PC 16:0_16:0;3O	[M+HCOO]-		0.089	TRUE	8.04	826.5451	C40H80NO11P	OxPC	VWBSAOQKXQUZKE-UHFFFAOYSA-N	O=C(OCC(OC(=O)CCCCCCC(OO)CCCCCCCCO)COP(=O)([O-])OCC[N+](C)(C)C)CCCCCCCCCCCCCCC	410	TRUE	TRUE	TRUE		FALSE	FALSE	null	null	100	98.8	77.7	84.4	100	733.22	142	826.55365:281231 827.557:192649 828.56036:72513	60.59752:2312 232.71606:2446 255.23405:9534 294.30643:2454 303.23218:13662 702.58948:2440 766.54858:13549 826.55426:2858
30718	19.802	826.5658	PC 36:4|PC 18:2_18:2	[M+HCOO]-		0.662	TRUE	8.93	826.56042	C44H80NO8P	PC	FVXDQWZBHIXIEJ-UHFFFAOYSA-N	O=C(OCC(OC(=O)CCCCCCCC=CCC=CCCCCC)COP(=O)([O-])OCC[N+](C)(C)C)CCCCCCCC=CCC=CCCCCC	410	TRUE	TRUE	TRUE		FALSE	FALSE	null	null	100	99.4	72.3	76.2	100	150.16	14	826.56006:448865 827.56341:333386 828.56677:468169	78.95883:3923 80.01468:2445 83.18193:2466 94.52613:2566 141.93808:2642 168.04411:3896 177.05972:2684 250.80174:2637 255.88757:2805 260.84439:2626 279.23242:70116 766.53857:18374 826.58002:3825
30719	23.015	826.56622	PC 36:4|PC 16:0_20:4	[M+HCOO]-		0.4	TRUE	9.09	826.56042	C44H80NO8P	PC	JAVWFBAAZSHHAD-UHFFFAOYSA-N	O=C(OCC(OC(=O)CCCCCCC=CCC=CCC=CCC=CCC)COP(=O)([O-])OCC[N+](C)(C)C)CCCCCCCCCCCCCCC	410	TRUE	TRUE	TRUE		FALSE	FALSE	null	null	100	99.2	87.2	90.9	100	622.49	13	826.56049:931065 827.56384:666564 828.5672:197385	59.0135:5201 60.56514:2149 63.36982:2544 66.55946:2427 78.95883:6211 83.29769:2495 88.40091:2165 113.59347:2408 168.04176:5563 224.0703:3021 255.23491:39280 259.24188:4182 297.85574:2746 303.23096:49159 454.34702:2524 480.30719:3533 766.54095:33408 826.5545:5867
30720	22.271	826.56641	PC 36:4|PC 16:0_20:4	[M+HCOO]-	found in higher mz's MsMs_30722	0.156	TRUE	9.09	826.56042	C44H80NO8P	PC	JAVWFBAAZSHHAD-UHFFFAOYSA-N	O=C(OCC(OC(=O)CCCCCCC=CCC=CCC=CCC=CCC)COP(=O)([O-])OCC[N+](C)(C)C)CCCCCCCCCCCCCCC	410	TRUE	TRUE	TRUE		FALSE	FALSE	null	null	100	99.1	84.9	91.9	100	423.67	53	826.56018:1110791 827.56353:902635 828.56689:323536	62.92753:2285 78.95953:4561 102.08905:2346 182.03036:2943 224.06656:3400 249.74754:2473 255.23459:41836 259.24622:4755 267.60242:2462 303.23059:50649 375.1409:3173 480.30692:3025 766.54443:39957 775.73608:2750 791.17743:2737 826.55396:6503
30722	22.636	826.56677	PC 36:4|PC 16:0_20:4	[M+HCOO]-	adduct linked to 30041_[M-H2O-H]-	0.831	TRUE	9.09	826.56042	C44H80NO8P	PC	JAVWFBAAZSHHAD-UHFFFAOYSA-N	O=C(OCC(OC(=O)CCCCCCC=CCC=CCC=CCC=CCC)COP(=O)([O-])OCC[N+](C)(C)C)CCCCCCCCCCCCCCC	410	TRUE	TRUE	TRUE		FALSE	FALSE	null	null	100	99.1	88.5	92.9	100	866.25	17	826.56049:894496 827.56384:655944 828.5672:199924	78.95885:7064 168.04413:3335 182.49529:2458 214.54521:5959 224.07033:3434 255.23465:36902 259.24194:4930 303.23056:47177 433.17133:2669 480.30728:3294 766.54352:48264 774.43951:2808 826.58008:5720
30754	19.88	828.55341	PC 35:4;O|PC 20:3_15:1;O	[M+HCOO]-		0.009	TRUE	8.15	828.53961	C43H78NO9P	OxPC	MXPQQRXVKBJTAF-UHFFFAOYSA-N	O=C(OCC(OC(=O)CCCCCCC(O)C=CCCCCC)COP(=O)([O-])OCC[N+](C)(C)C)CCCCCCCCCC=CCC=CCC=CCC	410	TRUE	TRUE	TRUE		FALSE	FALSE	null	null	95.9	99.3	76.8	74.7	100	33.59	18	828.55341:51061 829.55676:40643 830.56012:15931	78.95885:2466 98.46385:2455 101.51248:2800 209.93529:2349 255.23409:17439 279.23218:9510 281.24652:2700 305.2467:32354 324.29953:2776 768.54755:20823
30756	19.93	828.57843	PC 36:3|PC 16:0_20:3	[M+HCOO]-		0.209	TRUE	9.59	828.57599	C44H82NO8P	PC	FHYXYDNOQOCPNC-UHFFFAOYSA-N	O=C(OCC(OC(=O)CCCCCCCCCC=CCC=CCC=CCC)COP(=O)([O-])OCC[N+](C)(C)C)CCCCCCCCCCCCCCC	410	TRUE	TRUE	TRUE		FALSE	FALSE	null	null	100	99.5	71.8	84.5	100	188.76	30	828.57886:359676 829.58221:221394 830.58557:203624	83.1543:2304 168.0442:2457 255.20801:2497 255.23332:14938 267.0257:2404 279.2323:7482 281.25171:4568 305.24698:34766 462.70486:2469 480.7598:3259 524.20007:2318 768.54468:15365 828.57385:3117
30757	23.208	828.57867	PC 36:3|PC 18:1_18:2	[M+HCOO]-		0.347	TRUE	9.33	828.57599	C44H82NO8P	PC	GDWULUGDXGHJIJ-UHFFFAOYSA-N	O=C(OCC(OC(=O)CCCCCCCC=CCC=CCCCCC)COP(=O)([O-])OCC[N+](C)(C)C)CCCCCCCC=CCCCCCCCC	410	TRUE	TRUE	TRUE		FALSE	FALSE	null	null	100	99.1	90.8	86	100	580.64	60	828.57904:479117 829.58239:308656 830.58575:207779	65.98379:2416 78.95955:2534 91.38093:2147 108.67153:2458 201.46907:2096 279.23248:38188 281.24692:14160 768.55603:19502 828.573:3458
30758	22.718	828.5788	PC 36:3|PC 18:1_18:2	[M+HCOO]-		0.138	TRUE	9.33	828.57599	C44H82NO8P	PC	GDWULUGDXGHJIJ-UHFFFAOYSA-N	O=C(OCC(OC(=O)CCCCCCCC=CCC=CCCCCC)COP(=O)([O-])OCC[N+](C)(C)C)CCCCCCCC=CCCCCCCCC	410	TRUE	TRUE	TRUE		FALSE	FALSE	null	null	100	99.1	77.4	84.1	100	511.24	177	828.5788:602822 829.58215:421281 830.58551:448897	67.2935:2248 77.06117:2608 78.95956:5127 132.74431:2331 168.04407:2769 178.78693:2388 255.23405:3502 279.23212:70254 281.25159:33420 305.2525:6982 320.44107:2911 450.03238:2668 664.89502:2708 705.3363:2837 768.5481:33172 828.57318:3635
30759	19.232	828.57886	PC 36:3|PC 16:0_20:3	[M+HCOO]-		0.027	TRUE	9.59	828.57599	C44H82NO8P	PC	FHYXYDNOQOCPNC-UHFFFAOYSA-N	O=C(OCC(OC(=O)CCCCCCCCCC=CCC=CCC=CCC)COP(=O)([O-])OCC[N+](C)(C)C)CCCCCCCCCCCCCCC	410	TRUE	TRUE	TRUE		FALSE	FALSE	null	null	100	99.5	72.9	71.4	100	6.72	174	828.57886:324573 829.58221:173093 830.58557:189149	109.56717:2524 146.86205:2607 156.66542:2521 255.23412:13160 279.23209:5771 305.24905:26465 642.36865:2761 768.5506:9860
30779	22.142	830.59204	PC 36:2|PC 18:0_18:2	[M+HCOO]-		0.058	TRUE	9.89	830.59167	C44H84NO8P	PC	FORFDCPQKJHEBF-UHFFFAOYSA-N	O=C(OCC(OC(=O)CCCCCCCC=CCC=CCCCCC)COP(=O)([O-])OCC[N+](C)(C)C)CCCCCCCCCCCCCCCCC	410	TRUE	TRUE	TRUE		FALSE	FALSE	null	null	100	99.3	67.1	83.6	100	21.47	55	830.59204:496980 831.59539:365642 832.59875:142637	64.0136:2434 71.45232:2256 78.20432:2424 81.82253:2704 82.90897:2607 85.73186:2768 92.87398:2647 99.56261:2630 153.3755:2478 157.36018:2459 180.81065:2520 214.53833:3533 249.31598:2568 279.23193:32847 283.26208:10190 298.97894:2494 329.6109:2643 454.35721:2828 660.263:2477 770.56537:12842 830.59924:2735
30781	23.202	830.59833	PC 36:2|PC 18:0_18:2	[M+HCOO]-		0.662	TRUE	9.89	830.59167	C44H84NO8P	PC	FORFDCPQKJHEBF-UHFFFAOYSA-N	O=C(OCC(OC(=O)CCCCCCCC=CCC=CCCCCC)COP(=O)([O-])OCC[N+](C)(C)C)CCCCCCCCCCCCCCCCC	410	TRUE	TRUE	TRUE		FALSE	FALSE	null	null	100	99.1	69.7	84.6	100	44.64	QC3	830.59241:459302 831.59576:328825 832.59912:114040	62.38562:2556 64.43353:2205 73.42093:2333 87.39077:2647 89.76003:2526 96.27348:2345 98.86046:2453 191.52667:2279 202.67795:2552 204.82262:2230 279.23199:39073 283.26208:13171 541.3313:2689 635.2973:2765 638.66248:2577 770.56586:16466 778.1778:3049 830.59991:3826
30782	21.383	830.59906	PC 36:2|PC 18:0_18:2	[M+HCOO]-		0.004	TRUE	9.89	830.59167	C44H84NO8P	PC	FORFDCPQKJHEBF-UHFFFAOYSA-N	O=C(OCC(OC(=O)CCCCCCCC=CCC=CCCCCC)COP(=O)([O-])OCC[N+](C)(C)C)CCCCCCCCCCCCCCCCC	410	TRUE	TRUE	TRUE		FALSE	FALSE	null	null	96.9	99.3	67.7	69.5	100	4.04	115	830.59906:380017 831.60241:212223 832.60577:86222	58.53226:2839 59.4682:2121 76.49574:2529 80.12081:2238 86.39953:2357 96.69254:2489 122.8107:2305 158.29678:2482 158.91859:2538 162.24297:2167 192.13126:2413 279.23312:31303 283.26224:8250 303.82068:4496 464.47232:2325 770.56738:9765
30790	18.416	754.53473	PC 32:1	[M+Na]+		0.218	TRUE	8.92	754.53571	C40H78NO8P	PC	MLBVVLKJELORDK-UHFFFAOYSA-N	O=C(OCC(OC(=O)CCCCCCCCCCCCCC=CCCCCCCCCCC)COP(=O)([O-])OCC[N+](C)(C)C)CCCCC	420	TRUE	TRUE	TRUE		FALSE	FALSE	null	null	100	99.5	85.2	92.9	100	4.86	48	754.53412:236055 755.53747:287065 756.54083:106915	53.42426:2315 55.05503:3231 57.0705:2625 59.18892:2229 69.07065:3560 71.46314:2072 73.55021:2099 81.07071:2525 86.09725:12414 89.06012:2345 95.08489:2559 146.9816:31138 173.24707:2230 403.36145:2536 549.48279:5324 571.47308:5724 695.45929:7903 754.52734:23832
30791	23.214	754.5351	PC 34:4	[M+H]+		0.578	TRUE	8.55	754.53809	C42H76NO8P	PC	FJCUMLVANOXIFV-UHFFFAOYSA-N	O=C(OCC(OC(=O)CCCCCCCC=CCC=CCCCC)COP(=O)([O-])OCC[N+](C)(C)C)CCCCCCCC=CCC=CCCCC	420	TRUE	TRUE	TRUE		FALSE	FALSE	null	null	90.1	98.9	54.3	77.3	100	5.12	13	754.5351:249560 755.53845:190671 756.54181:86616	64.86861:2336 65.19631:2427 67.11341:2377 81.09036:2019 86.0971:9317 136.70274:2416 146.98155:10119 165.85402:2196 184.07378:33642 308.76825:2213 319.06119:2415 587.89429:2514 695.45978:4077 715.20679:2524 754.52551:16667
30932	18.92	758.50018	PC O-36:9	[M+H]+	adduct linked to 31132_[M+Na]+	0.107	TRUE	8.1	758.5119	C44H72NO7P	EtherPC	SPVMXFFZGMSUSV-UHFFFAOYSA-N	O=C(OC(COCCC=CCC=CCC=CCC=CCC)COP(=O)([O-])OCC[N+](C)(C)C)CCCCC=CCC=CCC=CCC=CCC=CCC	420	TRUE	TRUE	TRUE		FALSE	FALSE	null	null	76.9	99.4	50.7	46.6	83.3	10.43	150	758.50641:45551 759.50976:35259 760.51312:18999	60.08085:9907 65.68449:2205 71.07302:3635 77.30444:2189 86.09632:46029 104.10651:3203 115.17185:2194 124.99917:21374 128.8645:2212 174.48517:2629 184.07326:290141 274.28867:2418 353.64822:2609 384.77338:2304 399.90497:2666 435.74377:2467 695.302:2891 758.56842:41441
30933	14.341	758.50549	PC O-36:9	[M+H]+		0.178	TRUE	8.1	758.5119	C44H72NO7P	EtherPC	SPVMXFFZGMSUSV-UHFFFAOYSA-N	O=C(OC(COCCC=CCC=CCC=CCC=CCC)COP(=O)([O-])OCC[N+](C)(C)C)CCCCC=CCC=CCC=CCC=CCC=CCC	420	TRUE	TRUE	TRUE		FALSE	FALSE	null	null	76.6	99.8	48.5	46.6	83.3	3.75	174	758.50635:18976 759.5097:0 760.51306:0	86.09615:16005 91.43658:2181 124.99909:8765 141.14445:2419 184.07317:118215 237.6022:2548 485.79358:2165 758.56946:17206
30934	14.289	758.51147	PC O-36:9	[M+H]+		0.102	TRUE	8.1	758.5119	C44H72NO7P	EtherPC	SPVMXFFZGMSUSV-UHFFFAOYSA-N	O=C(OC(COCCC=CCC=CCC=CCC=CCC)COP(=O)([O-])OCC[N+](C)(C)C)CCCCC=CCC=CCC=CCC=CCC=CCC	420	TRUE	TRUE	TRUE		FALSE	FALSE	null	null	79.2	99.8	49.6	46.6	83.3	3.55	73	758.51111:30477 759.51446:23198 760.51782:0	60.08139:6605 71.07371:2534 76.60221:2164 80.93851:2171 85.16219:2255 86.09705:22204 89.0602:2777 99.28034:2142 109.38186:2096 124.99894:12310 167.92334:2317 173.856:2202 184.07333:173168 188.40627:2439 221.3432:2511 254.18689:2420 422.29404:2741 722.36542:2626 758.5705:18401
30935	20.485	850.54468	PC 34:2;3O|PC 16:0_18:2;3O	[M+HCOO]-		0.204	TRUE	7.64	850.5451	C42H80NO11P	OxPC	DDZMVSMKBDDGJA-UHFFFAOYSA-N	O=C(OCC(OC(=O)CCCCCCCC(O)C=CC(O)C(O)CC=CCC)COP(=O)([O-])OCC[N+](C)(C)C)CCCCCCCCCCCCCCC	410	TRUE	TRUE	TRUE		FALSE	FALSE	null	null	100	99.2	87.5	92.8	100	425.16	204	850.54443:116306 851.54778:104034 852.55114:51077	109.31761:2435 119.35281:3009 131.18533:2555 176.20284:2491 183.28633:2731 197.56674:2929 216.80934:2533 224.07016:3100 255.23447:34007 283.24158:7609 327.23257:16953 545.38239:2723 790.53363:46290 850.55786:7507
30935	17.302	758.51624	PC O-36:9	[M+H]+		0.009	TRUE	8.1	758.5119	C44H72NO7P	EtherPC	SPVMXFFZGMSUSV-UHFFFAOYSA-N	O=C(OC(COCCC=CCC=CCC=CCC=CCC)COP(=O)([O-])OCC[N+](C)(C)C)CCCCC=CCC=CCC=CCC=CCC=CCC	420	TRUE	TRUE	TRUE		FALSE	FALSE	null	null	77.6	99.6	49	46.6	83.3	2.03	115	758.51624:24444 759.51959:0 760.52295:0	56.91256:2459 59.04939:5879 60.08138:7538 60.74379:2177 71.07305:2948 75.79596:2177 86.09633:38129 89.06019:6425 95.94686:2655 103.07534:2745 124.99909:18822 133.08504:3379 174.83469:2527 179.78462:2723 184.07347:197985 214.47841:4235 235.76099:2272 269.49969:2462 303.72806:2957 373.24112:2353 758.56677:20429
30936	21.028	850.54486	PC 34:2;3O|PC 16:0_18:2;3O	[M+HCOO]-		0.049	TRUE	7.64	850.5451	C42H80NO11P	OxPC	DDZMVSMKBDDGJA-UHFFFAOYSA-N	O=C(OCC(OC(=O)CCCCCCCC(O)C=CC(O)C(O)CC=CCC)COP(=O)([O-])OCC[N+](C)(C)C)CCCCCCCCCCCCCCC	410	TRUE	TRUE	TRUE		FALSE	FALSE	null	null	100	99.1	75	77.8	100	249.09	39	850.54486:86754 851.54821:78755 852.55157:48614	59.37822:2693 77.2263:2419 78.43128:2514 88.34473:2249 90.53453:2520 124.82041:2765 161.68759:2547 214.52496:2255 214.54857:2810 255.23413:8022 327.23441:5205 362.46225:2632 571.34924:2420 790.5332:16595
30936	13.596	758.5166	PC O-36:9	[M+H]+		0.164	TRUE	8.1	758.5119	C44H72NO7P	EtherPC	SPVMXFFZGMSUSV-UHFFFAOYSA-N	O=C(OC(COCCC=CCC=CCC=CCC=CCC)COP(=O)([O-])OCC[N+](C)(C)C)CCCCC=CCC=CCC=CCC=CCC=CCC	420	TRUE	TRUE	TRUE		FALSE	FALSE	null	null	78.9	99.8	45.4	46.6	83.3	4.03	31	758.5116:16768 759.51495:0 760.51831:0	56.32848:2051 60.08191:3261 66.77942:2452 86.09706:17220 125.00068:8863 125.6756:2288 184.07329:112096 217.70477:2256 265.43301:2011 275.02689:2189 298.79382:2570 727.43652:2902 758.5683:15152
30937	19.47	758.56152	PC 34:2	[M+H]+		0.147	TRUE	9.19	758.5694	C42H80NO8P	PC	RXPVDHQFHIMZPN-UHFFFAOYSA-N	O=C(OCC(OC(=O)CCCCCCCC=CCCCCCCC)COP(=O)([O-])OCC[N+](C)(C)C)CCCCCCCC=CCCCCCCC	420	TRUE	TRUE	TRUE		FALSE	FALSE	null	null	92.6	99.5	78.9	76.2	100	111.31	111	758.56689:1206467 759.57024:779338 760.5736:515412	59.04937:2665 60.08149:28032 62.80827:2478 71.07304:7418 74.26171:2332 86.09645:100225 89.06017:3251 90.18329:2399 91.30061:2700 104.10654:7101 119.60465:2824 124.9992:44290 183.45287:2834 184.07326:697106 184.69427:2621 190.04381:2543 267.09808:2373 274.05478:2770 276.52148:2351 287.72665:2490 303.76782:3264 507.35001:2885 758.56372:104509
30938	19.917	758.56183	PC 34:2	[M+H]+	adduct linked to 31700_[M+Na]+	0.049	TRUE	9.19	758.5694	C42H80NO8P	PC	RXPVDHQFHIMZPN-UHFFFAOYSA-N	O=C(OCC(OC(=O)CCCCCCCC=CCCCCCCC)COP(=O)([O-])OCC[N+](C)(C)C)CCCCCCCC=CCCCCCCC	420	TRUE	TRUE	TRUE		FALSE	FALSE	null	null	92.2	99.4	77.4	76.3	100	61.59	59	758.56635:1020818 759.5697:823607 760.57306:352965	56.04987:3309 58.06652:2656 59.04935:6676 60.0815:24747 71.07301:7764 86.09649:98501 89.06014:6181 98.98356:4276 104.1065:5089 107.94798:2449 113.76628:2633 124.99922:52606 131.57974:2512 159.95078:2557 184.07335:571546 185.07477:5110 281.15018:2976 361.7164:2514 374.84085:2293 758.565:86914
30939	20.238	850.56342	PC 38:6|PC 16:0_22:6	[M+HCOO]-	found in higher mz's MsMs_30941	0.124	TRUE	8.94	850.56042	C46H80NO8P	PC	IESVDEZGAHUQJU-UHFFFAOYSA-N	O=C(OCC(OC(=O)CCC=CCC=CCC=CCC=CCC=CCC=CCC)COP(=O)([O-])OCC[N+](C)(C)C)CCCCCCCCCCCCCCC	410	TRUE	TRUE	TRUE		FALSE	FALSE	null	null	100	99.4	77.2	93.5	100	2748.49	169	850.56427:438417 851.56762:270727 852.57098:100883	59.01397:3060 71.86975:2384 78.95429:2661 78.95956:3570 91.175:2245 116.82536:2946 121.48042:2813 146.89452:2497 162.80785:2588 224.07385:3136 233.24284:2321 255.23438:24531 283.24167:6499 303.81491:2803 309.92554:2640 327.23431:13007 384.74353:2407 427.25171:3248 480.31839:2620 561.9093:2534 790.53479:25322 850.55823:4925
30940	18.231	758.56696	PC 34:2|PC 16:0_18:2	[M+H]+	similar chromatogram in higher mz_31926	0.827	TRUE	9.3	758.5694	C42H80NO8P	PC	JLPULHDHAOZNQI-UHFFFAOYSA-N	O=C(OCC(OC(=O)CCCCCCCC=CCC=CCCCCC)COP(=O)([O-])OCC[N+](C)(C)C)CCCCCCCCCCCCCCC	410	TRUE	TRUE	TRUE		FALSE	FALSE	null	null	100	99.6	70.5	67.2	100	161.12	167	758.56128:6899863 759.56463:6920185 760.56799:2198749	56.04985:8991 58.06698:10983 59.07419:3609 60.08131:167918 67.05495:3488 71.07298:45318 71.08586:3842 81.06992:4633 86.09619:609886 95.08588:5826 98.98424:28858 104.10635:45148 124.99887:321806 166.06277:4840 184.07283:3348417 184.69955:3589 214.47824:5320 385.82883:3606 478.32788:4543 496.34247:3290 758.5636:280673
30941	18.064	758.56702	PC 34:2	[M+H]+	adduct linked to 29700_[M+Na]+; adduct linked to 32302_[M+K]+	0.053	TRUE	9.19	758.5694	C42H80NO8P	PC	RXPVDHQFHIMZPN-UHFFFAOYSA-N	O=C(OCC(OC(=O)CCCCCCCC=CCCCCCCC)COP(=O)([O-])OCC[N+](C)(C)C)CCCCCCCC=CCCCCCCC	420	TRUE	TRUE	TRUE		FALSE	FALSE	null	null	92.5	99.6	78.8	76.2	100	134	53	758.56671:2608844 759.57006:2364917 760.57342:873754	53.44816:2242 58.0665:4257 59.04934:4176 60.08145:41950 67.72791:2444 71.07384:11476 75.74421:2280 79.25917:2354 81.89114:2718 86.09718:159213 89.06012:3353 98.98459:4877 104.10761:9608 124.99895:76444 151.18871:2294 167.97691:2342 183.43408:3531 184.07307:1065531 184.69955:3301 251.3734:2606 401.76587:2560 439.52786:2728 447.23553:2520 758.56274:160304
30941	20.553	850.56396	PC 38:6|PC 16:0_22:6	[M+HCOO]-		0.876	TRUE	8.94	850.56042	C46H80NO8P	PC	IESVDEZGAHUQJU-UHFFFAOYSA-N	O=C(OCC(OC(=O)CCC=CCC=CCC=CCC=CCC=CCC=CCC)COP(=O)([O-])OCC[N+](C)(C)C)CCCCCCCCCCCCCCC	410	TRUE	TRUE	TRUE		FALSE	FALSE	null	null	100	99.4	77.2	93.5	100	1635.68	169	850.5636:438417 851.56695:270727 852.57031:100883	59.01397:3060 71.86975:2384 78.95429:2661 78.95956:3570 91.175:2245 116.82536:2946 121.48042:2813 146.89452:2497 162.80785:2588 224.07385:3136 233.24284:2321 255.23438:24531 283.24167:6499 303.81491:2803 309.92554:2640 327.23431:13007 384.74353:2407 427.25171:3248 480.31839:2620 561.9093:2534 790.53479:25322 850.55823:4925
30942	23.259	758.56714	PC 34:2|PC 16:0_18:2	[M+H]+	similar chromatogram in higher mz_31694	0.8	TRUE	9.3	758.5694	C42H80NO8P	PC	JLPULHDHAOZNQI-UHFFFAOYSA-N	O=C(OCC(OC(=O)CCCCCCCC=CCC=CCCCCC)COP(=O)([O-])OCC[N+](C)(C)C)CCCCCCCCCCCCCCC	410	TRUE	TRUE	TRUE		FALSE	FALSE	null	null	100	99	78	72.3	100	193.16	177	758.56122:26672696 759.56457:18987928 760.56793:5876854	56.04985:22403 56.76851:6645 58.06318:12316 58.06651:18998 59.0742:9134 60.08129:317721 67.05437:8061 71.07297:90125 80.9744:6422 86.09618:1174951 94.74338:6198 97.07977:6396 98.98439:45911 104.10634:75764 124.99883:635944 125.34634:6516 159.96811:6607 166.06049:8452 183.45009:12993 184.07281:6295008 184.69687:16134 329.88354:5919 496.3425:7106 502.33215:8429 553.10992:6347 586.45795:7043 690.309…
30943	22.831	758.56714	PC 34:2	[M+H]+		0.027	TRUE	9.19	758.5694	C42H80NO8P	PC	RXPVDHQFHIMZPN-UHFFFAOYSA-N	O=C(OCC(OC(=O)CCCCCCCC=CCCCCCCC)COP(=O)([O-])OCC[N+](C)(C)C)CCCCCCCC=CCCCCCCC	420	TRUE	TRUE	TRUE		FALSE	FALSE	null	null	92.9	99.1	78.7	76.3	100	21.61	32	758.56793:906698 759.57128:683340 760.57464:1241417	55.89257:2070 57.19993:2270 60.08126:11416 71.07309:3122 86.09709:34648 109.15135:2094 121.06731:2189 125.00054:17885 125.9726:2264 168.64528:2430 181.839:2263 184.07338:274016 303.73392:2324 342.73355:2779 356.80408:2441 506.28464:2329 516.8302:2396 758.57239:41677
30944	15.161	758.5675	PC 34:2	[M+H]+		0.004	TRUE	9.19	758.5694	C42H80NO8P	PC	RXPVDHQFHIMZPN-UHFFFAOYSA-N	O=C(OCC(OC(=O)CCCCCCCC=CCCCCCCC)COP(=O)([O-])OCC[N+](C)(C)C)CCCCCCCC=CCCCCCCC	420	TRUE	TRUE	TRUE		FALSE	FALSE	null	null	91.1	99.8	70.8	71.7	100	5.41	23	758.5675:903864 759.57085:478492 760.57421:166679	60.08141:18385 60.48844:2255 71.07371:5128 77.02359:2194 86.09727:82046 88.6618:2674 92.38737:2450 98.98469:3547 104.10658:5590 124.99925:41729 146.27626:2419 184.07341:418810 214.57291:2258 266.59277:2450 279.8089:2336 375.53552:2608 758.56512:36646
30963	22.632	852.57788	PC 38:5|PC 18:1_20:4	[M+HCOO]-		0.702	TRUE	9.18	852.57599	C46H82NO8P	PC	SWOKEJBWARJLGN-UHFFFAOYSA-N	O=C(OCC(OC(=O)CCCCCCC=CCC=CCC=CCC=CCC)COP(=O)([O-])OCC[N+](C)(C)C)CCCCCCCC=CCCCCCCCC	410	TRUE	TRUE	TRUE		FALSE	FALSE	null	null	100	99.1	49	79	100	227.2	97	852.57788:298378 853.58123:207186 854.58459:95181	66.38896:2310 74.85634:2463 108.3742:2371 125.67648:2669 139.78462:2568 155.74126:2359 281.25137:3212 301.48065:3195 303.23584:5345 314.30545:2722 322.7626:2791 329.24506:3257 464.86987:2687 505.43277:2483 699.85846:2322 792.56488:8568
30966	22.26	852.57831	PC 38:5|PC 18:1_20:4	[M+HCOO]-		0.116	TRUE	9.18	852.57599	C46H82NO8P	PC	SWOKEJBWARJLGN-UHFFFAOYSA-N	O=C(OCC(OC(=O)CCCCCCC=CCC=CCC=CCC=CCC)COP(=O)([O-])OCC[N+](C)(C)C)CCCCCCCC=CCCCCCCCC	410	TRUE	TRUE	TRUE		FALSE	FALSE	null	null	100	99.2	64.6	80.1	100	391.31	60	852.57831:423973 853.58166:241442 854.58502:179781	68.49992:2440 78.9588:2673 82.86767:2412 86.47885:2435 144.05249:2578 170.89523:2437 224.0666:3087 255.23401:5530 265.58859:2560 281.2514:10566 287.54227:2614 303.23703:13314 329.2515:7145 398.11667:3256 686.94269:2473 792.56787:13589
30988	23.254	854.59229	PC 38:4|PC 18:0_20:4	[M+HCOO]-		0.596	TRUE	9.69	854.59167	C46H84NO8P	PC	HAKKEJDMTIQLJH-UHFFFAOYSA-N	O=C(OCC(OC(=O)CCCCCCC=CCC=CCC=CCC=CCC)COP(=O)([O-])OCC[N+](C)(C)C)CCCCCCCCCCCCCCCCC	410	TRUE	TRUE	TRUE		FALSE	FALSE	null	null	100	99.1	86.5	90.2	100	381.45	169	854.59851:608770 855.60186:475762 856.60522:201196	76.95382:2195 78.95956:4613 79.33219:2485 103.56878:2373 168.04407:2769 224.07025:3172 259.24631:2635 283.26688:34727 303.23611:41944 322.01083:2519 469.21469:3030 514.83203:2652 572.21497:2537 794.57849:40923 854.59338:3561
30990	22.88	854.59253	PC 38:4|PC 18:0_20:4	[M+HCOO]-		0.018	TRUE	9.69	854.59167	C46H84NO8P	PC	HAKKEJDMTIQLJH-UHFFFAOYSA-N	O=C(OCC(OC(=O)CCCCCCC=CCC=CCC=CCC=CCC)COP(=O)([O-])OCC[N+](C)(C)C)CCCCCCCCCCCCCCCCC	410	TRUE	TRUE	TRUE		FALSE	FALSE	null	null	100	99.1	91.8	90.2	100	206.51	61	854.59253:601147 855.59588:375724 856.59924:148476	72.68163:2368 75.36434:2411 84.03039:2742 168.04402:2928 172.71057:2566 259.24625:4237 283.26233:22380 303.23599:34631 353.09189:2650 794.57892:32132 854.59314:5685
30992	19.926	854.59875	PC 38:4|PC 18:0_20:4	[M+HCOO]-		0.138	TRUE	9.69	854.59167	C46H84NO8P	PC	HAKKEJDMTIQLJH-UHFFFAOYSA-N	O=C(OCC(OC(=O)CCCCCCC=CCC=CCC=CCC=CCC)COP(=O)([O-])OCC[N+](C)(C)C)CCCCCCCCCCCCCCCCC	410	TRUE	TRUE	TRUE		FALSE	FALSE	null	null	100	99.5	75.1	76.1	100	502.53	48	854.59253:310110 855.59588:240096 856.59924:100711	64.1518:2484 156.27452:2467 207.31825:2638 283.2626:15202 303.23022:14844 303.86023:3837 391.26544:2750 426.60779:3293 794.58044:10663
31035	18.228	760.57227	PC 34:1	[M+H]+	adduct linked to 29782_[M+Na]+	0.062	TRUE	9.87	760.58508	C42H82NO8P	PC	DPRKXQMMMQTCGD-UHFFFAOYSA-N	O=C(OCC(OC(=O)CCCCCCCCCCCCCCCC=CCCCCCCCCCC)COP(=O)([O-])OCC[N+](C)(C)C)CCCCC	420	TRUE	TRUE	TRUE		FALSE	FALSE	null	null	83.1	99.6	72	67.3	83.3	9.07	44	760.57959:352452 761.58294:285073 762.5863:98762	60.08135:7118 61.39963:2388 66.72431:2268 74.48273:2605 76.82652:2149 86.09716:27456 124.99952:12376 184.0733:157792 185.07748:2855 590.62762:2614 760.59369:19034
31039	23.176	760.57825	PC 34:1	[M+H]+		0.484	TRUE	9.76	760.58508	C42H82NO8P	PC	WTJKGGKOPKCXLL-UHFFFAOYSA-N	O=C(OCC(OC(=O)CCCCCCCC=CCCCCCCCC)COP(=O)([O-])OCC[N+](C)(C)C)CCCCCCCCCCCCCCC	420	TRUE	TRUE	TRUE		FALSE	FALSE	null	null	88.5	99.1	75.6	69.6	100	23.12	131	760.5791:1097386 761.58245:883307 762.58581:241310	55.90871:2655 58.02478:2444 60.08132:12836 71.07306:4490 86.09634:62055 104.10657:5768 111.94635:2427 124.94363:2470 124.99918:34984 175.50177:2650 184.07335:430476 185.07489:3024 282.03818:2441 469.16248:2354 478.32834:2697 760.59326:48616
31040	20.284	760.57892	PC 34:1	[M+H]+		0.196	TRUE	9.76	760.58508	C42H82NO8P	PC	WTJKGGKOPKCXLL-UHFFFAOYSA-N	O=C(OCC(OC(=O)CCCCCCCC=CCCCCCCCC)COP(=O)([O-])OCC[N+](C)(C)C)CCCCCCCCCCCCCCC	420	TRUE	TRUE	TRUE		FALSE	FALSE	null	null	89	99.5	79.5	71	100	44.81	71	760.57892:2570455 761.58227:1764712 762.58563:407083	56.0499:3584 58.06703:3014 60.08152:29939 63.08387:2660 71.07305:8361 73.1389:2971 80.28809:2419 86.09649:133172 98.98467:5068 104.10656:9094 120.03558:2657 124.99923:65394 183.45023:3025 184.07336:931932 185.07487:6329 522.34845:2774 629.71436:2588 760.58746:143145
31041	21.234	760.57898	PC 34:1	[M+H]+		0.013	TRUE	9.87	760.58508	C42H82NO8P	PC	DPRKXQMMMQTCGD-UHFFFAOYSA-N	O=C(OCC(OC(=O)CCCCCCCCCCCCCCCC=CCCCCCCCCCC)COP(=O)([O-])OCC[N+](C)(C)C)CCCCC	420	TRUE	TRUE	TRUE		FALSE	FALSE	null	null	83.3	99.4	76.5	68.6	83.3	47.6	133	760.57898:2394712 761.58233:2035027 762.58569:586176	56.04989:3763 58.06655:4086 59.04938:3467 60.08152:45883 71.0733:16472 86.09643:185079 89.06018:3481 98.98466:7344 104.10648:11637 124.99925:94747 130.5136:2540 184.07329:1021572 185.07486:10888 186.07637:3387 189.76007:2840 202.44749:2662 222.3649:3098 244.16832:2725 328.89536:2708 441.60315:3020 664.49695:2920 664.6441:2843 669.19287:2948 760.58667:151207
31042	16.995	760.58447	PC 34:1	[M+H]+	adduct linked to 31765_[M+Na]+	0.013	TRUE	9.87	760.58508	C42H82NO8P	PC	DPRKXQMMMQTCGD-UHFFFAOYSA-N	O=C(OCC(OC(=O)CCCCCCCCCCCCCCCC=CCCCCCCCCCC)COP(=O)([O-])OCC[N+](C)(C)C)CCCCC	420	TRUE	TRUE	TRUE		FALSE	FALSE	null	null	85.7	99.7	74.3	66.7	83.3	2.99	49	760.58447:456529 761.58782:269341 762.59118:55491	57.00205:2335 59.04982:2661 60.08146:11791 86.09718:42656 89.06011:3547 124.99918:21605 141.66971:2604 184.07352:272689 205.94655:2256 251.20232:2605 347.40579:3170 718.83411:2395 760.59235:30476
31043	20.555	760.58478	PC 34:1	[M+H]+		0.009	TRUE	9.87	760.58508	C42H82NO8P	PC	DPRKXQMMMQTCGD-UHFFFAOYSA-N	O=C(OCC(OC(=O)CCCCCCCCCCCCCCCC=CCCCCCCCCCC)COP(=O)([O-])OCC[N+](C)(C)C)CCCCC	420	TRUE	TRUE	TRUE		FALSE	FALSE	null	null	86.2	99.4	76.3	67.8	83.3	4.81	24	760.58478:1605012 761.58813:1096071 762.59149:370040	60.0815:26468 71.07371:7647 76.82945:2303 86.09732:105385 98.98469:2936 104.10658:6425 124.99933:55816 165.99403:2738 171.65704:2514 184.07346:639890 281.07446:2751 303.77362:2572 314.79074:2379 760.58783:82671
31234	22.468	766.56476	PC O-36:5	[M+H]+		0.013	TRUE	9.41	766.57452	C44H80NO7P	EtherPC	RDKCYWXIOLUDKK-UHFFFAOYSA-N	O=C(OC(COCCCCCCCC)COP(=O)([O-])OCC[N+](C)(C)C)CCCCCCCCCCCC=CCC=CCC=CCC=CCC=CCC	420	TRUE	TRUE	TRUE		FALSE	FALSE	null	null	91	99.1	65.6	83.9	100	6.97	187	766.56476:268558 767.56811:166958 768.57147:84711	57.39358:2066 60.08134:2343 80.06298:2052 86.09652:15531 97.96902:2416 118.28847:2710 124.99905:7321 151.34854:2198 184.0733:106657 244.14363:2266 310.95236:2406 370.50009:2241 385.17883:2387 619.50781:2438 620.85089:2401 766.57416:13194
31235	18.241	766.56946	PC O-36:5	[M+H]+		0.307	TRUE	9.41	766.57452	C44H80NO7P	EtherPC	RDKCYWXIOLUDKK-UHFFFAOYSA-N	O=C(OC(COCCCCCCCC)COP(=O)([O-])OCC[N+](C)(C)C)CCCCCCCCCCCC=CCC=CCC=CCC=CCC=CCC	420	TRUE	TRUE	TRUE		FALSE	FALSE	null	null	98.2	99.6	74.3	83.8	100	5.13	125	766.57111:264432 767.57446:209033 768.57782:72879	57.14283:2395 60.08139:4678 86.09643:24264 86.22764:2041 105.54805:2333 124.99932:12783 128.07043:2434 149.35748:2132 184.07338:127728 303.71677:2289 766.58081:15410
31239	23.266	766.57043	PC O-36:5	[M+H]+		0.311	TRUE	9.41	766.57452	C44H80NO7P	EtherPC	RDKCYWXIOLUDKK-UHFFFAOYSA-N	O=C(OC(COCCCCCCCC)COP(=O)([O-])OCC[N+](C)(C)C)CCCCCCCCCCCC=CCC=CCC=CCC=CCC=CCC	420	TRUE	TRUE	TRUE		FALSE	FALSE	null	null	98.5	99.1	80.3	84.2	100	12.59	60	766.57043:1407498 767.57378:1160106 768.57714:569523	60.08134:20549 71.07365:4411 86.09636:73023 98.98356:2695 104.1065:3339 120.02703:2468 124.99914:35042 125.25751:2325 184.07326:484727 195.8968:2476 266.81702:2481 365.82831:2471 526.31836:2860 766.56982:64794
31309	20.313	768.58441	PC O-36:4	[M+H]+	ion correlated with 32235; ion correlated with 32237; adduct linked to 32071_[M+Na]+	0.138	TRUE	9.83	768.59021	C44H82NO7P	EtherPC	AMIRMXUBGHUMRM-UHFFFAOYSA-N	O=C(OC(COCCCCCCCC)COP(=O)([O-])OCC[N+](C)(C)C)CCCCCCCCCCCCCCC=CCC=CCC=CCC=CCC	420	TRUE	TRUE	TRUE		FALSE	FALSE	null	null	97.4	99.5	76.7	84.7	100	7.97	169	768.58508:542278 769.58843:446499 770.59179:162569	60.08136:8040 80.20085:2374 83.27945:2344 86.09628:36034 96.04782:2526 124.99917:24177 184.07324:203389 190.57935:2745 334.27554:2813 768.57953:31020
31451	23.192	772.58081	PC 35:2	[M+H]+		0.489	TRUE	9.63	772.58508	C43H82NO8P	PC	QHSSPICKLMYIHE-UHFFFAOYSA-N	O=C(OCC(OC(=O)CCCCCCCC=CCC=CCCCC)COP(=O)([O-])OCC[N+](C)(C)C)CCCCCCCCCCCCCCCCC	420	TRUE	TRUE	TRUE		FALSE	FALSE	null	null	86.7	99.1	70.3	70.9	90	5.82	36	772.58081:345654 773.58416:221567 774.58752:99258	60.0814:6815 60.3936:2202 64.15657:2180 64.32352:2552 86.09704:28183 112.89465:2872 124.99892:10738 144.84711:2082 148.28928:2204 184.07343:158644 215.28004:2494 270.39975:2252 367.7442:2653 570.56543:2469 670.23511:2558 772.58173:17080
31694	23.266	780.54376	PC 34:2	[M+Na]+	found in higher mz's MsMs_34000	0.64	TRUE	9.16	780.55139	C42H80NO8P	PC	DMKGBZJOEARPBA-UHFFFAOYSA-N	O=C(OCC(OC(=O)CCCCCCCCCCCCCCCC=CCC=CCCCCCCC)COP(=O)([O-])OCC[N+](C)(C)C)CCCCC	420	TRUE	TRUE	TRUE		FALSE	FALSE	null	null	100	99	85.2	93	100	29.97	22	780.55035:1517487 781.5537:1248291 782.55706:1915483	55.05508:4131 56.05035:2922 57.07058:11864 67.05506:11526 68.99005:2398 69.07072:6932 71.07371:6341 71.08593:5557 81.07077:14806 83.08563:5680 85.10147:3706 86.09711:53471 95.08591:11807 109.10114:5925 109.13908:2321 123.11663:4030 127.96313:2533 135.36052:1973 146.98134:110580 303.75085:4708 465.23776:4775 575.49463:14561 597.48462:32447 603.6933:2673 684.67834:2752 721.47021:33299 780.54236:127…
31695	17.288	780.54407	PC 34:2	[M+Na]+	adduct linked to 32301_[M+K]+; similar chromatogram in higher mz_32632	0.742	TRUE	9.16	780.55139	C42H80NO8P	PC	DMKGBZJOEARPBA-UHFFFAOYSA-N	O=C(OCC(OC(=O)CCCCCCCCCCCCCCCC=CCC=CCCCCCCC)COP(=O)([O-])OCC[N+](C)(C)C)CCCCC	420	TRUE	TRUE	TRUE		FALSE	FALSE	null	null	100	99.7	86	93	100	36.55	15	780.55133:1294010 781.55468:1134197 782.55804:548081	57.07054:7645 58.50752:2452 67.05502:10304 69.0707:4906 71.07369:6155 71.08592:3814 78.94878:2503 81.07076:11880 86.09715:36743 89.06019:2611 90.7728:2330 95.08596:8349 96.27766:2806 97.10141:2180 109.10111:4058 127.12339:2340 146.98135:70323 162.6494:2321 171.05016:2166 178.26477:2469 184.07338:7806 575.49878:9385 597.48248:20501 721.46582:20103 780.54218:75413
31696	18.411	780.54425	PC 34:2	[M+Na]+		0.596	TRUE	9.16	780.55139	C42H80NO8P	PC	DMKGBZJOEARPBA-UHFFFAOYSA-N	O=C(OCC(OC(=O)CCCCCCCCCCCCCCCC=CCC=CCCCCCCC)COP(=O)([O-])OCC[N+](C)(C)C)CCCCC	420	TRUE	TRUE	TRUE		FALSE	FALSE	null	null	100	99.6	84.5	91.7	100	46.72	23	780.55023:1246600 781.55358:1046774 782.55694:485117	55.05508:3965 57.07066:13254 59.04988:8514 64.34678:2341 67.055:14133 69.07072:5494 71.07371:10415 71.08594:7276 79.0551:4598 81.07087:18592 83.08645:5438 85.10148:4601 86.09715:62541 89.0602:6296 95.08601:15338 103.07649:2655 109.10114:4435 123.11664:4177 133.08672:3454 146.98141:98494 184.07341:3515 192.1254:2323 226.52351:2243 410.18781:2583 575.49725:13616 597.48096:28049 721.47217:25714 780.…
31697	18.213	780.54456	PC 34:2	[M+Na]+		0.627	TRUE	9.16	780.55139	C42H80NO8P	PC	DMKGBZJOEARPBA-UHFFFAOYSA-N	O=C(OCC(OC(=O)CCCCCCCCCCCCCCCC=CCC=CCCCCCCC)COP(=O)([O-])OCC[N+](C)(C)C)CCCCC	420	TRUE	TRUE	TRUE		FALSE	FALSE	null	null	100	99.6	80.3	93	100	30.62	20	780.55084:1233747 781.55419:991308 782.55755:671460	55.05508:2533 57.07047:13597 59.04988:6354 65.82478:2158 67.05508:15054 69.07009:5469 71.0737:8226 71.08593:9699 79.05434:4464 81.07072:15189 83.08562:5952 85.10146:2561 86.09709:61805 89.0602:7229 93.2089:2372 95.08625:16126 96.94751:2450 103.07536:2589 105.72989:2410 107.08627:2789 109.10113:7369 125.00063:5699 135.11737:2921 146.98138:117499 163.01526:2532 184.07324:46114 239.23857:2652 348.57…
31698	19.58	780.54468	PC 34:2	[M+Na]+		0.489	TRUE	9.16	780.55139	C42H80NO8P	PC	DMKGBZJOEARPBA-UHFFFAOYSA-N	O=C(OCC(OC(=O)CCCCCCCCCCCCCCCC=CCC=CCCCCCCC)COP(=O)([O-])OCC[N+](C)(C)C)CCCCC	420	TRUE	TRUE	TRUE		FALSE	FALSE	null	null	100	99.4	79.4	91	100	21.02	40	780.55029:919344 781.55364:825966 782.557:897093	56.75662:2503 57.07054:7256 64.53726:2192 67.05501:7730 71.07369:5435 71.08592:3578 81.06998:6196 86.09724:29758 89.06019:3440 95.08596:5183 109.10111:4195 124.99911:2451 133.08504:2704 135.87596:2220 144.66194:2594 146.98181:44931 184.07368:37826 214.44131:2459 277.55621:2364 575.49878:7277 597.48944:11790 721.4787:16837 780.54822:73939
31700	20.03	780.54474	PC 34:2	[M+Na]+	adduct linked to 30938_[M+H]+	0.062	TRUE	9.16	780.55139	C42H80NO8P	PC	DMKGBZJOEARPBA-UHFFFAOYSA-N	O=C(OCC(OC(=O)CCCCCCCCCCCCCCCC=CCC=CCCCCCCC)COP(=O)([O-])OCC[N+](C)(C)C)CCCCC	420	TRUE	TRUE	TRUE		FALSE	FALSE	null	null	100	99.4	78.7	92.9	100	23.86	48	780.54987:761229 781.55322:556487 782.55658:397914	55.05503:3440 57.07049:7776 59.04982:7584 64.74813:2408 65.20473:2549 67.05503:11110 69.07065:4997 71.07364:6256 71.08586:5483 74.46201:2371 81.07063:11037 83.08636:4363 85.10139:2778 86.097:48726 89.06011:8408 95.08572:12002 109.10103:8241 121.63261:2095 125.00051:2554 146.64148:2582 146.98119:77086 158.36627:2190 184.07275:26222 244.01665:2428 263.23639:2843 373.66699:2547 575.49835:9721 597.48…
31706	16.504	780.55115	PC 34:2	[M+Na]+		0.124	TRUE	9.16	780.55139	C42H80NO8P	PC	DMKGBZJOEARPBA-UHFFFAOYSA-N	O=C(OCC(OC(=O)CCCCCCCCCCCCCCCC=CCC=CCCCCCCC)COP(=O)([O-])OCC[N+](C)(C)C)CCCCC	420	TRUE	TRUE	TRUE		FALSE	FALSE	null	null	100	99.8	80.6	91.4	100	13.51	7	780.5506:576329 781.55395:533666 782.55731:268516	55.05507:2641 56.75202:2350 57.07053:6184 63.05536:2414 67.05501:4709 69.0707:2589 71.08591:2627 75.96343:2638 81.07076:5877 83.08643:3753 84.1926:2292 85.95148:2551 86.09715:28383 93.07088:2370 95.08595:6209 107.22678:2579 138.491:2871 146.9816:52899 184.07336:9122 280.63477:2205 353.57697:2290 455.14807:2265 465.23767:2396 575.49878:8730 597.48846:13016 721.46973:9505 780.54797:53331
31763	20.205	782.56165	PC 34:1	[M+Na]+		0.311	TRUE	9.87	782.56702	C42H82NO8P	PC	DPRKXQMMMQTCGD-UHFFFAOYSA-N	O=C(OCC(OC(=O)CCCCCCCCCCCCCCCC=CCCCCCCCCCC)COP(=O)([O-])OCC[N+](C)(C)C)CCCCC	420	TRUE	TRUE	TRUE		FALSE	FALSE	null	null	100	99.5	65.5	89.2	100	21.72	62	782.56195:961382 783.5653:570745 784.56866:643768	55.05504:4985 57.07051:7364 59.04984:5133 60.08134:4413 67.05438:5308 69.07005:6854 71.07365:7083 71.08588:6268 81.06994:6412 83.08557:5841 85.10141:2940 86.09715:44454 89.06013:5530 95.08591:10090 97.10136:2519 107.19811:2063 109.23086:2476 124.99904:9034 144.80208:2449 146.98154:56889 163.01515:2468 184.07344:105378 217.40137:2759 443.08118:2681 467.24783:3204 577.51959:9253 599.49481:10598 723…
31764	18.326	782.56213	PC 34:1	[M+Na]+		0.129	TRUE	9.87	782.56702	C42H82NO8P	PC	DPRKXQMMMQTCGD-UHFFFAOYSA-N	O=C(OCC(OC(=O)CCCCCCCCCCCCCCCC=CCCCCCCCCCC)COP(=O)([O-])OCC[N+](C)(C)C)CCCCC	420	TRUE	TRUE	TRUE		FALSE	FALSE	null	null	100	99.6	70	89.6	100	15.01	189	782.56244:363775 783.56579:241766 784.56915:158179	57.07005:2431 67.05439:2853 71.07301:3352 71.08588:2418 81.06994:3674 86.09641:16015 146.97964:25123 166.39185:2433 184.07083:11884 219.16721:2402 303.7677:2659 382.13721:2458 421.08511:2603 423.81647:2471 577.51965:4215 599.49481:5359 690.46539:2749 723.47089:4193 782.56628:28018
31765	17.296	782.56232	PC 34:1	[M+Na]+	adduct linked to 31042_[M+H]+	0.267	TRUE	9.87	782.56702	C42H82NO8P	PC	DPRKXQMMMQTCGD-UHFFFAOYSA-N	O=C(OCC(OC(=O)CCCCCCCCCCCCCCCC=CCCCCCCCCCC)COP(=O)([O-])OCC[N+](C)(C)C)CCCCC	420	TRUE	TRUE	TRUE		FALSE	FALSE	null	null	100	99.7	74.8	89.9	100	9.77	171	782.56189:208876 783.56524:224576 784.5686:87487	56.85498:2211 57.07006:4146 67.11104:2277 71.07304:2405 81.06997:4584 86.09657:15772 89.05927:3552 95.08594:2637 100.04298:2325 109.09987:3212 146.98003:33966 184.07066:10165 262.23978:2176 446.05011:2832 577.50494:4063 599.49774:10698 636.435:2556 667.57874:2584 723.492:4392 782.56787:35240
31766	22.253	782.56244	PC 36:4|PC 16:0_20:4	[M+H]+	adduct linked to 31173_[M+H-H2O]+	0.178	TRUE	9.09	782.5694	C44H80NO8P	PC	JAVWFBAAZSHHAD-UHFFFAOYSA-N	O=C(OCC(OC(=O)CCCCCCC=CCC=CCC=CCC=CCC)COP(=O)([O-])OCC[N+](C)(C)C)CCCCCCCCCCCCCCC	410	TRUE	TRUE	TRUE		FALSE	FALSE	null	null	100	99.1	75.1	70.3	100	224.48	73	782.5625:10368794 783.56585:6998198 784.56921:2467270	56.04989:8067 57.07053:4509 58.06702:11544 59.07472:7120 60.08139:144415 66.31486:4007 69.36871:3814 71.07367:48227 81.06998:4565 86.09711:549878 98.98439:26086 104.10647:49365 124.99897:308585 132.47723:4260 146.98154:12258 151.36861:3922 166.06288:6797 183.43687:5524 184.07304:3218550 184.69699:4295 268.01907:3779 372.79248:3982 478.32822:4563 496.3428:4788 570.02417:4800 782.55963:393613
31767	18.181	782.56305	PC 36:4	[M+H]+		0.093	TRUE	8.93	782.5694	C44H80NO8P	PC	FVXDQWZBHIXIEJ-UHFFFAOYSA-N	O=C(OCC(OC(=O)CCCCCCCC=CCC=CCCCCC)COP(=O)([O-])OCC[N+](C)(C)C)CCCCCCCC=CCC=CCCCCC	420	TRUE	TRUE	TRUE		FALSE	FALSE	null	null	92.4	99.6	70.3	78.4	100	15.16	49	782.56757:414719 783.57092:378486 784.57428:187715	55.05503:3015 56.0503:2340 57.07049:4237 59.04982:5837 60.07833:2190 60.08125:11804 67.05495:3239 71.07364:4965 83.08555:2562 83.76866:2251 86.09693:57858 89.06011:6687 98.98459:4043 125.00034:18846 133.08658:2593 146.98105:25131 165.75761:2735 168.96292:2707 184.07309:256105 201.13936:2224 289.01984:2240 303.75623:2901 329.22192:2441 577.51947:3703 599.51044:5548 723.49158:6240 782.56274:74642
31769	22.632	782.56775	PC 36:4|PC 16:0_20:4	[M+H]+		0.747	TRUE	9.09	782.5694	C44H80NO8P	PC	JAVWFBAAZSHHAD-UHFFFAOYSA-N	O=C(OCC(OC(=O)CCCCCCC=CCC=CCC=CCC=CCC)COP(=O)([O-])OCC[N+](C)(C)C)CCCCCCCCCCCCCCC	410	TRUE	TRUE	TRUE		FALSE	FALSE	null	null	100	99.1	73.7	69.9	100	132.92	13	782.56775:7330064 783.5711:6648103 784.57446:2373580	56.05032:7627 58.06701:8673 60.08137:125678 67.05499:3446 71.07364:48214 72.93448:2762 86.09705:525377 93.62374:2792 95.08592:4203 98.98439:19031 104.10761:35620 107.00773:2802 125.00041:249840 129.27068:2837 146.98149:8124 160.23785:3448 166.06284:4885 167.3593:3257 183.43416:5988 183.45282:6091 184.07294:2653484 184.69693:7479 184.71581:6290 188.15099:2892 219.80261:3281 274.04498:2930 303.7677…
31770	19.648	782.56812	PC 34:1	[M+Na]+		0.333	TRUE	9.87	782.56702	C42H82NO8P	PC	DPRKXQMMMQTCGD-UHFFFAOYSA-N	O=C(OCC(OC(=O)CCCCCCCCCCCCCCCC=CCCCCCCCCCC)COP(=O)([O-])OCC[N+](C)(C)C)CCCCC	420	TRUE	TRUE	TRUE		FALSE	FALSE	null	null	100	99.5	62.8	90.9	100	29.93	189	782.56256:809014 783.56591:528625 784.56927:255920	59.54596:2329 62.57748:2336 67.05438:3258 69.07005:3341 71.07301:2862 72.3601:2136 81.06994:3922 86.09646:24742 95.08491:4214 121.10007:2600 124.99904:5839 146.98186:35526 184.07094:52791 194.50308:2625 277.16922:2344 359.26205:2498 556.6322:2806 577.5047:5989 599.49481:9918 665.74896:2569 723.49176:4685 782.56348:25415
31771	23.069	782.5683	PC 36:4	[M+H]+	similar chromatogram in higher mz_32579	0.391	TRUE	8.93	782.5694	C44H80NO8P	PC	FVXDQWZBHIXIEJ-UHFFFAOYSA-N	O=C(OCC(OC(=O)CCCCCCCC=CCC=CCCCCC)COP(=O)([O-])OCC[N+](C)(C)C)CCCCCCCC=CCC=CCCCCC	420	TRUE	TRUE	TRUE		FALSE	FALSE	null	null	92.7	99	78	75.2	100	78.66	39	782.5683:11187321 783.57165:10400814 784.57501:3420311	56.05033:8919 58.06701:10507 60.0815:124333 71.07322:35402 79.46796:4455 86.09727:457251 86.5284:4622 98.98464:19608 104.10693:30986 124.99918:238548 146.98152:10802 153.51248:4608 183.43684:5786 184.07326:3403158 184.69696:5330 203.88391:5018 496.33087:6390 687.80475:4428 782.55835:447085
31772	16.571	782.56897	PC 36:4	[M+H]+		0.013	TRUE	8.93	782.5694	C44H80NO8P	PC	FVXDQWZBHIXIEJ-UHFFFAOYSA-N	O=C(OCC(OC(=O)CCCCCCCC=CCC=CCCCCC)COP(=O)([O-])OCC[N+](C)(C)C)CCCCCCCC=CCC=CCCCCC	420	TRUE	TRUE	TRUE		FALSE	FALSE	null	null	93	99.7	75.2	77.4	100	3.99	43	782.56897:285095 783.57232:209416 784.57568:94119	59.976:2526 60.08136:3959 86.09715:20125 99.10529:2323 104.10652:2617 124.99907:8586 146.98151:4385 184.07317:123068 212.62888:2544 278.95145:2748 279.63297:2335 782.56189:23111
31835	23.055	784.57568	PC 36:3	[M+H]+		0.164	TRUE	9.3	784.58508	C44H82NO8P	PC	WSXZDAPARWPHLV-UHFFFAOYSA-N	O=C(OCC(OC(=O)CCCCCCCCCCCCCCC=CCC=CCC=CCCCCCCC)COP(=O)([O-])OCC[N+](C)(C)C)CCCCC	420	TRUE	TRUE	TRUE		FALSE	FALSE	null	null	78.3	99.1	67.7	65.3	83.3	38.84	187	784.57568:3099858 785.57903:2065802 786.58239:1200096	56.04986:5701 58.06651:5061 60.08095:70830 71.0732:24303 86.09637:267905 87.09979:4674 95.57957:2760 98.98371:13826 104.10674:15994 119.17882:2587 124.99905:142099 142.1162:2535 149.46716:2846 166.46329:2712 184.07307:1008883 184.69688:2798 185.07495:12014 186.07626:3564 276.68927:3159 303.77335:2890 515.78418:2803 784.58264:95817
31836	21.404	784.58038	PC 36:3	[M+H]+		0.04	TRUE	9.3	784.58508	C44H82NO8P	PC	WSXZDAPARWPHLV-UHFFFAOYSA-N	O=C(OCC(OC(=O)CCCCCCCCCCCCCCC=CCC=CCC=CCCCCCCC)COP(=O)([O-])OCC[N+](C)(C)C)CCCCC	420	TRUE	TRUE	TRUE		FALSE	FALSE	null	null	85.1	99.3	77.1	68.9	83.3	36.56	140	784.58087:783203 785.58422:584989 786.58758:1128150	56.74651:2501 59.04986:2704 60.08141:13982 67.99563:2486 71.07304:6771 86.09635:63771 104.10653:4974 124.99909:30249 127.09106:2524 144.29462:2410 172.36421:2414 184.07329:345517 185.07483:4223 229.4431:2688 278.85645:2400 784.58582:54407
31837	20.196	784.58051	PC 36:3	[M+H]+		0.316	TRUE	9.5	784.58508	C44H82NO8P	PC	WZCLAXMADUBPSG-UHFFFAOYSA-N	O=C(OCC(OC(=O)CCCCCCCC=CCC=CCC=CCC)COP(=O)([O-])OCC[N+](C)(C)C)CCCCCCCCCCCCCCCCC	420	TRUE	TRUE	TRUE		FALSE	FALSE	null	null	86.5	99.4	72.2	72.9	100	38.99	183	784.57672:422764 785.58007:303659 786.58343:485066	58.34878:2395 59.04984:2404 60.08135:7189 86.09618:21367 91.89825:2262 93.29102:2210 124.99892:12225 126.37112:2605 141.45818:2568 184.07317:130124 303.72794:2362 305.21091:2179 453.88907:2471 506.40643:2394 784.58948:20859
31838	18.205	784.58057	PC 36:3	[M+H]+		0.551	TRUE	9.55	784.58508	C44H82NO8P	PC	WVTJNKHIFZHZTI-UHFFFAOYSA-N	O=C(OCC(OC(=O)CCCCCCC=CCC=CCCC)COP(=O)([O-])OCC[N+](C)(C)C)CCCCCCCCCC=CCCCCCCCCC	420	TRUE	TRUE	TRUE		FALSE	FALSE	null	null	91.2	99.6	76	70.7	100	26.75	29	784.58258:947149 785.58593:909102 786.58929:1627508	60.0815:21389 63.7202:2189 67.79566:2336 71.07372:5258 86.0965:84740 98.98471:3330 104.1066:4369 124.99928:40388 145.54778:2234 166.35284:2455 172.61241:2415 184.07344:498244 185.07495:6180 186.07646:2615 214.47176:3466 221.37508:2631 564.38287:2738 784.58612:63834
31839	20.669	784.58118	PC 36:3	[M+H]+		0.102	TRUE	9.3	784.58508	C44H82NO8P	PC	WSXZDAPARWPHLV-UHFFFAOYSA-N	O=C(OCC(OC(=O)CCCCCCCCCCCCCCC=CCC=CCC=CCCCCCCC)COP(=O)([O-])OCC[N+](C)(C)C)CCCCC	420	TRUE	TRUE	TRUE		FALSE	FALSE	null	null	85.9	99.4	79	69	83.3	42.7	34	784.58191:1453389 785.58526:1014259 786.58862:1761528	60.08162:17053 71.07308:7150 86.09657:77985 98.98471:3000 104.1066:5785 124.99953:42190 184.07343:528391 303.76797:2974 309.63232:2852 462.56659:2580 784.58398:84366
31840	18.592	784.5813	PC 36:3	[M+H]+		0.053	TRUE	9.3	784.58508	C44H82NO8P	PC	WSXZDAPARWPHLV-UHFFFAOYSA-N	O=C(OCC(OC(=O)CCCCCCCCCCCCCCC=CCC=CCC=CCCCCCCC)COP(=O)([O-])OCC[N+](C)(C)C)CCCCC	420	TRUE	TRUE	TRUE		FALSE	FALSE	null	null	85.1	99.6	73.7	68.3	83.3	27.94	79	784.58173:701331 785.58508:661485 786.58844:787726	59.04941:5339 60.08141:8316 64.43722:2248 86.09653:38713 89.05933:6979 104.1066:3014 124.99944:19543 138.48058:2276 169.53285:2471 184.07385:231982 231.89557:2828 360.44238:2341 421.66132:2589 784.59039:33149
31841	17.266	784.5813	PC 36:3	[M+H]+		0.013	TRUE	9.3	784.58508	C44H82NO8P	PC	WSXZDAPARWPHLV-UHFFFAOYSA-N	O=C(OCC(OC(=O)CCCCCCCCCCCCCCC=CCC=CCC=CCCCCCCC)COP(=O)([O-])OCC[N+](C)(C)C)CCCCC	420	TRUE	TRUE	TRUE		FALSE	FALSE	null	null	84.5	99.7	71.5	65.9	83.3	6.31	79	784.58191:312422 785.58526:285060 786.58862:320013	59.04943:11834 60.08141:9204 62.35175:2120 73.02892:2819 86.09659:43962 87.04407:2807 89.05955:10685 104.1066:3267 114.48238:2869 124.99939:18181 133.0851:3841 164.72704:2601 184.0739:279166 303.15503:3074 303.77368:2262 359.23318:2606 784.59235:28385
31842	23.274	784.58136	PC 36:3	[M+H]+	adduct linked to 32636_[M+Na]+	0.213	TRUE	9.3	784.58508	C44H82NO8P	PC	WSXZDAPARWPHLV-UHFFFAOYSA-N	O=C(OCC(OC(=O)CCCCCCCCCCCCCCC=CCC=CCC=CCCCCCCC)COP(=O)([O-])OCC[N+](C)(C)C)CCCCC	420	TRUE	TRUE	TRUE		FALSE	FALSE	null	null	85.6	99	76.6	67.9	83.3	89.63	29	784.58234:1962537 785.58569:932069 786.58905:1675526	58.06657:3898 60.08158:34981 71.07372:9088 86.09647:137920 98.9847:3059 104.10659:8313 124.99937:61907 182.97105:3050 184.07344:842057 185.07758:14457 186.07646:6554 784.58459:112533
31843	19.709	784.58209	PC 36:3	[M+H]+		0.08	TRUE	9.3	784.58508	C44H82NO8P	PC	WSXZDAPARWPHLV-UHFFFAOYSA-N	O=C(OCC(OC(=O)CCCCCCCCCCCCCCC=CCC=CCC=CCCCCCCC)COP(=O)([O-])OCC[N+](C)(C)C)CCCCC	420	TRUE	TRUE	TRUE		FALSE	FALSE	null	null	85.9	99.5	77.8	68.2	83.3	32.14	15	784.58246:1697615 785.58581:1133965 786.58917:1707169	57.07053:2716 60.08152:30969 71.07368:8449 73.62006:2874 86.09723:119293 89.06108:2661 98.98466:7016 104.10654:9230 125.00066:60987 133.51794:2651 146.98154:5049 150.45502:2611 184.07324:848875 185.07756:8830 186.07637:2810 303.76782:3099 784.58307:117718
31844	23.244	784.61115	PC O-37:3	[M+H]+	ion correlated with 31784; adduct linked to 32636_[M+Na]+	0.013	TRUE	10.91	784.62152	C45H86NO7P	EtherPC	IOCCPGLEDMJZEA-UHFFFAOYSA-N	O=C(OC(COCCCCCCCCC)COP(=O)([O-])OCC[N+](C)(C)C)CCCCCCCCCCCCC=CCC=CCC=CCCCCCCC	420	TRUE	TRUE	TRUE		FALSE	FALSE	null	null	100	99.2	78.1	85.4	100	13.63	187	784.61102:49055 785.61437:79170 786.61773:536572	56.04985:3717 58.06651:4082 60.08097:49682 71.07307:17796 86.09636:212291 98.98354:8841 104.10656:17939 124.99901:104968 183.4501:4815 184.07306:1263566 184.69687:4222 185.07474:4912 208.06012:3024 272.77325:3172 542.07721:2634 601.51697:2974 784.58264:147688
31925	20.218	786.59143	PC 36:2	[M+H]+	adduct linked to 33286_[M+K]+	0.138	TRUE	9.89	786.60071	C44H84NO8P	PC	SNKAWJBJQDLSFF-UHFFFAOYSA-N	O=C(OCC(OC(=O)CCCCCCCC=CCCCCCCCC)COP(=O)([O-])OCC[N+](C)(C)C)CCCCCCCC=CCCCCCCCC	420	TRUE	TRUE	TRUE		FALSE	FALSE	null	null	91.6	99.4	75.7	76.2	100	20.47	124	786.59686:733009 787.60021:529281 788.60357:214644	60.08136:16210 71.07306:5821 76.10651:2233 86.09641:62139 104.10656:2917 106.77879:2774 124.99915:29030 140.99518:2731 141.46548:2565 143.11284:2327 153.34521:2633 184.07335:323940 185.07489:9804 186.0764:3750 485.12766:2448 493.02362:2916 754.67676:2591 786.59894:49517
31926	18.208	786.59601	PC 36:2	[M+H]+		0.596	TRUE	9.89	786.60071	C44H84NO8P	PC	SNKAWJBJQDLSFF-UHFFFAOYSA-N	O=C(OCC(OC(=O)CCCCCCCC=CCCCCCCCC)COP(=O)([O-])OCC[N+](C)(C)C)CCCCCCCC=CCCCCCCCC	420	TRUE	TRUE	TRUE		FALSE	FALSE	null	null	92.1	99.7	78.3	76	100	18.25	24	786.59729:816706 787.60064:563998 788.604:254487	60.08156:27326 71.07307:5767 73.0765:2824 86.09646:91003 94.7712:2663 102.40565:2525 104.10772:5794 120.91866:2448 124.99922:48993 152.3269:2553 159.44604:2532 184.07341:581476 185.07491:5124 262.00296:2616 268.50031:2974 377.57523:2608 680.80951:2662 786.59399:85887
31927	17.775	786.5965	PC 36:2	[M+H]+	adduct linked to 30679_[M+H-H2O]+	0.027	TRUE	9.89	786.60071	C44H84NO8P	PC	SNKAWJBJQDLSFF-UHFFFAOYSA-N	O=C(OCC(OC(=O)CCCCCCCC=CCCCCCCCC)COP(=O)([O-])OCC[N+](C)(C)C)CCCCCCCC=CCCCCCCCC	420	TRUE	TRUE	TRUE		FALSE	FALSE	null	null	91.8	99.6	75.2	74.9	100	8.68	78	786.59766:855126 787.60101:613742 788.60437:524349	60.08143:22761 62.39458:2392 64.02162:2695 71.07308:7297 86.09642:98584 104.06783:2447 104.1066:8791 104.35223:2987 109.21993:2577 124.9992:51037 134.00633:2671 147.17311:2374 184.07343:609836 185.07552:14327 186.07919:4429 228.17984:2609 509.68948:2578 786.5968:77593
31928	23.197	786.59705	PC 36:2	[M+H]+		0.862	TRUE	9.89	786.60071	C44H84NO8P	PC	SNKAWJBJQDLSFF-UHFFFAOYSA-N	O=C(OCC(OC(=O)CCCCCCCC=CCCCCCCCC)COP(=O)([O-])OCC[N+](C)(C)C)CCCCCCCC=CCCCCCCCC	420	TRUE	TRUE	TRUE		FALSE	FALSE	null	null	92.4	99.1	79.2	76.7	100	54.66	131	786.59753:736378 787.60088:474124 788.60424:168086	60.08144:13173 60.51926:2207 72.89107:2627 86.09636:51438 98.98363:2546 104.10657:5429 111.45332:2333 124.9992:26512 184.07335:368119 185.07759:5330 304.97083:2798 380.33136:2819 786.59668:60862
31929	22.552	786.59772	PC 36:2	[M+H]+	found in higher mz's MsMs_31930	0.049	TRUE	9.89	786.60071	C44H84NO8P	PC	SNKAWJBJQDLSFF-UHFFFAOYSA-N	O=C(OCC(OC(=O)CCCCCCCC=CCCCCCCCC)COP(=O)([O-])OCC[N+](C)(C)C)CCCCCCCC=CCCCCCCCC	420	TRUE	TRUE	TRUE		FALSE	FALSE	null	null	92.1	99.1	78.2	75.8	100	21.31	4	786.59735:971613 787.6007:652216 788.60406:245092	60.08138:16866 71.07304:3368 72.87968:2358 82.6862:2153 84.18761:2835 86.09715:51159 104.10767:4139 124.29388:2268 125.00048:27559 134.74208:2481 184.07336:387149 185.07753:4134 186.07634:2530 194.68967:2692 220.59549:2313 317.06967:2524 623.58392:3173 786.59528:55365
31930	21.936	786.59784	PC 36:2	[M+H]+		0.013	TRUE	9.89	786.60071	C44H84NO8P	PC	SNKAWJBJQDLSFF-UHFFFAOYSA-N	O=C(OCC(OC(=O)CCCCCCCC=CCCCCCCCC)COP(=O)([O-])OCC[N+](C)(C)C)CCCCCCCC=CCCCCCCCC	420	TRUE	TRUE	TRUE		FALSE	FALSE	null	null	92	99.2	76.6	75	100	35.11	26	786.59784:2294105 787.60119:1410971 788.60455:472937	55.88359:2350 60.08154:34275 62.15556:2597 70.07124:3268 71.07372:9821 75.92651:2635 86.09731:132729 91.17995:2247 92.64054:2482 98.98363:7253 104.10658:7523 124.99926:72841 171.39417:2612 184.07335:827418 185.07492:4500 192.37448:2716 285.48163:2421 440.58881:2661 786.59326:106000
31931	20.19	786.61005	PC 36:2	[M+H]+		0.004	TRUE	9.89	786.60071	C44H84NO8P	PC	SNKAWJBJQDLSFF-UHFFFAOYSA-N	O=C(OCC(OC(=O)CCCCCCCC=CCCCCCCCC)COP(=O)([O-])OCC[N+](C)(C)C)CCCCCCCC=CCCCCCCCC	420	TRUE	TRUE	TRUE		FALSE	FALSE	null	null	85.8	99.5	73.2	74.6	100	53.05	8	786.61005:819028 787.6134:835877 788.61676:414233	60.08136:15124 65.31005:2799 71.07368:6194 86.09718:67146 98.98466:2801 104.10654:3791 124.99915:36053 170.84616:2516 182.34283:2395 184.07336:356778 185.07484:8209 186.07909:4570 198.4382:2534 218.70821:2508 341.61209:2529 585.92499:2397 625.79663:3026 650.93378:2811 786.60028:43505
31933	16.219	786.61011	PC 36:2	[M+H]+		0.004	TRUE	9.89	786.60071	C44H84NO8P	PC	SNKAWJBJQDLSFF-UHFFFAOYSA-N	O=C(OCC(OC(=O)CCCCCCCC=CCCCCCCCC)COP(=O)([O-])OCC[N+](C)(C)C)CCCCCCCC=CCCCCCCCC	420	TRUE	TRUE	TRUE		FALSE	FALSE	null	null	85.7	99.8	71.6	75.5	100	7.18	7	786.61011:176396 787.61346:244946 788.61682:66800	60.08138:4363 67.49161:2679 71.07369:2520 82.9865:2521 86.0971:24928 88.91778:2180 125.00024:16548 126.20509:2485 141.93457:2385 149.38097:2833 150.9277:2217 184.07332:146798 185.07756:2602 289.3421:2443 786.59912:20130
32000	20.264	788.60223	PC 36:1	[M+H]+		0.04	TRUE	10.67	788.61639	C44H86NO8P	PC	ATHVAWFAEPLPPQ-UHFFFAOYSA-N	O=C(OCC(OC(=O)CCCCCCCC=CCCCCCCCC)COP(=O)([O-])OCC[N+](C)(C)C)CCCCCCCCCCCCCCCCC	420	TRUE	TRUE	TRUE		FALSE	FALSE	null	null	86.4	99.6	75	70.4	100	16.51	144	788.60809:500244 789.61144:292501 790.6148:103574	59.04936:2220 60.08135:10935 63.2612:2238 71.07302:3872 86.09628:47249 104.10651:6030 124.97055:2437 124.99902:21035 153.66982:2622 184.07329:274048 213.4635:2409 225.39655:2155 359.6792:2454 378.43503:2480 395.65479:2393 524.35345:2465 788.61694:32492
32002	18.241	788.60791	PC 36:1	[M+H]+		0.071	TRUE	10.83	788.61639	C44H86NO8P	PC	XQMWCGGGDPCRBV-UHFFFAOYSA-N	O=C(OCC(OC(=O)CCCCCCCCCCCCCCC=CCCCCCCCCCC)COP(=O)([O-])OCC[N+](C)(C)C)CCCCCCCC	420	TRUE	TRUE	TRUE		FALSE	FALSE	null	null	89.5	99.7	64.9	67.7	100	13.19	65	788.61371:342093 789.61706:261533 790.62042:81076	59.04985:3809 60.08135:8180 63.41652:2194 64.73921:2105 76.26855:2492 80.60566:2105 85.02477:2433 86.09707:40493 93.60137:2608 116.17629:2099 121.55924:2126 124.9993:17317 148.00072:2575 171.2448:2293 184.07321:223770 185.0775:5318 186.07903:3572 187.93781:2664 193.99155:2452 214.47832:3818 296.63715:2267 313.24921:2798 398.18478:2472 477.52042:2527 788.61725:20393
32235	20.278	794.60254	PC O-38:5	[M+H]+	ion correlated with 31309; found in higher mz's MsMs_32237	0.262	TRUE	10.16	794.60577	C46H84NO7P	EtherPC	XDRAHGUDUSFGRJ-UHFFFAOYSA-N	O=C(OC(COCCCCCCCCCC)COP(=O)([O-])OCC[N+](C)(C)C)CCCCCCCCCCCC=CCC=CCC=CCC=CCC=CCC	420	TRUE	TRUE	TRUE		FALSE	FALSE	null	null	99.2	99.5	77.5	83.8	100	8.88	74	794.60394:480799 795.60729:417089 796.61065:247094	57.46043:2413 59.04988:3904 60.0814:13317 84.22665:2493 86.09641:54233 89.06021:7550 104.10658:2978 108.23642:2437 123.52686:2318 124.99915:26114 133.08508:2574 152.74559:2511 184.07344:293821 405.16827:2784 794.59631:36438
32237	20.337	794.60339	PC O-38:5	[M+H]+	ion correlated with 31309	0.076	TRUE	10.16	794.60577	C46H84NO7P	EtherPC	XDRAHGUDUSFGRJ-UHFFFAOYSA-N	O=C(OC(COCCCCCCCCCC)COP(=O)([O-])OCC[N+](C)(C)C)CCCCCCCCCCCC=CCC=CCC=CCC=CCC=CCC	420	TRUE	TRUE	TRUE		FALSE	FALSE	null	null	99.4	99.5	79.6	84.4	100	14.95	60	794.60339:644174 795.60674:512946 796.6101:123886	59.04984:2999 60.08145:12964 71.07366:5152 86.09717:59136 89.06014:2753 98.98462:4092 104.1065:5166 124.99944:27403 148.37643:3038 184.07329:364254 305.52029:2899 417.4079:2708 755.21082:2541 794.61505:51960
32499	18.374	802.53198	PC 36:5	[M+Na]+		0.404	TRUE	8.7	802.53571	C44H78NO8P	PC	CQFURSURYXJXCF-UHFFFAOYSA-N	O=C(OCC(OC(=O)CCCCCCCCCCCCCC=CCC=CCC=CCC=CCC=CCC)COP(=O)([O-])OCC[N+](C)(C)C)CCCCC	420	TRUE	TRUE	TRUE		FALSE	FALSE	null	null	100	99.5	79.9	92.2	100	11.77	18	802.53314:381227 803.53649:473816 804.53985:454941	57.07055:10940 58.86422:2168 59.33198:2246 67.05502:9571 71.0737:8088 71.08593:8983 77.74051:2270 79.05434:6694 81.06999:7380 81.10841:2256 82.54352:2363 83.08562:3528 85.10231:4637 86.0971:54976 91.05481:5446 93.06993:5553 95.08597:8044 105.07002:4488 109.10235:5143 117.07012:2787 119.08537:3991 129.07057:2572 131.08537:4850 145.10196:2297 146.98125:84497 166.03764:2460 169.78191:2431 184.07339:…
32544	21.532	803.55774	DG 49:13	[M+Na]+		0.756	TRUE	12.01	803.55847	C52H76O5	DG	UDRROSXCOBRMMC-UHFFFAOYSA-N	O=C(OCC(OC(=O)CCCCCC=CCC=CCC=CCC=CCC=CCC=CCC=CCC=CCC=CCC)CO)CC=CCC=CCC=CCC=CCC	420	TRUE	TRUE	TRUE		FALSE	FALSE	null	null	100	99.5	2.3	75	100	13.89	QC2	803.55774:685299 804.56109:595984 805.56445:156481	58.0662:13164 71.06081:5755 76.34013:3691 85.07615:28140 98.07241:15368 104.00056:3119 112.08749:39995 129.08156:2557 141.11378:262501 146.98152:2359 217.56328:2560 279.97467:2298 357.82626:2483 383.14185:6575 439.2027:11756 495.2662:17746 551.3269:7751 607.38861:7569 663.45612:14585 733.49158:12992 788.65826:2784 799.88116:2741 803.5368:3722
32575	16.854	804.54376	PC 36:4	[M+Na]+	adduct linked to 31339_[M+H-H2O]+	0.751	TRUE	8.97	804.55139	C44H80NO8P	PC	ROAWVQALUMGMDA-UHFFFAOYSA-N	O=C(OCC(OC(=O)CCCCCCCCCCCCCCCCC=CCC=CCC=CCC=CCC)COP(=O)([O-])OCC[N+](C)(C)C)CCCCC	420	TRUE	TRUE	TRUE		FALSE	FALSE	null	null	98.9	99.7	53	85.3	100	70.09	47	804.54456:249065 805.54791:236073 806.55127:126369	57.11681:2616 58.31719:2823 59.04983:2452 60.37137:2469 67.05437:2401 69.07004:3669 74.79147:2325 78.9668:2614 86.09704:8385 89.06012:2533 97.10133:3978 105.23316:2297 125.0951:3909 146.98146:11546 171.10048:3400 189.1105:3122 257.17145:13563 258.65668:3078 288.41415:2325 303.75626:5760 343.2446:7945 427.26596:4623 458.87137:2557 482.0787:2839 513.34381:13176 621.48236:10221 745.47937:9753 769.49…
32576	22.147	804.54382	PC 36:4	[M+Na]+	found in higher mz's MsMs_34776	0.12	TRUE	8.97	804.55139	C44H80NO8P	PC	ROAWVQALUMGMDA-UHFFFAOYSA-N	O=C(OCC(OC(=O)CCCCCCCCCCCCCCCCC=CCC=CCC=CCC=CCC)COP(=O)([O-])OCC[N+](C)(C)C)CCCCC	420	TRUE	TRUE	TRUE		FALSE	FALSE	null	null	100	99.1	82.2	92.5	100	51.09	36	804.54974:1610436 805.55309:930032 806.55645:526098	56.05036:4636 57.07051:18772 67.05511:11849 71.07373:11975 71.08602:11656 79.0551:7297 81.07001:9435 83.08564:5895 85.10148:4599 86.09718:87989 91.05468:13648 93.07091:4628 95.08605:11539 97.10143:3226 105.07004:6700 109.10114:6580 119.0854:7560 121.10161:3332 123.27666:2538 133.09991:5781 141.11391:8420 145.10197:3436 146.98141:146030 184.07312:17664 196.54913:2845 203.17947:4285 216.80739:2381 …
32577	17.315	804.54401	PC 36:4	[M+Na]+		0.467	TRUE	8.97	804.55139	C44H80NO8P	PC	ROAWVQALUMGMDA-UHFFFAOYSA-N	O=C(OCC(OC(=O)CCCCCCCCCCCCCCCCC=CCC=CCC=CCC=CCC)COP(=O)([O-])OCC[N+](C)(C)C)CCCCC	420	TRUE	TRUE	TRUE		FALSE	FALSE	null	null	100	99.6	86.9	92.4	100	9.12	45	804.55121:500001 805.55456:378790 806.55792:153210	56.05031:3082 57.07051:10197 57.4936:2428 67.05497:4111 71.07365:8204 71.08588:6334 79.05428:4395 81.06994:4824 85.10141:4425 86.09695:42090 89.06013:2533 91.05475:5834 93.06987:2229 95.0859:5385 105.06995:3857 117.07005:2631 139.36469:2481 146.98132:66983 156.89809:2636 197.8721:2532 251.85338:2471 313.27295:10814 336.02109:2365 599.51056:5264 621.48322:50225 745.47968:35810 804.54047:132465
32578	22.608	804.54938	PC 36:4	[M+Na]+	found in higher mz's MsMs_34777	0.716	TRUE	8.97	804.55139	C44H80NO8P	PC	ROAWVQALUMGMDA-UHFFFAOYSA-N	O=C(OCC(OC(=O)CCCCCCCCCCCCCCCCC=CCC=CCC=CCC=CCC)COP(=O)([O-])OCC[N+](C)(C)C)CCCCC	420	TRUE	TRUE	TRUE		FALSE	FALSE	null	null	100	99	82.2	96	100	25.49	96	804.54926:297013 805.55261:253540 806.55597:191617	70.91824:2403 86.09711:11058 146.98155:15116 174.90411:2382 184.07327:10601 313.27295:2593 409.19037:2532 582.37781:2449 599.49481:2938 621.48761:11095 745.45764:6822 804.54633:21877
32579	23.037	804.5498	PC 36:4	[M+Na]+	found in higher mz's MsMs_34778	0.28	TRUE	8.97	804.55139	C44H80NO8P	PC	ROAWVQALUMGMDA-UHFFFAOYSA-N	O=C(OCC(OC(=O)CCCCCCCCCCCCCCCCC=CCC=CCC=CCC=CCC)COP(=O)([O-])OCC[N+](C)(C)C)CCCCC	420	TRUE	TRUE	TRUE		FALSE	FALSE	null	null	100	99	84.9	94.2	100	17.08	47	804.54907:640745 805.55242:438115 806.55578:287223	57.0705:5183 61.14575:2440 67.05496:4161 71.07364:3517 71.08587:2446 79.05427:3396 79.26599:2787 79.54099:2574 81.07071:3020 86.09705:24115 91.05473:3286 95.08588:3988 98.99834:2129 109.10104:3401 146.98172:35703 249.90791:2392 313.27289:4924 314.80243:2460 447.59116:2671 599.49469:5026 619.62354:2646 621.4873:25416 695.49866:2499 745.48889:20879 804.54633:71648
32580	19.613	804.5498	PC 36:4	[M+Na]+		0.449	TRUE	8.97	804.55139	C44H80NO8P	PC	ROAWVQALUMGMDA-UHFFFAOYSA-N	O=C(OCC(OC(=O)CCCCCCCCCCCCCCCCC=CCC=CCC=CCC=CCC)COP(=O)([O-])OCC[N+](C)(C)C)CCCCC	420	TRUE	TRUE	TRUE		FALSE	FALSE	null	null	100	99.4	81.6	88.5	100	6.87	172	804.54309:424606 805.54644:339800 806.5498:560870	59.04937:2824 67.05441:4995 71.07304:3240 81.06997:6430 86.09628:14421 92.77467:2351 95.08495:4166 112.23299:2642 127.74114:2833 146.98123:22726 158.49484:2529 199.78654:2718 230.25496:2300 333.41769:2801 404.87057:2646 545.86414:2596 599.5108:3048 621.48273:10008 745.48022:18094 804.54077:77318
32581	18.423	804.54987	PC 36:4	[M+Na]+		0.209	TRUE	8.97	804.55139	C44H80NO8P	PC	ROAWVQALUMGMDA-UHFFFAOYSA-N	O=C(OCC(OC(=O)CCCCCCCCCCCCCCCCC=CCC=CCC=CCC=CCC)COP(=O)([O-])OCC[N+](C)(C)C)CCCCC	420	TRUE	TRUE	TRUE		FALSE	FALSE	null	null	100	99.5	80.9	92.5	100	7.63	46	804.54987:495446 805.55322:634051 806.55658:690244	57.0705:6595 58.35595:2410 63.04189:2331 67.05497:3162 70.35289:2441 71.07365:4240 71.08588:3947 81.06993:4855 86.09698:26978 91.05474:3794 95.0859:5261 105.06995:2815 119.08528:2918 133.10144:2820 146.981:43923 164.97:2282 184.07326:6935 204.55435:2376 238.60005:2851 303.75061:4740 313.27292:5148 359.50342:2434 438.91519:2463 532.75476:2470 599.49475:3328 621.48132:29345 745.47888:22088 801.9492…
32632	17.406	806.56201	PC 36:3	[M+Na]+		0.196	TRUE	9.3	806.56702	C44H82NO8P	PC	WSXZDAPARWPHLV-UHFFFAOYSA-N	O=C(OCC(OC(=O)CCCCCCCCCCCCCCC=CCC=CCC=CCCCCCCC)COP(=O)([O-])OCC[N+](C)(C)C)CCCCC	420	TRUE	TRUE	TRUE		FALSE	FALSE	null	null	100	99.7	80.4	93.7	100	6.06	5	806.56305:550238 807.5664:499194 808.56976:744470	67.05505:12072 69.07069:5507 71.07368:4883 79.05431:3016 81.07075:11687 83.08561:3167 86.09702:46361 92.22262:2677 95.08554:15125 97.10139:2524 107.08624:2919 109.1011:5538 121.10155:4378 125.00059:3285 146.9812:89454 184.07289:64706 285.27963:2490 323.32535:2476 403.50092:2728 465.23764:3458 601.51343:14211 623.49713:30914 731.17871:2895 747.49432:30412 751.30469:2660 806.57764:118158
32633	18.327	806.56219	PC 36:3	[M+Na]+		0.516	TRUE	9.3	806.56702	C44H82NO8P	PC	WSXZDAPARWPHLV-UHFFFAOYSA-N	O=C(OCC(OC(=O)CCCCCCCCCCCCCCC=CCC=CCC=CCCCCCCC)COP(=O)([O-])OCC[N+](C)(C)C)CCCCC	420	TRUE	TRUE	TRUE		FALSE	FALSE	null	null	100	99.6	82.7	90.4	100	6.25	205	806.56274:338003 807.56609:220635 808.56945:715044	67.05437:3108 69.07004:5036 74.93613:2335 77.47473:2363 81.06993:6453 86.09626:21001 95.08589:4564 102.605:2235 112.51429:2436 130.04733:2417 146.98114:34453 156.76523:2426 184.07309:20316 203.09837:2528 601.51703:5467 623.49536:11595 624.31989:2588 747.49445:19010 806.55322:80254
32634	21.254	806.56232	PC 38:6	[M+H]+	adduct linked to 33405_[M+Na]+	0.093	TRUE	8.99	806.5694	C46H80NO8P	PC	ZZCKHSDYCDDKIG-UHFFFAOYSA-N	O=C(OCC(OC(=O)CCCCCCCCC=CCC=CCC=CCC)COP(=O)([O-])OCC[N+](C)(C)C)CCCCCCCCC=CCC=CCC=CCC	420	TRUE	TRUE	TRUE		FALSE	FALSE	null	null	91	99.3	78.6	77.4	100	32.41	216	806.56378:824886 807.56713:647640 808.57049:376605	60.08141:13789 71.07306:3840 73.46569:2372 77.62436:2581 86.09639:59662 94.27491:2620 99.8649:2694 104.10656:5221 124.99908:33795 146.98155:7438 184.07335:339043 217.1127:2691 217.63571:2180 226.38445:2595 246.47435:2918 278.0235:2560 303.77924:2836 528.98627:2778 806.55585:65246
32635	20.086	806.56244	PC 38:6|PC 16:0_22:6	[M+H]+		0.071	TRUE	8.94	806.5694	C46H80NO8P	PC	IESVDEZGAHUQJU-UHFFFAOYSA-N	O=C(OCC(OC(=O)CCC=CCC=CCC=CCC=CCC=CCC=CCC)COP(=O)([O-])OCC[N+](C)(C)C)CCCCCCCCCCCCCCC	410	TRUE	TRUE	TRUE		FALSE	FALSE	null	null	100	99.4	72.9	68.3	100	51.02	60	806.56244:10233679 807.56579:8162464 808.56915:2857017	56.05017:20357 57.07047:10052 58.06363:5546 58.06696:16271 59.07466:6026 60.08135:281154 67.05494:8991 71.07365:94397 79.05424:3853 81.06989:5230 86.09707:1065828 91.05376:6348 93.06982:6872 95.08585:8564 98.98444:47735 104.1076:71292 109.10099:4811 124.99893:546205 146.98134:53928 166.06271:4832 183.43668:4736 184.07304:5723805 184.71297:6229 457.08237:3975 478.32773:4056 550.32709:4682 601.5167…
32636	23.235	806.5625	PC 36:3	[M+Na]+	adduct linked to 31842_[M+H]+; adduct linked to 31844_[M+H]+	0.293	TRUE	9.3	806.56702	C44H82NO8P	PC	WSXZDAPARWPHLV-UHFFFAOYSA-N	O=C(OCC(OC(=O)CCCCCCCCCCCCCCC=CCC=CCC=CCCCCCCC)COP(=O)([O-])OCC[N+](C)(C)C)CCCCC	420	TRUE	TRUE	TRUE		FALSE	FALSE	null	null	100	99	81.9	93.8	100	7.52	187	806.56183:545235 807.56518:353463 808.56854:576627	60.34319:2484 67.05439:4657 69.07005:2489 71.07301:2989 81.06995:7002 86.09637:21515 95.08492:5219 99.23568:2410 136.25418:2195 146.9814:44038 183.83755:2493 184.07327:8927 200.63199:2604 304.00656:2910 593.27161:2471 601.51709:5191 623.50427:14797 744.84619:3301 747.49622:14178 806.55841:45837
32638	22.544	806.56281	PC 38:6	[M+H]+		0.018	TRUE	8.99	806.5694	C46H80NO8P	PC	ZZCKHSDYCDDKIG-UHFFFAOYSA-N	O=C(OCC(OC(=O)CCCCCCCCC=CCC=CCC=CCC)COP(=O)([O-])OCC[N+](C)(C)C)CCCCCCCCC=CCC=CCC=CCC	420	TRUE	TRUE	TRUE		FALSE	FALSE	null	null	89.1	99.1	71.9	77.4	100	6.87	82	806.56244:523201 807.56579:347747 808.56915:151154	60.08139:9495 63.38458:2900 71.07307:2794 84.47033:2569 86.09653:34827 98.00658:2510 123.54896:2936 124.9997:20052 141.51428:2616 184.07387:194060 214.68431:2429 227.30518:2360 279.68832:2403 303.7338:5214 303.77359:3557 336.76321:2286 410.96487:2552 806.55981:37715
32639	20.392	806.56854	PC 38:6	[M+H]+		0.613	TRUE	8.99	806.5694	C46H80NO8P	PC	ZZCKHSDYCDDKIG-UHFFFAOYSA-N	O=C(OCC(OC(=O)CCCCCCCCC=CCC=CCC=CCC)COP(=O)([O-])OCC[N+](C)(C)C)CCCCCCCCC=CCC=CCC=CCC	420	TRUE	TRUE	TRUE		FALSE	FALSE	null	null	93.3	99.4	80.3	77.1	100	25.28	14	806.56824:3493336 807.57159:2542672 808.57495:1335298	56.55378:2880 58.06654:5679 59.04986:3204 60.08153:63622 67.05499:4190 71.07379:22066 75.19171:2794 81.57069:2787 86.09726:247729 95.08593:2779 96.31822:2590 98.98464:12784 104.10773:18968 112.52587:3087 124.99915:120711 146.98114:28224 170.91568:3050 183.45018:3346 184.07329:1854306 184.69696:3332 233.66464:2776 421.6517:2940 496.33087:3783 516.9812:3321 584.57208:2923 601.51727:3830 623.50031:1…
32640	20.684	806.5686	PC 38:6	[M+H]+	adduct linked to 33898_[M+K]+	0.413	TRUE	8.99	806.5694	C46H80NO8P	PC	ZZCKHSDYCDDKIG-UHFFFAOYSA-N	O=C(OCC(OC(=O)CCCCCCCCC=CCC=CCC=CCC)COP(=O)([O-])OCC[N+](C)(C)C)CCCCCCCCC=CCC=CCC=CCC	420	TRUE	TRUE	TRUE		FALSE	FALSE	null	null	93.4	99.3	82.8	78.1	100	22.93	49	806.56683:3027048 807.57018:2474160 808.57354:1354842	56.04984:5662 58.06364:3400 58.06649:5544 59.04981:3993 60.08148:66849 71.07339:22509 86.09721:265095 98.98456:12251 104.10643:16892 124.99909:143060 146.98138:8191 184.07312:2080592 242.81784:3325 496.34232:3898 508.11108:3402 747.49359:5882 806.57593:497404
32644	20.438	806.60669	PC O-39:6	[M+H]+	adduct linked to 33898_[M+K]+	0.004	TRUE	10.02	806.60577	C47H84NO7P	EtherPC	DXWGFBUOPNZQDM-UHFFFAOYSA-N	O=C(OC(COCCCCCCCCCCC)COP(=O)([O-])OCC[N+](C)(C)C)CCCCCCCCC=CCC=CCC=CCC=CCC=CCC=CCC	420	TRUE	TRUE	TRUE		FALSE	FALSE	null	null	100	99.5	78	86.7	100	14.17	22	806.60669:47819 807.61004:50960 808.6134:61196	56.0499:4996 58.06655:5281 60.08154:62604 71.07322:18898 81.06998:5808 86.09646:261074 95.08596:3267 98.98483:13949 104.10674:18093 124.99927:138959 135.11736:3451 146.98126:26388 184.07336:1456310 184.69701:5123 250.23077:3999 303.7565:6065 601.5174:3509 623.50043:8811 747.49445:5695 806.57745:198807
32709	20.285	808.57037	PC 36:2	[M+Na]+		0.093	TRUE	9.86	808.5827	C44H84NO8P	PC	ANCOIGUVGMVZMF-UHFFFAOYSA-N	O=C(OCC(OC(=O)CCCCCCCCCCCCCCCCCC=CCC=CCCCCCCC)COP(=O)([O-])OCC[N+](C)(C)C)CCCCC	420	TRUE	TRUE	TRUE		FALSE	FALSE	null	null	100	99.5	77.9	92.1	100	6.4	189	808.57758:655245 809.58093:378619 810.58429:628725	56.75613:2170 57.07005:2822 59.82318:2421 67.05438:4443 69.07005:3532 71.07301:4311 71.08588:4135 81.06994:4431 86.09631:24113 95.08491:5107 109.10105:3096 146.98143:38034 163.01292:2495 184.0731:28407 185.07477:5060 186.07628:2451 205.61383:2740 219.502:2272 232.29395:2465 243.70189:2636 603.53369:6840 625.51074:10994 706.29614:2973 749.4978:14191 808.57922:60106
32710	18.37	808.57623	PC 36:2	[M+Na]+		0.276	TRUE	9.86	808.5827	C44H84NO8P	PC	ANCOIGUVGMVZMF-UHFFFAOYSA-N	O=C(OCC(OC(=O)CCCCCCCCCCCCCCCCCC=CCC=CCCCCCCC)COP(=O)([O-])OCC[N+](C)(C)C)CCCCC	420	TRUE	TRUE	TRUE		FALSE	FALSE	null	null	100	99.6	82.7	91.7	100	5.32	QC6	808.5777:350682 809.58105:434507 810.58441:352345	57.07051:3716 62.7383:2249 67.05439:6972 71.07301:4720 81.06995:5664 86.09628:24264 95.08591:4623 109.10106:4504 124.99905:3688 133.10146:2437 139.72041:2419 145.94623:2444 146.98116:40316 158.22307:2640 177.79797:2426 184.0728:35188 603.53369:8708 625.51361:16040 749.49292:15584 808.57343:86586
32711	22.994	808.5766	PC 36:2	[M+Na]+		0.849	TRUE	9.86	808.5827	C44H84NO8P	PC	ANCOIGUVGMVZMF-UHFFFAOYSA-N	O=C(OCC(OC(=O)CCCCCCCCCCCCCCCCCC=CCC=CCCCCCCC)COP(=O)([O-])OCC[N+](C)(C)C)CCCCC	420	TRUE	TRUE	TRUE		FALSE	FALSE	null	null	100	99.1	72	92	100	10.27	150	808.57849:498070 809.58184:333854 810.5852:213360	57.07051:3037 67.05439:3566 71.07302:3959 71.2296:2606 81.06995:3639 86.09617:19636 86.42564:2321 95.08492:3309 97.50532:2234 97.98672:2332 124.99905:3857 146.98154:24820 184.07343:41662 227.91333:2985 266.71414:2545 290.75269:2581 303.72794:2919 350.04874:2454 603.53369:4474 625.5108:7829 749.49475:8706 808.57867:38740
32712	19.596	808.57721	PC 36:2	[M+Na]+		0.071	TRUE	9.86	808.5827	C44H84NO8P	PC	ANCOIGUVGMVZMF-UHFFFAOYSA-N	O=C(OCC(OC(=O)CCCCCCCCCCCCCCCCCC=CCC=CCCCCCCC)COP(=O)([O-])OCC[N+](C)(C)C)CCCCC	420	TRUE	TRUE	TRUE		FALSE	FALSE	null	null	100	99.5	57.1	88.7	100	5.16	141	808.57721:655657 809.58056:400568 810.58392:610793	57.07052:8606 59.04937:3524 60.08135:12397 67.05441:9735 67.21859:2580 71.07303:9167 71.0859:3354 74.12174:2700 81.06996:9858 83.08559:2410 86.09634:78506 87.87029:2797 89.05926:4396 95.08494:9664 104.10652:2959 109.10108:5442 124.99902:26434 146.98138:57820 160.19215:3013 161.13229:2546 184.07309:230077 353.12051:2658 465.22678:3018 559.50568:2778 586.61072:2386 603.53381:8505 625.50604:16751 74…
32713	17.314	808.57727	PC 36:2	[M+Na]+		0.449	TRUE	9.86	808.5827	C44H84NO8P	PC	ANCOIGUVGMVZMF-UHFFFAOYSA-N	O=C(OCC(OC(=O)CCCCCCCCCCCCCCCCCC=CCC=CCCCCCCC)COP(=O)([O-])OCC[N+](C)(C)C)CCCCC	420	TRUE	TRUE	TRUE		FALSE	FALSE	null	null	100	99.7	79.8	93.4	100	5.88	4	808.58331:470061 809.58666:436359 810.59002:158173	57.07053:8447 67.05526:11599 69.07069:4222 71.07368:8414 71.08591:7436 81.07088:12670 83.08641:3029 85.10144:3964 86.09714:60548 88.27939:2707 95.08594:10020 99.32173:2971 104.21039:2390 109.1011:4586 123.11805:2759 125.00059:7362 146.98138:127448 184.07285:82392 195.20399:2565 263.23654:2423 267.27158:2525 355.64166:2590 390.50079:2489 465.23761:5552 490.47125:2740 603.534:21564 625.51135:39473 …
32715	22.595	808.58173	PC 36:2	[M+Na]+		0.44	TRUE	9.86	808.5827	C44H84NO8P	PC	ANCOIGUVGMVZMF-UHFFFAOYSA-N	O=C(OCC(OC(=O)CCCCCCCCCCCCCCCCCC=CCC=CCCCCCCC)COP(=O)([O-])OCC[N+](C)(C)C)CCCCC	420	TRUE	TRUE	TRUE		FALSE	FALSE	null	null	100	99.1	63.4	79.5	100	13.06	157	808.57745:407072 809.5808:336611 810.58416:392511	57.07052:2612 60.08136:3566 65.74741:2604 86.09648:21404 93.06989:2359 95.08493:4369 124.99906:6846 146.9814:19978 162.46687:2553 184.07359:77875 215.85757:2889 365.10077:2452 625.51086:5815 749.49481:8062 770.93835:2657 808.57739:39316
32716	22.062	808.58258	PC 38:5	[M+H]+	adduct linked to 33491_[M+Na]+	0.031	TRUE	9.38	808.58508	C46H82NO8P	PC	NXXPLRWFTSQYFC-UHFFFAOYSA-N	O=C(OCC(OC(=O)CC=CCC=CCC=CCC=CCC=CCC)COP(=O)([O-])OCC[N+](C)(C)C)CCCCCCCCCCCCCCCCCCC	420	TRUE	TRUE	TRUE		FALSE	FALSE	null	null	84.9	99.2	73.6	64.9	83.3	21.29	60	808.58258:4787742 809.58593:4064077 810.58929:2848336	58.06698:7795 60.08134:101014 71.07359:32678 86.09705:399325 98.98439:14801 104.10748:30371 124.99892:201998 146.98093:15718 184.07297:2789972 184.69685:4447 808.57404:256511
32718	18.149	808.58331	PC 36:2	[M+Na]+		0.213	TRUE	9.86	808.5827	C44H84NO8P	PC	ANCOIGUVGMVZMF-UHFFFAOYSA-N	O=C(OCC(OC(=O)CCCCCCCCCCCCCCCCCC=CCC=CCCCCCCC)COP(=O)([O-])OCC[N+](C)(C)C)CCCCC	420	TRUE	TRUE	TRUE		FALSE	FALSE	null	null	100	99.7	75	92.1	100	4.29	49	808.57623:419488 809.57958:333283 810.58294:164162	57.07049:6379 60.08133:3049 67.05495:6067 69.07003:3419 69.45:2319 70.64649:2454 71.07364:3796 71.08586:4355 81.0707:9569 83.08636:2949 86.0971:39702 95.08588:9472 109.10102:3816 124.99901:5941 131.58295:2344 146.98135:71747 184.07303:74607 185.07742:6350 251.85332:2495 292.52246:2719 302.93942:2409 303.74487:3915 310.87576:2169 314.85638:2692 379.90927:2556 603.53351:10378 625.51001:20868 717.18…
32719	23.126	808.60687	PC O-39:5	[M+H]+		0.009	TRUE	10.51	808.62152	C47H86NO7P	EtherPC	DOQJGLVUNYAJJU-UHFFFAOYSA-N	O=C(OC(COCCCCCCCCCCC)COP(=O)([O-])OCC[N+](C)(C)C)CCCCCCCCCCCC=CCC=CCC=CCC=CCC=CCC	420	TRUE	TRUE	TRUE		FALSE	FALSE	null	null	98.4	99.2	79.7	87.7	100	8.27	135	808.60779:33374 809.61114:78885 810.6145:286002	60.08146:15976 65.04679:2383 66.24939:2555 70.0517:2625 71.07305:5812 77.52825:2670 86.0964:80756 95.08595:2528 98.98466:3706 104.10655:5501 124.99919:42504 146.98167:18369 184.0732:492882 185.61125:2474 192.25702:3011 465.87396:2570 543.38068:2684 595.87134:2627 603.534:3085 625.51105:4621 676.04749:2814 749.51709:3251 808.57288:90268
32720	22.29	808.60736	PC O-39:5	[M+H]+		0.022	TRUE	10.51	808.62152	C47H86NO7P	EtherPC	DOQJGLVUNYAJJU-UHFFFAOYSA-N	O=C(OC(COCCCCCCCCCCC)COP(=O)([O-])OCC[N+](C)(C)C)CCCCCCCCCCCC=CCC=CCC=CCC=CCC=CCC	420	TRUE	TRUE	TRUE		FALSE	FALSE	null	null	98.7	99.3	75.5	87.8	100	19.99	8	808.60828:99334 809.61163:279042 810.61499:379946	57.07053:7113 58.57772:2995 60.08157:26271 67.055:4281 69.07008:2931 71.07368:9992 71.08591:4713 79.05431:3551 81.07076:5900 86.09728:136208 91.91815:2849 95.08594:7418 98.98465:4746 104.10654:6579 109.1011:3515 125.0007:49695 146.98158:57844 184.07336:739583 185.07753:2809 343.25845:2591 463.60434:2493 469.07504:2790 495.35886:2621 603.53387:8204 623.38336:3005 625.5061:14237 749.51782:16281 808…
32776	14.554	810.55548	PC O-40:11	[M+H]+	adduct linked to 32953_[M+Na]+	0.227	TRUE	8.42	810.54321	C48H76NO7P	EtherPC	PLQRZARVCNOMHR-UHFFFAOYSA-N	O=C(OC(COCCC=CCC=CCC=CCC=CCC=CCC)COP(=O)([O-])OCC[N+](C)(C)C)CCC=CCC=CCC=CCC=CCC=CCC=CCC	420	TRUE	TRUE	TRUE		FALSE	FALSE	null	null	89.1	99.8	41.9	71.2	100	7	178	810.55096:295925 811.55431:208207 812.55767:70057	57.07006:3717 58.50702:2306 68.88616:2036 71.0859:8122 72.50903:2394 75.26456:2653 85.10143:3248 86.09621:3462 87.044:4601 89.05959:22466 101.73908:2582 133.08501:10344 175.09552:3360 177.11021:4032 184.07202:18971 185.47281:2436 230.0038:2615 247.20288:3691 291.22702:4303 303.73367:2933 544.04749:2507 793.50739:5624 810.55737:23710
32777	21.381	810.59204	PC 38:4	[M+H]+		0.027	TRUE	9.47	810.60071	C46H84NO8P	PC	TWXNOZDNXVHOLP-UHFFFAOYSA-N	O=C(OCC(OC(=O)CCCCCCCC=CCC=CCCCCCC)COP(=O)([O-])OCC[N+](C)(C)C)CCCCCCCC=CCC=CCCCCCC	420	TRUE	TRUE	TRUE		FALSE	FALSE	null	null	88.7	99.3	78.1	76.5	100	38.09	139	810.5929:721301 811.59625:494811 812.59961:210409	60.08108:19351 71.07304:10862 73.46432:2842 79.0611:2920 86.09645:89312 104.10653:7277 116.63341:2368 124.9993:47166 125.44439:2870 146.98152:3831 181.20868:2529 184.07323:510703 185.07753:3493 303.75644:5088 507.44815:2747 759.23779:2601 810.60065:82828
32778	18.193	810.5921	PC 38:4	[M+H]+		0.404	TRUE	9.47	810.60071	C46H84NO8P	PC	TWXNOZDNXVHOLP-UHFFFAOYSA-N	O=C(OCC(OC(=O)CCCCCCCC=CCC=CCCCCCC)COP(=O)([O-])OCC[N+](C)(C)C)CCCCCCCC=CCC=CCCCCCC	420	TRUE	TRUE	TRUE		FALSE	FALSE	null	null	93.7	99.6	83	78.1	100	35.58	21	810.59912:727103 811.60247:464268 812.60583:358375	58.06656:3283 59.04988:3335 60.08158:20127 71.0737:5625 86.09651:72829 89.0602:4515 98.98468:3287 104.10656:6570 106.37008:2489 109.66981:2532 124.99926:39521 184.07344:604935 185.07759:3059 214.47842:5655 269.69458:3264 500.54837:3133 810.60236:145058
32779	22.951	810.59302	PC 38:4	[M+H]+		0.049	TRUE	9.47	810.60071	C46H84NO8P	PC	TWXNOZDNXVHOLP-UHFFFAOYSA-N	O=C(OCC(OC(=O)CCCCCCCC=CCC=CCCCCCC)COP(=O)([O-])OCC[N+](C)(C)C)CCCCCCCC=CCC=CCCCCCC	420	TRUE	TRUE	TRUE		FALSE	FALSE	null	null	89.1	99.1	79.7	77	100	119.67	169	810.59302:3311167 811.59637:2538112 812.59973:980435	58.06367:2937 58.06652:7137 60.081:68097 71.0731:21148 86.0964:260422 98.98356:12281 101.32059:2908 104.10664:22143 124.99911:143179 146.98148:4667 161.58116:3014 183.4528:3364 184.0733:1719237 184.11887:5360 185.07477:5276 751.52557:3544 810.60168:307057
32780	17.098	810.59332	PC 38:4	[M+H]+	adduct linked to 33999_[M+K]+	0.013	TRUE	9.47	810.60071	C46H84NO8P	PC	TWXNOZDNXVHOLP-UHFFFAOYSA-N	O=C(OCC(OC(=O)CCCCCCCC=CCC=CCCCCCC)COP(=O)([O-])OCC[N+](C)(C)C)CCCCCCCC=CCC=CCCCCCC	420	TRUE	TRUE	TRUE		FALSE	FALSE	null	null	88.8	99.7	73.9	76.9	100	3.24	79	810.59332:299988 811.59667:215910 812.60003:77624	57.07056:2974 59.04988:12996 59.17041:2440 60.08128:11929 68.48286:2643 68.8586:2410 71.07373:3937 73.02892:3645 75.0066:2495 78.25452:2297 86.09717:47061 89.06003:13875 99.8778:2330 101.0595:2910 104.1066:3199 124.99931:24530 133.0851:7461 146.97971:3620 147.10222:3609 166.19861:2816 184.07341:281046 190.4863:2426 295.66345:2419 480.94489:2452 524.3797:2662 541.63092:2989 574.66992:2715 810.6078…
32781	20.613	810.59698	PC 38:4	[M+H]+		0.036	TRUE	9.47	810.60071	C46H84NO8P	PC	TWXNOZDNXVHOLP-UHFFFAOYSA-N	O=C(OCC(OC(=O)CCCCCCCC=CCC=CCCCCCC)COP(=O)([O-])OCC[N+](C)(C)C)CCCCCCCC=CCC=CCCCCCC	420	TRUE	TRUE	TRUE		FALSE	FALSE	null	null	92.3	99.4	78.6	76.8	100	27.62	69	810.59723:912387 811.60058:656748 812.60394:392306	60.08155:27500 67.55236:2629 68.56931:2712 71.07304:10167 86.09646:107184 98.98466:2717 99.76318:2576 104.10654:9099 124.99931:56055 144.54059:2953 146.98154:5997 184.07329:673702 185.07484:6992 199.41417:2947 229.65224:3070 271.8038:2894 303.77353:2934 391.64667:4141 468.552:3076 782.9588:2744 810.60089:113609
32782	23.238	810.59814	PC 38:4	[M+H]+	adduct linked to 33557_[M+Na]+	0.533	TRUE	9.47	810.60071	C46H84NO8P	PC	TWXNOZDNXVHOLP-UHFFFAOYSA-N	O=C(OCC(OC(=O)CCCCCCCC=CCC=CCCCCCC)COP(=O)([O-])OCC[N+](C)(C)C)CCCCCCCC=CCC=CCCCCCC	420	TRUE	TRUE	TRUE		FALSE	FALSE	null	null	93	99.1	80	77.3	100	50.81	74	810.59833:1765838 811.60168:1342066 812.60504:586730	60.08147:31474 71.07323:12966 86.09648:140665 90.95788:2857 98.98468:9513 104.10657:8697 124.99928:79474 184.07346:894472 185.07489:2953 219.01068:2780 256.5704:2839 303.7338:3419 320.19006:2845 768.76013:2965 810.60254:169790
32783	20.164	810.59821	PC 38:4	[M+H]+		0.227	TRUE	9.47	810.60071	C46H84NO8P	PC	TWXNOZDNXVHOLP-UHFFFAOYSA-N	O=C(OCC(OC(=O)CCCCCCCC=CCC=CCCCCCC)COP(=O)([O-])OCC[N+](C)(C)C)CCCCCCCC=CCC=CCCCCCC	420	TRUE	TRUE	TRUE		FALSE	FALSE	null	null	93.3	99.4	79.8	76.9	100	23.56	10	810.59961:962858 811.60296:785618 812.60632:618182	57.96075:2512 60.08159:23573 64.3401:2222 71.07368:8528 72.54684:2539 86.0965:82772 97.23096:2572 98.98466:4049 104.10654:7437 116.97632:2721 124.99915:43809 146.98154:7253 170.06963:2468 184.07349:612265 185.07755:5585 214.46826:3133 268.26419:2585 353.38431:2859 588.64484:2456 810.60284:106239
32784	19.281	810.59851	PC 38:4	[M+H]+	adduct linked to 32169_[M+H-H2O]+; adduct linked to 34003_[M+K]+	0.062	TRUE	9.47	810.60071	C46H84NO8P	PC	TWXNOZDNXVHOLP-UHFFFAOYSA-N	O=C(OCC(OC(=O)CCCCCCCC=CCC=CCCCCCC)COP(=O)([O-])OCC[N+](C)(C)C)CCCCCCCC=CCC=CCCCCCC	420	TRUE	TRUE	TRUE		FALSE	FALSE	null	null	92.9	99.5	81	77.5	100	21.15	95	810.59766:962756 811.60101:646708 812.60437:223897	59.04935:3538 60.08146:29208 60.09484:2649 71.07301:7384 86.09637:106308 89.06013:5757 98.9846:7281 99.68721:2650 104.10649:9278 106.23586:2912 124.99903:55202 184.07312:741108 577.60901:2876 667.28229:3027 810.60004:144729
32785	21.103	810.59851	PC 38:4	[M+H]+	adduct linked to 33561_[M+Na]+	0.022	TRUE	9.47	810.60071	C46H84NO8P	PC	TWXNOZDNXVHOLP-UHFFFAOYSA-N	O=C(OCC(OC(=O)CCCCCCCC=CCC=CCCCCCC)COP(=O)([O-])OCC[N+](C)(C)C)CCCCCCCC=CCC=CCCCCCC	420	TRUE	TRUE	TRUE		FALSE	FALSE	null	null	92.5	99.3	77.2	75.1	100	58.96	44	810.599:1054334 811.60235:636194 812.60571:411493	60.08141:21979 63.91006:2540 69.14407:2414 71.07365:8156 82.07686:2467 86.09712:85413 97.15685:2284 98.98462:4127 102.93499:2412 104.10764:6145 124.99906:40853 146.98148:7327 184.07329:604786 303.73929:3770 306.1922:2761 810.60565:78719
32786	18.97	810.5993	PC 38:4	[M+H]+		0.044	TRUE	9.47	810.60071	C46H84NO8P	PC	TWXNOZDNXVHOLP-UHFFFAOYSA-N	O=C(OCC(OC(=O)CCCCCCCC=CCC=CCCCCCC)COP(=O)([O-])OCC[N+](C)(C)C)CCCCCCCC=CCC=CCCCCCC	420	TRUE	TRUE	TRUE		FALSE	FALSE	null	null	92.8	99.5	76.6	76.3	100	34.46	34	810.5993:1389746 811.60265:994299 812.60601:786318	60.08157:30646 62.48782:2392 64.69846:2306 66.05302:2491 71.07385:11964 77.81491:2536 86.09647:132485 98.9847:6755 104.10659:9861 107.07677:2486 116.95329:2961 124.9993:78661 146.9816:10365 154.29768:2672 166.06297:3367 173.67406:2689 183.4343:3186 183.4503:4580 184.07338:759071 184.69707:5322 217.69783:2484 340.30096:3335 396.74734:2595 536.3645:2485 810.60138:117660
32844	20.248	812.60852	PC 38:3	[M+H]+	found in higher mz's MsMs_32845; adduct linked to 30861_[M+H-H2O]+	0.049	TRUE	10.43	812.61639	C46H86NO8P	PC	ZDCCXTFOQDDLSE-UHFFFAOYSA-N	O=C(OCC(OC(=O)CCCCCCCC=CCC=CCC=CCC)COP(=O)([O-])OCC[N+](C)(C)C)CCCCCCCCCCCCCCCCCCC	420	TRUE	TRUE	TRUE		FALSE	FALSE	null	null	84.1	99.5	75.4	68	83.3	18.67	151	812.61108:291539 813.61443:175779 814.61779:67810	57.09228:2182 58.41679:2403 59.04985:2569 60.08136:5621 86.09636:26395 113.76369:2267 124.99906:10044 130.23387:2320 184.07353:164302 185.0748:6047 812.62201:22443
32845	20.349	812.60901	PC 38:3	[M+H]+		0.133	TRUE	10.43	812.61639	C46H86NO8P	PC	ZDCCXTFOQDDLSE-UHFFFAOYSA-N	O=C(OCC(OC(=O)CCCCCCCC=CCC=CCC=CCC)COP(=O)([O-])OCC[N+](C)(C)C)CCCCCCCCCCCCCCCCCCC	420	TRUE	TRUE	TRUE		FALSE	FALSE	null	null	83.8	99.5	75.4	68	83.3	18.28	151	812.61072:291539 813.61407:175779 814.61743:67810	57.09228:2182 58.41679:2403 59.04985:2569 60.08136:5621 86.09636:26395 113.76369:2267 124.99906:10044 130.23387:2320 184.07353:164302 185.0748:6047 812.62201:22443
32847	18.24	812.60986	PC 38:3	[M+H]+		0.142	TRUE	10.43	812.61639	C46H86NO8P	PC	ZDCCXTFOQDDLSE-UHFFFAOYSA-N	O=C(OCC(OC(=O)CCCCCCCC=CCC=CCC=CCC)COP(=O)([O-])OCC[N+](C)(C)C)CCCCCCCCCCCCCCCCCCC	420	TRUE	TRUE	TRUE		FALSE	FALSE	null	null	83.4	99.7	77.8	68.1	83.3	13.62	180	812.60992:405064 813.61327:328061 814.61663:102891	60.08103:14257 62.94046:2407 71.07302:6647 86.09637:59331 89.05924:3178 104.10651:4128 124.99881:29295 167.03896:3116 184.07326:452181 185.07491:11355 204.08405:2903 214.46819:3430 215.77245:2610 400.54108:3195 519.0697:2546 812.61426:63150
32849	23.213	812.61072	PC 38:3	[M+H]+		0.244	TRUE	10.43	812.61639	C46H86NO8P	PC	ZDCCXTFOQDDLSE-UHFFFAOYSA-N	O=C(OCC(OC(=O)CCCCCCCC=CCC=CCC=CCC)COP(=O)([O-])OCC[N+](C)(C)C)CCCCCCCCCCCCCCCCCCC	420	TRUE	TRUE	TRUE		FALSE	FALSE	null	null	84.3	99.2	77.9	69.4	83.3	16.18	75	812.61072:623022 813.61407:371676 814.61743:119729	60.08141:14428 64.79858:2559 71.07372:4091 86.0964:53296 87.09988:2922 98.9847:2661 104.10658:3766 124.99924:25705 184.07341:367232 185.07526:14641 186.07645:5729 303.72818:2942 326.40582:2800 356.70993:2567 812.617:64390
32894	23.296	813.67914	SM 42:2;2O	[M+H]+	adduct linked to 33496_[M+NH4]+	0.627	TRUE	12.58	813.68439	C47H93N2O6P	SM	SZQCLXFQTJNJDY-UHFFFAOYSA-N	O=C(NC(COP(=O)([O-])OCC[N+](C)(C)C)C(O)C=CCCCCCCC)CCCCCCCCCCCCCCCCCC=CCCCCCCCCCC	420	TRUE	TRUE	TRUE		FALSE	FALSE	null	null	95.3	99.4	67	77.6	100	5.87	71	813.67932:228254 814.68267:172715 815.68603:56862	60.08139:9028 71.07371:2792 86.09651:35051 89.0593:4889 100.47088:2258 104.10657:4844 113.96464:2650 124.99946:24868 184.07375:263981 185.07489:7921 290.72626:2398 326.36777:2451 358.32108:2604 462.57715:3036 595.02905:2398 813.67163:13048
32895	18.198	813.67969	SM 42:2;2O	[M+H]+		0.507	TRUE	12.58	813.68439	C47H93N2O6P	SM	SZQCLXFQTJNJDY-UHFFFAOYSA-N	O=C(NC(COP(=O)([O-])OCC[N+](C)(C)C)C(O)C=CCCCCCCC)CCCCCCCCCCCCCCCCCC=CCCCCCCCCCC	420	TRUE	TRUE	TRUE		FALSE	FALSE	null	null	96.6	99.8	69.3	81.2	100	7.24	187	813.67981:262462 814.68316:204469 815.68652:125753	60.08134:6677 64.21117:2366 75.26945:2531 86.09622:21926 88.07578:2218 91.51639:2365 99.96456:2563 104.1065:4369 124.9991:18895 163.44055:2410 184.07336:190570 185.07477:2628 200.20248:2687 233.427:2594 375.1059:2732 813.67871:13840
[truncated: 33 more rows]
